# Supplementary material for: Genetic and Epigenetic Fine Mapping of Complex Trait Associated Loci in the Human Liver
Source: Am J Hum Genet. 2019 Jun 13;105(1):89–107. doi: 10.1016/j.ajhg.2019.05.010 (PMC6612522; doi:10.1016/j.ajhg.2019.05.010)
Supplement: Data S1. Tables S1–S12 [file mmc2.xlsx]

## Sheet: Table S1
Table S1. Quality control check of the ChIP-Seq data. ENCODE DNaseI hypersensitive sites were downloaded from http://hgdownload.cse.ucsc.edu/goldenPath/hg19/encodeDCC/wgEncodeAwgDnaseMasterSites/wgEncodeAwgDnaseMasterSites.bed.gz
ChIP	SampleID	Total Number of Unique Alignments	Number of Narrow Peaks	Number of Reads in Peaks	Fraction of Reads in Peaks (FRiP)	RightTailedFisher'sPvalue-OverlapwithENCODEDNaseIHypersensitiveSites	EnrichmentRatio-OverlapwithENCODEDNaseIHypersensitiveSites
H3K27ac	B1_H3K27ac	35635949	120067	10466375	0.293703	0	29.637
H3K27ac	B10_H3K27ac	21162500	129035	4632922	0.218921	0	2.384
H3K27ac	B12_H3K27ac	31602295	111458	4629926	0.146506	0	5.255
H3K27ac	B14_H3K27ac	18405867	67265	1919949	0.104312	0	3.25518
H3K27ac	B15_H3K27ac	65782908	89630	22706210	0.345169	0	70.466
H3K27ac	B19_H3K27ac	52943388	33935	1880686	0.0355226	0	42.829
H3K27ac	B21_H3K27ac	86878427	92619	19789055	0.227779	0	43.986
H3K27ac	B22_H3K27ac	14297346	16380	430833	0.0301338	0	18.922
H3K27ac	B24_H3K27ac	48509637	10801	648072	0.0133597	0	37.822
H3K27ac	B26_H3K27ac	70489187	61898	11820408	0.167691	0	56.154
H3K27ac	B36_H3K27ac	68441463	21562	2305838	0.0336907	0	5.98337
H3K27ac	B38_H3K27ac	61879508	37861	2160797	0.0349194	0	3.05518
H3K27ac	B41_H3K27ac	24077312	42690	1601127	0.0664994	0	42.987
H3K27ac	B46_H3K27ac	43706934	47494	2927966	0.0669909	0	40.175
H3K27ac	B47_H3K27ac	204366837	63612	15972849	0.0781577	0	2.83694
H3K27ac	B7_H3K27ac	47893108	62332	2874024	0.0600091	0	17.663
H3K27ac	B8_H3K27ac	15564701	17966	437757	0.028125	0	4.205
H3K27ac	B9_H3K27ac	66848821	145768	7702911	0.115229	0	6.75
H3K4me3	B1_H3K4me3	69934647	80302	9318418	0.133245	0	31.922
H3K4me3	B15_H3K4me3	54559501	35171	7502611	0.137512	0	Inf
H3K4me3	B16_H3K4me3	47882549	9984	1436948	0.0300098	0	168.395
H3K4me3	B26_H3K4me3	53475758	77624	15333131	0.286731	0	52.184
H3K4me3	B27_H3K4me3	63723899	59438	13409254	0.210427	0	142.577
H3K4me3	B4_H3K4me3	75330504	39310	28540187	0.378866	0	Inf
H3K4me3	B45_H3K4me3	45296397	38835	5302418	0.11706	0	Inf
H3K4me3	B46_H3K4me3	31742424	6940	467819	0.014738	5.86e-106	3.346
H3K4me3	B48_H3K4me3	68726413	13858	1170117	0.0170257	2.17e-176	3.032

## Sheet: Table S2A
Table S2A. H3K4me3 peaks identified in the human liver tissue
Peak_Chr	Peak_Pos1	Peak_Pos2	Peak_ID
chr1	713843	714806	H3K4me3-2
chr1	715063	715434	H3K4me3-3
chr1	762006	762899	H3K4me3-4
chr1	804995	805715	H3K4me3-5
chr1	834034	834475	H3K4me3-6
chr1	839727	840352	H3K4me3-8
chr1	840464	841104	H3K4me3-9
chr1	845565	846254	H3K4me3-11
chr1	855136	856906	H3K4me3-14
chr1	858261	862310	H3K4me3-15
chr1	870368	872141	H3K4me3-20
chr1	874176	878977	H3K4me3-21
chr1	893283	897302	H3K4me3-22
chr1	901462	902876	H3K4me3-23
chr1	905908	906319	H3K4me3-25
chr1	907028	907878	H3K4me3-26
chr1	911169	911998	H3K4me3-28
chr1	915956	916289	H3K4me3-29
chr1	917034	918927	H3K4me3-30
chr1	925392	925701	H3K4me3-33
chr1	926611	926960	H3K4me3-34
chr1	929646	930058	H3K4me3-35
chr1	932573	937615	H3K4me3-36
chr1	940635	941867	H3K4me3-37
chr1	948201	949836	H3K4me3-38
chr1	954918	955196	H3K4me3-40
chr1	955471	956991	H3K4me3-41
chr1	967934	968988	H3K4me3-42
chr1	969183	970170	H3K4me3-43
chr1	975279	976260	H3K4me3-44
chr1	984120	984327	H3K4me3-46
chr1	993503	994073	H3K4me3-47
chr1	994173	996364	H3K4me3-48
chr1	998838	1000114	H3K4me3-50
chr1	1002426	1004387	H3K4me3-51
chr1	1004511	1005487	H3K4me3-52
chr1	1014768	1015386	H3K4me3-53
chr1	1015497	1015940	H3K4me3-54
chr1	1048763	1049098	H3K4me3-55
chr1	1050435	1050844	H3K4me3-56
chr1	1051130	1052452	H3K4me3-57
chr1	1057406	1058240	H3K4me3-58
chr1	1063610	1064844	H3K4me3-60
chr1	1072228	1072510	H3K4me3-61
chr1	1092890	1094186	H3K4me3-63
chr1	1097958	1101311	H3K4me3-67
chr1	1102210	1102558	H3K4me3-69
chr1	1102723	1104040	H3K4me3-70
chr1	1105122	1105698	H3K4me3-72
chr1	1106061	1106421	H3K4me3-73
chr1	1107025	1107749	H3K4me3-74
chr1	1108382	1109752	H3K4me3-75
chr1	1110917	1112161	H3K4me3-77
chr1	1113882	1114035	H3K4me3-79
chr1	1114462	1115080	H3K4me3-80
chr1	1130711	1130934	H3K4me3-81
chr1	1136362	1137224	H3K4me3-83
chr1	1138980	1139763	H3K4me3-84
chr1	1141099	1143035	H3K4me3-86
chr1	1145443	1145879	H3K4me3-89
chr1	1148113	1148461	H3K4me3-90
chr1	1165347	1169046	H3K4me3-91
chr1	1174803	1175480	H3K4me3-92
chr1	1181691	1182314	H3K4me3-93
chr1	1182601	1182915	H3K4me3-94
chr1	1207333	1210358	H3K4me3-95
chr1	1221267	1221627	H3K4me3-96
chr1	1240432	1241000	H3K4me3-97
chr1	1241535	1245273	H3K4me3-98
chr1	1259572	1261652	H3K4me3-99
chr1	1282672	1285378	H3K4me3-101
chr1	1288615	1289152	H3K4me3-102
chr1	1289278	1290560	H3K4me3-103
chr1	1290806	1291136	H3K4me3-104
chr1	1292859	1293865	H3K4me3-106
chr1	1298764	1298971	H3K4me3-107
chr1	1309028	1311710	H3K4me3-108
chr1	1333163	1337158	H3K4me3-109
chr1	1341459	1343821	H3K4me3-111
chr1	1355107	1356008	H3K4me3-112
chr1	1362974	1363260	H3K4me3-113
chr1	1366014	1366302	H3K4me3-114
chr1	1366932	1368740	H3K4me3-115
chr1	1369046	1370027	H3K4me3-116
chr1	1370461	1374988	H3K4me3-117
chr1	1392353	1392725	H3K4me3-118
chr1	1406153	1407772	H3K4me3-119
chr1	1407978	1408600	H3K4me3-120
chr1	1422810	1423194	H3K4me3-121
chr1	1446447	1448161	H3K4me3-122
chr1	1448353	1448599	H3K4me3-123
chr1	1474703	1475209	H3K4me3-124
chr1	1475551	1475842	H3K4me3-125
chr1	1475977	1476924	H3K4me3-126
chr1	1508587	1511179	H3K4me3-127
chr1	1511313	1511761	H3K4me3-128
chr1	1515315	1515462	H3K4me3-129
chr1	1523312	1523708	H3K4me3-130
chr1	1533007	1537074	H3K4me3-131
chr1	1549546	1552608	H3K4me3-132
chr1	1564114	1565076	H3K4me3-135
chr1	1565703	1566906	H3K4me3-136
chr1	1567075	1567861	H3K4me3-137
chr1	1589313	1589691	H3K4me3-138
chr1	1590266	1590741	H3K4me3-140
chr1	1623749	1624409	H3K4me3-142
chr1	1654643	1654955	H3K4me3-143
chr1	1655563	1656019	H3K4me3-145
chr1	1677099	1677327	H3K4me3-146
chr1	1677442	1677692	H3K4me3-147
chr1	1688845	1689529	H3K4me3-149
chr1	1708166	1708990	H3K4me3-151
chr1	1709094	1711362	H3K4me3-152
chr1	1713691	1714511	H3K4me3-153
chr1	1819767	1820191	H3K4me3-154
chr1	1820690	1822829	H3K4me3-155
chr1	1822966	1823731	H3K4me3-156
chr1	1828075	1828583	H3K4me3-157
chr1	1839601	1840597	H3K4me3-158
chr1	1840752	1841581	H3K4me3-159
chr1	1849763	1851513	H3K4me3-160
chr1	1875292	1875987	H3K4me3-161
chr1	1878950	1879125	H3K4me3-162
chr1	1891308	1891790	H3K4me3-163
chr1	1896175	1896647	H3K4me3-164
chr1	1920391	1920812	H3K4me3-166
chr1	1934849	1935668	H3K4me3-168
chr1	1935885	1936305	H3K4me3-169
chr1	1949991	1950599	H3K4me3-173
chr1	1950739	1953832	H3K4me3-174
chr1	1976035	1976712	H3K4me3-177
chr1	1976914	1977065	H3K4me3-178
chr1	1978058	1979110	H3K4me3-180
chr1	1980845	1983307	H3K4me3-181
chr1	2008126	2008290	H3K4me3-182
chr1	2008408	2008586	H3K4me3-183
chr1	2010205	2010352	H3K4me3-185
chr1	2064257	2064745	H3K4me3-187
chr1	2120709	2120954	H3K4me3-190
chr1	2121103	2122548	H3K4me3-191
chr1	2125013	2125686	H3K4me3-192
chr1	2125922	2126994	H3K4me3-193
chr1	2130888	2131495	H3K4me3-194
chr1	2135630	2136262	H3K4me3-195
chr1	2136790	2137897	H3K4me3-196
chr1	2138214	2139262	H3K4me3-197
chr1	2144198	2144575	H3K4me3-198
chr1	2158020	2159226	H3K4me3-199
chr1	2159448	2164592	H3K4me3-200
chr1	2164760	2165949	H3K4me3-201
chr1	2166204	2166577	H3K4me3-202
chr1	2179055	2179949	H3K4me3-203
chr1	2180194	2181088	H3K4me3-204
chr1	2181899	2182595	H3K4me3-205
chr1	2245664	2246586	H3K4me3-207
chr1	2246788	2247030	H3K4me3-208
chr1	2321848	2325175	H3K4me3-209
chr1	2343048	2345964	H3K4me3-210
chr1	2347275	2347822	H3K4me3-211
chr1	2356828	2357156	H3K4me3-218
chr1	2359753	2360256	H3K4me3-220
chr1	2360852	2361909	H3K4me3-221
chr1	2363929	2364383	H3K4me3-223
chr1	2365494	2366310	H3K4me3-225
chr1	2371840	2372003	H3K4me3-226
chr1	2373968	2376557	H3K4me3-228
chr1	2389264	2389712	H3K4me3-232
chr1	2395044	2395493	H3K4me3-233
chr1	2397421	2398489	H3K4me3-236
chr1	2398725	2399242	H3K4me3-237
chr1	2409815	2410135	H3K4me3-238
chr1	2433589	2434100	H3K4me3-239
chr1	2456070	2458071	H3K4me3-241
chr1	2460381	2462016	H3K4me3-243
chr1	2462133	2462808	H3K4me3-244
chr1	2472602	2472963	H3K4me3-248
chr1	2477742	2479347	H3K4me3-249
chr1	2479525	2480960	H3K4me3-250
chr1	2487077	2489341	H3K4me3-251
chr1	2509246	2509753	H3K4me3-252
chr1	2516611	2517988	H3K4me3-253
chr1	2518202	2519169	H3K4me3-254
chr1	2525462	2525998	H3K4me3-255
chr1	2542439	2542786	H3K4me3-257
chr1	2547744	2548384	H3K4me3-260
chr1	2548834	2549082	H3K4me3-261
chr1	2559397	2561494	H3K4me3-264
chr1	2568767	2569241	H3K4me3-267
chr1	2573333	2575299	H3K4me3-269
chr1	2583631	2583944	H3K4me3-271
chr1	2584265	2584988	H3K4me3-272
chr1	2585140	2586505	H3K4me3-273
chr1	2587006	2587780	H3K4me3-274
chr1	2615434	2615791	H3K4me3-276
chr1	2616191	2616599	H3K4me3-277
chr1	2618604	2618985	H3K4me3-278
chr1	2619504	2619943	H3K4me3-279
chr1	2620155	2620505	H3K4me3-280
chr1	2620762	2621616	H3K4me3-281
chr1	2621971	2622310	H3K4me3-282
chr1	2622702	2623136	H3K4me3-283
chr1	2623464	2623682	H3K4me3-284
chr1	2626325	2626890	H3K4me3-285
chr1	2627959	2628193	H3K4me3-286
chr1	2628346	2628605	H3K4me3-287
chr1	2629011	2629301	H3K4me3-288
chr1	2630047	2630366	H3K4me3-289
chr1	2631243	2631873	H3K4me3-291
chr1	2687989	2688629	H3K4me3-292
chr1	2688802	2689849	H3K4me3-293
chr1	2699467	2699968	H3K4me3-294
chr1	2703984	2704600	H3K4me3-298
chr1	2705444	2707553	H3K4me3-299
chr1	2708055	2708631	H3K4me3-300
chr1	2711598	2712318	H3K4me3-302
chr1	2716658	2717383	H3K4me3-304
chr1	2718577	2718953	H3K4me3-305
chr1	2725675	2726089	H3K4me3-308
chr1	2728702	2730439	H3K4me3-310
chr1	2738478	2739338	H3K4me3-313
chr1	2743473	2744247	H3K4me3-316
chr1	2744832	2745552	H3K4me3-317
chr1	2747652	2748135	H3K4me3-318
chr1	2748772	2749181	H3K4me3-320
chr1	2754560	2754983	H3K4me3-323
chr1	2764176	2764762	H3K4me3-325
chr1	2771822	2772738	H3K4me3-328
chr1	2782766	2783753	H3K4me3-333
chr1	2785100	2785370	H3K4me3-335
chr1	2786087	2786995	H3K4me3-336
chr1	2787223	2789007	H3K4me3-337
chr1	2791279	2792242	H3K4me3-339
chr1	2792366	2792825	H3K4me3-340
chr1	2838516	2838933	H3K4me3-347
chr1	2845107	2845920	H3K4me3-349
chr1	2847552	2848214	H3K4me3-352
chr1	2858068	2858564	H3K4me3-353
chr1	2866638	2866960	H3K4me3-358
chr1	2871865	2872455	H3K4me3-360
chr1	2875633	2876309	H3K4me3-362
chr1	2877292	2877717	H3K4me3-363
chr1	2883987	2884347	H3K4me3-364
chr1	2911797	2912191	H3K4me3-368
chr1	2917122	2917282	H3K4me3-369
chr1	2917470	2917647	H3K4me3-370
chr1	2923805	2924654	H3K4me3-374
chr1	2925357	2926135	H3K4me3-375
chr1	2927964	2928463	H3K4me3-377
chr1	2928622	2929059	H3K4me3-378
chr1	2930595	2930916	H3K4me3-381
chr1	2944598	2945034	H3K4me3-386
chr1	2945188	2945743	H3K4me3-387
chr1	2947796	2948210	H3K4me3-390
chr1	2948332	2948889	H3K4me3-391
chr1	2969511	2969929	H3K4me3-395
chr1	2978692	2979155	H3K4me3-397
chr1	2979725	2981282	H3K4me3-398
chr1	2982735	2983671	H3K4me3-399
chr1	2983914	2988611	H3K4me3-400
chr1	2989316	2991028	H3K4me3-402
chr1	3042003	3042950	H3K4me3-403
chr1	3055805	3056278	H3K4me3-404
chr1	3087045	3088169	H3K4me3-407
chr1	3135446	3137080	H3K4me3-409
chr1	3139135	3139458	H3K4me3-410
chr1	3154156	3154629	H3K4me3-411
chr1	3155152	3156005	H3K4me3-412
chr1	3156909	3158440	H3K4me3-413
chr1	3162895	3163292	H3K4me3-415
chr1	3163794	3164650	H3K4me3-416
chr1	3186503	3186913	H3K4me3-422
chr1	3195773	3196205	H3K4me3-423
chr1	3214805	3215440	H3K4me3-429
chr1	3217852	3218218	H3K4me3-430
chr1	3239655	3240601	H3K4me3-432
chr1	3258894	3259288	H3K4me3-434
chr1	3260617	3261267	H3K4me3-435
chr1	3261481	3262286	H3K4me3-436
chr1	3273486	3273889	H3K4me3-439
chr1	3306975	3307483	H3K4me3-446
chr1	3309653	3310917	H3K4me3-448
chr1	3311176	3311430	H3K4me3-449
chr1	3331800	3332362	H3K4me3-454
chr1	3332513	3334114	H3K4me3-455
chr1	3339801	3340380	H3K4me3-459
chr1	3341129	3341709	H3K4me3-460
chr1	3370552	3371878	H3K4me3-463
chr1	3445805	3448060	H3K4me3-464
chr1	3459561	3459967	H3K4me3-465
chr1	3464825	3465437	H3K4me3-468
chr1	3514496	3515159	H3K4me3-470
chr1	3527536	3528130	H3K4me3-475
chr1	3528327	3528892	H3K4me3-476
chr1	3540124	3542681	H3K4me3-477
chr1	3565578	3570108	H3K4me3-478
chr1	3585343	3585980	H3K4me3-479
chr1	3611852	3612714	H3K4me3-482
chr1	3662929	3664671	H3K4me3-485
chr1	3669523	3669935	H3K4me3-486
chr1	3672916	3673275	H3K4me3-487
chr1	3674457	3674659	H3K4me3-488
chr1	3688320	3689066	H3K4me3-490
chr1	3689249	3690161	H3K4me3-491
chr1	3711539	3713757	H3K4me3-493
chr1	3772653	3775309	H3K4me3-494
chr1	3797559	3797871	H3K4me3-495
chr1	3815758	3818514	H3K4me3-496
chr1	3827554	3828013	H3K4me3-498
chr1	3998301	3998819	H3K4me3-501
chr1	4001327	4001835	H3K4me3-505
chr1	4002159	4002404	H3K4me3-506
chr1	4006128	4006596	H3K4me3-508
chr1	4007973	4008788	H3K4me3-509
chr1	4008901	4009369	H3K4me3-510
chr1	4026824	4027574	H3K4me3-512
chr1	4028890	4029644	H3K4me3-514
chr1	4030444	4030838	H3K4me3-515
chr1	4033393	4033729	H3K4me3-516
chr1	4034543	4034832	H3K4me3-517
chr1	4064162	4064371	H3K4me3-520
chr1	4065475	4065954	H3K4me3-521
chr1	4086113	4086336	H3K4me3-526
chr1	4090222	4090622	H3K4me3-527
chr1	4092469	4092898	H3K4me3-528
chr1	4093758	4094334	H3K4me3-529
chr1	4099839	4100518	H3K4me3-530
chr1	4112279	4112527	H3K4me3-531
chr1	4154751	4155210	H3K4me3-533
chr1	4182741	4183747	H3K4me3-539
chr1	4184198	4184345	H3K4me3-540
chr1	4211680	4211918	H3K4me3-541
chr1	4218899	4219453	H3K4me3-543
chr1	4220218	4220978	H3K4me3-544
chr1	4261767	4262225	H3K4me3-547
chr1	4271427	4271808	H3K4me3-550
chr1	4284278	4284426	H3K4me3-552
chr1	4286195	4286392	H3K4me3-553
chr1	4288174	4288934	H3K4me3-554
chr1	4311396	4311886	H3K4me3-558
chr1	4318049	4319165	H3K4me3-559
chr1	4335011	4336380	H3K4me3-561
chr1	4337836	4338273	H3K4me3-563
chr1	4362433	4362880	H3K4me3-564
chr1	4373832	4374670	H3K4me3-565
chr1	4375743	4376071	H3K4me3-566
chr1	4394020	4394547	H3K4me3-567
chr1	4451157	4451664	H3K4me3-573
chr1	4479793	4480216	H3K4me3-578
chr1	4494200	4494564	H3K4me3-581
chr1	4504801	4505008	H3K4me3-582
chr1	4537026	4537628	H3K4me3-584
chr1	4559956	4560129	H3K4me3-586
chr1	4615670	4616118	H3K4me3-587
chr1	4624728	4625050	H3K4me3-589
chr1	4633887	4634124	H3K4me3-590
chr1	4659810	4660256	H3K4me3-592
chr1	4668785	4669284	H3K4me3-596
chr1	4670283	4670816	H3K4me3-597
chr1	4697156	4697338	H3K4me3-599
chr1	4697977	4698441	H3K4me3-600
chr1	4698963	4699365	H3K4me3-601
chr1	4712516	4716647	H3K4me3-602
chr1	4718267	4719122	H3K4me3-603
chr1	4738092	4739142	H3K4me3-605
chr1	4740148	4740497	H3K4me3-606
chr1	4770824	4772483	H3K4me3-610
chr1	4775157	4775597	H3K4me3-612
chr1	4899674	4900034	H3K4me3-617
chr1	4926545	4927353	H3K4me3-618
chr1	4948379	4948529	H3K4me3-620
chr1	4969452	4969868	H3K4me3-622
chr1	5034811	5035106	H3K4me3-624
chr1	5083870	5084081	H3K4me3-625
chr1	5123127	5123433	H3K4me3-627
chr1	5148390	5148537	H3K4me3-628
chr1	5152622	5152949	H3K4me3-629
chr1	5157471	5157879	H3K4me3-630
chr1	5189357	5189640	H3K4me3-632
chr1	5214626	5214778	H3K4me3-633
chr1	5219949	5220149	H3K4me3-635
chr1	5229981	5230434	H3K4me3-636
chr1	5245213	5245606	H3K4me3-637
chr1	5270213	5270585	H3K4me3-638
chr1	5319813	5320864	H3K4me3-644
chr1	5321850	5322051	H3K4me3-645
chr1	5325255	5325681	H3K4me3-646
chr1	5348174	5348589	H3K4me3-648
chr1	5355133	5355539	H3K4me3-649
chr1	5433105	5433833	H3K4me3-655
chr1	5449797	5450262	H3K4me3-657
chr1	5483046	5483569	H3K4me3-661
chr1	5524481	5524976	H3K4me3-669
chr1	5583581	5584001	H3K4me3-676
chr1	5617355	5617874	H3K4me3-679
chr1	5652195	5652630	H3K4me3-683
chr1	5652883	5653370	H3K4me3-684
chr1	5659862	5660046	H3K4me3-685
chr1	5676803	5677185	H3K4me3-689
chr1	5685693	5685853	H3K4me3-690
chr1	5704747	5705645	H3K4me3-692
chr1	5705948	5707266	H3K4me3-693
chr1	5712183	5712678	H3K4me3-697
chr1	5721666	5722104	H3K4me3-698
chr1	5727383	5727714	H3K4me3-699
chr1	5731210	5731357	H3K4me3-700
chr1	5731740	5732052	H3K4me3-701
chr1	5733389	5733546	H3K4me3-702
chr1	5734338	5734692	H3K4me3-703
chr1	5760664	5760867	H3K4me3-707
chr1	5772013	5772677	H3K4me3-708
chr1	5773163	5773836	H3K4me3-709
chr1	5775598	5776233	H3K4me3-710
chr1	5778658	5778806	H3K4me3-712
chr1	5814111	5814261	H3K4me3-721
chr1	5823473	5824220	H3K4me3-725
chr1	5824908	5825601	H3K4me3-726
chr1	5830633	5831456	H3K4me3-727
chr1	5854306	5854702	H3K4me3-730
chr1	5871593	5871980	H3K4me3-733
chr1	5872297	5872523	H3K4me3-734
chr1	5874465	5874986	H3K4me3-735
chr1	5882666	5883117	H3K4me3-738
chr1	5884105	5884346	H3K4me3-739
chr1	5901705	5901896	H3K4me3-742
chr1	5905434	5905951	H3K4me3-743
chr1	5906707	5907169	H3K4me3-744
chr1	5907594	5908073	H3K4me3-745
chr1	6051018	6054066	H3K4me3-746
chr1	6062986	6063397	H3K4me3-748
chr1	6064113	6064335	H3K4me3-749
chr1	6085257	6087174	H3K4me3-750
chr1	6089300	6089518	H3K4me3-752
chr1	6120945	6121274	H3K4me3-756
chr1	6131819	6132267	H3K4me3-757
chr1	6169379	6169921	H3K4me3-759
chr1	6171257	6171976	H3K4me3-761
chr1	6179055	6179307	H3K4me3-762
chr1	6187476	6187936	H3K4me3-763
chr1	6188151	6188765	H3K4me3-764
chr1	6191636	6192235	H3K4me3-766
chr1	6208367	6209383	H3K4me3-770
chr1	6219030	6219282	H3K4me3-771
chr1	6219701	6220109	H3K4me3-772
chr1	6221263	6221647	H3K4me3-773
chr1	6229034	6229438	H3K4me3-775
chr1	6230697	6231144	H3K4me3-776
chr1	6232739	6233237	H3K4me3-777
chr1	6238425	6241638	H3K4me3-779
chr1	6258147	6260478	H3K4me3-780
chr1	6264617	6267110	H3K4me3-781
chr1	6268701	6269086	H3K4me3-782
chr1	6269190	6269630	H3K4me3-783
chr1	6294826	6296126	H3K4me3-784
chr1	6296250	6296712	H3K4me3-785
chr1	6300543	6300981	H3K4me3-786
chr1	6301231	6301776	H3K4me3-787
chr1	6301887	6302815	H3K4me3-788
chr1	6302928	6303877	H3K4me3-789
chr1	6305198	6306879	H3K4me3-791
chr1	6308921	6310575	H3K4me3-793
chr1	6311167	6311793	H3K4me3-794
chr1	6313667	6314214	H3K4me3-795
chr1	6319414	6321767	H3K4me3-796
chr1	6452461	6454706	H3K4me3-797
chr1	6474484	6474848	H3K4me3-798
chr1	6478389	6481156	H3K4me3-799
chr1	6483281	6486138	H3K4me3-800
chr1	6500169	6500523	H3K4me3-802
chr1	6500696	6501378	H3K4me3-803
chr1	6506716	6510334	H3K4me3-804
chr1	6511017	6512688	H3K4me3-805
chr1	6514160	6515979	H3K4me3-806
chr1	6521368	6521826	H3K4me3-807
chr1	6525507	6526417	H3K4me3-808
chr1	6526827	6527123	H3K4me3-809
chr1	6531089	6531746	H3K4me3-810
chr1	6531895	6532203	H3K4me3-811
chr1	6544844	6546629	H3K4me3-812
chr1	6549785	6551569	H3K4me3-813
chr1	6556471	6557998	H3K4me3-814
chr1	6613108	6615090	H3K4me3-816
chr1	6639349	6641425	H3K4me3-817
chr1	6641665	6642203	H3K4me3-818
chr1	6658697	6664374	H3K4me3-819
chr1	6672038	6673482	H3K4me3-820
chr1	6673791	6676146	H3K4me3-821
chr1	6684755	6686394	H3K4me3-822
chr1	6760771	6762306	H3K4me3-823
chr1	6771628	6772094	H3K4me3-824
chr1	6773285	6773471	H3K4me3-826
chr1	6793473	6793713	H3K4me3-827
chr1	6795670	6796143	H3K4me3-828
chr1	6817196	6817446	H3K4me3-829
chr1	6843664	6845119	H3K4me3-830
chr1	6845442	6845742	H3K4me3-831
chr1	6845896	6846931	H3K4me3-832
chr1	7129905	7130656	H3K4me3-837
chr1	7136956	7137333	H3K4me3-838
chr1	7471569	7471716	H3K4me3-843
chr1	7681471	7681987	H3K4me3-845
chr1	7729797	7730375	H3K4me3-846
chr1	7739888	7741326	H3K4me3-847
chr1	7763677	7766205	H3K4me3-848
chr1	7812531	7813120	H3K4me3-849
chr1	7830664	7832610	H3K4me3-850
chr1	7842997	7843679	H3K4me3-851
chr1	7844038	7845782	H3K4me3-852
chr1	7937148	7937354	H3K4me3-855
chr1	7947683	7947871	H3K4me3-856
chr1	7950141	7950505	H3K4me3-857
chr1	7962650	7962965	H3K4me3-859
chr1	7989940	7990087	H3K4me3-860
chr1	8001645	8002031	H3K4me3-861
chr1	8002310	8002839	H3K4me3-862
chr1	8013561	8015001	H3K4me3-863
chr1	8020851	8022852	H3K4me3-864
chr1	8080098	8080660	H3K4me3-868
chr1	8081355	8087564	H3K4me3-869
chr1	8277008	8278073	H3K4me3-871
chr1	8377726	8378913	H3K4me3-873
chr1	8468765	8469382	H3K4me3-874
chr1	8476605	8477038	H3K4me3-875
chr1	8479300	8484867	H3K4me3-876
chr1	8527504	8527975	H3K4me3-877
chr1	8585315	8586398	H3K4me3-878
chr1	8740775	8741554	H3K4me3-879
chr1	8762063	8763959	H3K4me3-880
chr1	8876549	8878722	H3K4me3-881
chr1	8889345	8890073	H3K4me3-882
chr1	8934586	8935025	H3K4me3-884
chr1	8936438	8939821	H3K4me3-885
chr1	8950291	8950687	H3K4me3-886
chr1	9090076	9090282	H3K4me3-888
chr1	9091169	9091618	H3K4me3-889
chr1	9099209	9100054	H3K4me3-891
chr1	9187345	9189263	H3K4me3-893
chr1	9189507	9189957	H3K4me3-894
chr1	9240970	9243913	H3K4me3-895
chr1	9258320	9259347	H3K4me3-896
chr1	9259583	9260143	H3K4me3-897
chr1	9260734	9262129	H3K4me3-898
chr1	9262280	9262790	H3K4me3-899
chr1	9293952	9294684	H3K4me3-900
chr1	9294850	9297334	H3K4me3-901
chr1	9299836	9304631	H3K4me3-903
chr1	9304738	9305791	H3K4me3-904
chr1	9305910	9306081	H3K4me3-905
chr1	9309861	9310262	H3K4me3-909
chr1	9351805	9355862	H3K4me3-910
chr1	9488465	9489643	H3K4me3-911
chr1	9555251	9555783	H3K4me3-913
chr1	9598249	9598646	H3K4me3-915
chr1	9598780	9599116	H3K4me3-916
chr1	9599428	9601375	H3K4me3-917
chr1	9601499	9602750	H3K4me3-918
chr1	9648749	9650086	H3K4me3-920
chr1	9678813	9679149	H3K4me3-921
chr1	9686772	9687614	H3K4me3-922
chr1	9690073	9690548	H3K4me3-923
chr1	9695311	9695519	H3K4me3-924
chr1	9710922	9714118	H3K4me3-925
chr1	9715065	9715388	H3K4me3-927
chr1	9727178	9727486	H3K4me3-928
chr1	9747120	9750593	H3K4me3-929
chr1	9777154	9777715	H3K4me3-930
chr1	9882583	9884940	H3K4me3-931
chr1	9935149	9935684	H3K4me3-932
chr1	9960547	9961007	H3K4me3-933
chr1	9969224	9970361	H3K4me3-934
chr1	9970731	9971545	H3K4me3-935
chr1	10002447	10004438	H3K4me3-936
chr1	10056314	10056469	H3K4me3-937
chr1	10056574	10058559	H3K4me3-938
chr1	10086118	10086321	H3K4me3-940
chr1	10092316	10094452	H3K4me3-941
chr1	10269709	10272279	H3K4me3-942
chr1	10458183	10460710	H3K4me3-943
chr1	10460886	10461255	H3K4me3-944
chr1	10489963	10491633	H3K4me3-945
chr1	10531693	10533118	H3K4me3-946
chr1	10534533	10537549	H3K4me3-947
chr1	10554937	10555212	H3K4me3-948
chr1	10698271	10699743	H3K4me3-949
chr1	10753486	10755532	H3K4me3-950
chr1	10764540	10765090	H3K4me3-951
chr1	10853350	10857107	H3K4me3-953
chr1	10895909	10896319	H3K4me3-954
chr1	10926550	10927848	H3K4me3-955
chr1	10948140	10949735	H3K4me3-956
chr1	10988797	10989287	H3K4me3-957
chr1	11003970	11004824	H3K4me3-959
chr1	11025831	11025983	H3K4me3-960
chr1	11028167	11028767	H3K4me3-961
chr1	11040492	11040826	H3K4me3-962
chr1	11071656	11072296	H3K4me3-963
chr1	11072465	11074240	H3K4me3-964
chr1	11105247	11107372	H3K4me3-965
chr1	11118588	11121677	H3K4me3-966
chr1	11158983	11160519	H3K4me3-967
chr1	11321576	11323556	H3K4me3-968
chr1	11328082	11328249	H3K4me3-969
chr1	11333225	11334700	H3K4me3-971
chr1	11390915	11391126	H3K4me3-972
chr1	11399269	11399459	H3K4me3-973
chr1	11409806	11410259	H3K4me3-975
chr1	11415985	11416638	H3K4me3-977
chr1	11446093	11446497	H3K4me3-978
chr1	11449362	11449536	H3K4me3-979
chr1	11449672	11449831	H3K4me3-980
chr1	11470611	11471044	H3K4me3-982
chr1	11475518	11475967	H3K4me3-984
chr1	11490798	11491463	H3K4me3-985
chr1	11538242	11540591	H3K4me3-989
chr1	11541319	11541806	H3K4me3-991
chr1	11546633	11546803	H3K4me3-993
chr1	11553720	11554165	H3K4me3-994
chr1	11560973	11562374	H3K4me3-995
chr1	11563409	11565353	H3K4me3-997
chr1	11571701	11572187	H3K4me3-999
chr1	11587561	11587920	H3K4me3-1001
chr1	11613502	11613950	H3K4me3-1006
chr1	11628478	11628645	H3K4me3-1008
chr1	11641936	11642406	H3K4me3-1010
chr1	11651449	11651947	H3K4me3-1013
chr1	11695613	11695762	H3K4me3-1016
chr1	11708552	11708978	H3K4me3-1017
chr1	11709381	11711074	H3K4me3-1018
chr1	11714085	11715799	H3K4me3-1019
chr1	11724002	11725338	H3K4me3-1020
chr1	11739957	11740127	H3K4me3-1021
chr1	11740287	11742134	H3K4me3-1022
chr1	11749320	11749727	H3K4me3-1023
chr1	11750429	11752897	H3K4me3-1024
chr1	11760861	11761300	H3K4me3-1025
chr1	11779392	11780049	H3K4me3-1026
chr1	11792055	11792396	H3K4me3-1027
chr1	11795762	11797535	H3K4me3-1028
chr1	11821852	11822380	H3K4me3-1029
chr1	11845195	11845546	H3K4me3-1030
chr1	11862220	11862381	H3K4me3-1031
chr1	11862611	11863686	H3K4me3-1032
chr1	11864052	11864580	H3K4me3-1033
chr1	11864722	11867776	H3K4me3-1034
chr1	11918363	11920117	H3K4me3-1035
chr1	11937515	11937696	H3K4me3-1036
chr1	11957962	11958392	H3K4me3-1037
chr1	11958687	11959155	H3K4me3-1038
chr1	11968440	11969819	H3K4me3-1039
chr1	11983727	11986859	H3K4me3-1040
chr1	11994231	11995772	H3K4me3-1041
chr1	12039620	12040092	H3K4me3-1042
chr1	12040243	12041550	H3K4me3-1043
chr1	12051963	12052135	H3K4me3-1044
chr1	12052711	12053072	H3K4me3-1045
chr1	12078977	12080552	H3K4me3-1046
chr1	12119588	12119778	H3K4me3-1047
chr1	12123008	12125206	H3K4me3-1048
chr1	12128741	12129253	H3K4me3-1050
chr1	12137506	12137943	H3K4me3-1051
chr1	12226682	12229401	H3K4me3-1052
chr1	12229624	12230309	H3K4me3-1053
chr1	12230746	12230964	H3K4me3-1054
chr1	12289790	12291758	H3K4me3-1056
chr1	12587883	12588261	H3K4me3-1060
chr1	12655947	12656908	H3K4me3-1062
chr1	12673706	12680265	H3K4me3-1063
chr1	12738965	12739320	H3K4me3-1064
chr1	12739648	12739999	H3K4me3-1065
chr1	12762293	12762544	H3K4me3-1067
chr1	12762926	12763423	H3K4me3-1068
chr1	12763586	12764204	H3K4me3-1069
chr1	12806708	12807084	H3K4me3-1070
chr1	12821106	12821530	H3K4me3-1073
chr1	12825309	12825472	H3K4me3-1074
chr1	13183313	13183469	H3K4me3-1082
chr1	13774672	13774884	H3K4me3-1084
chr1	13783229	13783705	H3K4me3-1085
chr1	13785670	13785983	H3K4me3-1086
chr1	13802660	13803115	H3K4me3-1089
chr1	13808994	13809389	H3K4me3-1092
chr1	13820448	13820908	H3K4me3-1093
chr1	13828208	13828610	H3K4me3-1094
chr1	13839545	13841084	H3K4me3-1097
chr1	13844343	13844981	H3K4me3-1099
chr1	13845106	13846291	H3K4me3-1100
chr1	13851943	13852356	H3K4me3-1102
chr1	13852624	13853089	H3K4me3-1103
chr1	13857008	13857301	H3K4me3-1106
chr1	13870402	13870740	H3K4me3-1107
chr1	13871967	13872169	H3K4me3-1108
chr1	13909388	13909815	H3K4me3-1110
chr1	13910073	13911496	H3K4me3-1111
chr1	13921403	13921584	H3K4me3-1113
chr1	13925185	13925587	H3K4me3-1114
chr1	13929727	13930137	H3K4me3-1115
chr1	13957306	13957675	H3K4me3-1117
chr1	13960491	13960997	H3K4me3-1118
chr1	13965470	13965952	H3K4me3-1119
chr1	13969953	13970179	H3K4me3-1120
chr1	14025060	14025209	H3K4me3-1122
chr1	14026015	14027768	H3K4me3-1123
chr1	14032447	14032631	H3K4me3-1124
chr1	14075056	14077318	H3K4me3-1125
chr1	14182367	14182925	H3K4me3-1126
chr1	14217415	14217965	H3K4me3-1128
chr1	14218640	14220318	H3K4me3-1129
chr1	14246726	14247081	H3K4me3-1130
chr1	14269006	14269158	H3K4me3-1131
chr1	14298598	14298800	H3K4me3-1134
chr1	14322822	14323553	H3K4me3-1137
chr1	14387090	14387254	H3K4me3-1142
chr1	14417554	14417971	H3K4me3-1143
chr1	14429263	14429481	H3K4me3-1144
chr1	14447250	14447692	H3K4me3-1145
chr1	14475397	14475644	H3K4me3-1146
chr1	14499094	14499520	H3K4me3-1148
chr1	14565696	14565987	H3K4me3-1149
chr1	14584486	14584925	H3K4me3-1151
chr1	14667295	14667457	H3K4me3-1152
chr1	14676585	14676883	H3K4me3-1154
chr1	14679450	14679766	H3K4me3-1156
chr1	14687372	14688385	H3K4me3-1157
chr1	14714402	14714777	H3K4me3-1163
chr1	14720329	14720602	H3K4me3-1164
chr1	14746160	14747477	H3K4me3-1165
chr1	14812347	14812723	H3K4me3-1167
chr1	14882225	14882684	H3K4me3-1169
chr1	14906097	14906246	H3K4me3-1170
chr1	14924304	14926355	H3K4me3-1172
chr1	14927120	14927286	H3K4me3-1173
chr1	14942078	14942542	H3K4me3-1174
chr1	14944368	14945017	H3K4me3-1175
chr1	14949135	14949379	H3K4me3-1176
chr1	14970412	14970563	H3K4me3-1177
chr1	14983439	14983594	H3K4me3-1178
chr1	14990770	14990966	H3K4me3-1179
chr1	15010774	15012013	H3K4me3-1181
chr1	15021638	15022069	H3K4me3-1182
chr1	15043420	15043974	H3K4me3-1184
chr1	15069891	15070302	H3K4me3-1188
chr1	15127797	15128028	H3K4me3-1189
chr1	15132371	15133049	H3K4me3-1190
chr1	15133173	15134123	H3K4me3-1191
chr1	15134370	15134970	H3K4me3-1192
chr1	15146022	15146263	H3K4me3-1193
chr1	15158639	15159075	H3K4me3-1194
chr1	15160609	15160915	H3K4me3-1195
chr1	15167870	15168317	H3K4me3-1197
chr1	15168498	15169058	H3K4me3-1198
chr1	15201875	15202062	H3K4me3-1200
chr1	15227197	15227611	H3K4me3-1201
chr1	15228310	15228756	H3K4me3-1202
chr1	15249984	15252744	H3K4me3-1203
chr1	15253120	15253556	H3K4me3-1204
chr1	15255096	15255637	H3K4me3-1206
chr1	15257101	15257507	H3K4me3-1208
chr1	15267275	15267437	H3K4me3-1209
chr1	15272669	15272892	H3K4me3-1210
chr1	15298060	15298244	H3K4me3-1212
chr1	15298677	15299077	H3K4me3-1213
chr1	15304007	15304187	H3K4me3-1215
chr1	15322097	15322297	H3K4me3-1216
chr1	15340211	15340561	H3K4me3-1217
chr1	15460843	15461180	H3K4me3-1222
chr1	15478582	15481869	H3K4me3-1223
chr1	15498828	15499191	H3K4me3-1224
chr1	15524391	15524773	H3K4me3-1226
chr1	15525241	15525681	H3K4me3-1227
chr1	15526862	15527052	H3K4me3-1228
chr1	15533388	15533946	H3K4me3-1230
chr1	15573366	15574609	H3K4me3-1233
chr1	15574724	15575150	H3K4me3-1234
chr1	15575749	15575936	H3K4me3-1235
chr1	15712978	15713294	H3K4me3-1237
chr1	15735691	15737564	H3K4me3-1238
chr1	15737779	15738292	H3K4me3-1239
chr1	15774625	15774838	H3K4me3-1240
chr1	15849833	15850743	H3K4me3-1241
chr1	15851705	15852587	H3K4me3-1242
chr1	15852739	15854331	H3K4me3-1243
chr1	15909929	15911845	H3K4me3-1244
chr1	15929304	15930658	H3K4me3-1245
chr1	15943272	15946856	H3K4me3-1246
chr1	16010299	16012382	H3K4me3-1247
chr1	16062764	16063436	H3K4me3-1248
chr1	16063565	16064139	H3K4me3-1249
chr1	16068124	16068475	H3K4me3-1250
chr1	16068979	16069922	H3K4me3-1252
chr1	16085134	16086199	H3K4me3-1254
chr1	16142336	16142504	H3K4me3-1256
chr1	16158619	16159464	H3K4me3-1257
chr1	16159992	16163089	H3K4me3-1259
chr1	16163353	16164222	H3K4me3-1260
chr1	16170902	16171408	H3K4me3-1261
chr1	16172782	16174163	H3K4me3-1262
chr1	16174283	16176914	H3K4me3-1263
chr1	16212593	16212910	H3K4me3-1264
chr1	16213462	16213819	H3K4me3-1266
chr1	16301436	16302921	H3K4me3-1267
chr1	16338989	16339888	H3K4me3-1268
chr1	16353791	16354127	H3K4me3-1269
chr1	16399521	16400719	H3K4me3-1272
chr1	16470927	16472221	H3K4me3-1273
chr1	16474096	16474324	H3K4me3-1275
chr1	16479278	16483154	H3K4me3-1276
chr1	16494223	16494654	H3K4me3-1277
chr1	16532375	16532990	H3K4me3-1278
chr1	16533195	16534179	H3K4me3-1279
chr1	16542849	16543905	H3K4me3-1280
chr1	16552836	16554788	H3K4me3-1282
chr1	16562776	16564182	H3K4me3-1283
chr1	16677478	16679604	H3K4me3-1284
chr1	16693710	16695236	H3K4me3-1285
chr1	16713652	16714157	H3K4me3-1286
chr1	16766773	16768551	H3K4me3-1287
chr1	16824887	16826633	H3K4me3-1288
chr1	16841278	16841496	H3K4me3-1290
chr1	16846984	16847945	H3K4me3-1291
chr1	16860452	16861248	H3K4me3-1293
chr1	16861443	16862833	H3K4me3-1294
chr1	16935125	16935278	H3K4me3-1296
chr1	16938832	16940747	H3K4me3-1297
chr1	16952273	16952479	H3K4me3-1298
chr1	16969464	16973198	H3K4me3-1299
chr1	16973359	16973697	H3K4me3-1300
chr1	16974247	16975222	H3K4me3-1301
chr1	17018342	17018856	H3K4me3-1302
chr1	17019031	17021092	H3K4me3-1303
chr1	17021782	17022177	H3K4me3-1304
chr1	17022280	17024453	H3K4me3-1305
chr1	17024592	17025349	H3K4me3-1306
chr1	17025503	17025713	H3K4me3-1307
chr1	17025867	17028555	H3K4me3-1308
chr1	17033608	17034894	H3K4me3-1309
chr1	17043439	17043795	H3K4me3-1310
chr1	17051587	17051804	H3K4me3-1311
chr1	17085457	17085937	H3K4me3-1312
chr1	17091541	17092518	H3K4me3-1315
chr1	17093185	17093501	H3K4me3-1317
chr1	17199069	17199475	H3K4me3-1320
chr1	17199619	17200516	H3K4me3-1321
chr1	17201585	17202221	H3K4me3-1322
chr1	17215232	17216467	H3K4me3-1323
chr1	17221792	17222009	H3K4me3-1324
chr1	17223006	17223409	H3K4me3-1325
chr1	17229992	17231657	H3K4me3-1326
chr1	17239880	17241444	H3K4me3-1327
chr1	17287013	17287862	H3K4me3-1328
chr1	17306329	17306715	H3K4me3-1329
chr1	17306830	17307568	H3K4me3-1330
chr1	17337234	17339235	H3K4me3-1331
chr1	17378762	17381248	H3K4me3-1332
chr1	17445013	17446400	H3K4me3-1334
chr1	17459878	17460303	H3K4me3-1335
chr1	17475406	17476703	H3K4me3-1336
chr1	17478525	17479374	H3K4me3-1337
chr1	17583525	17583782	H3K4me3-1339
chr1	17607782	17607994	H3K4me3-1340
chr1	17628043	17628495	H3K4me3-1341
chr1	17629441	17629822	H3K4me3-1342
chr1	17637895	17638071	H3K4me3-1343
chr1	17677572	17677734	H3K4me3-1344
chr1	17705309	17705668	H3K4me3-1347
chr1	17716183	17716474	H3K4me3-1348
chr1	17763456	17766799	H3K4me3-1349
chr1	17865772	17867657	H3K4me3-1351
chr1	17906433	17909876	H3K4me3-1352
chr1	18081390	18082278	H3K4me3-1356
chr1	18085543	18086476	H3K4me3-1357
chr1	18087217	18087720	H3K4me3-1359
chr1	18116350	18116824	H3K4me3-1360
chr1	18117509	18117934	H3K4me3-1361
chr1	18183687	18184037	H3K4me3-1362
chr1	18194119	18194270	H3K4me3-1363
chr1	18215423	18215610	H3K4me3-1364
chr1	18254625	18255005	H3K4me3-1368
chr1	18274736	18275023	H3K4me3-1369
chr1	18276550	18276727	H3K4me3-1370
chr1	18276845	18277005	H3K4me3-1371
chr1	18329428	18329820	H3K4me3-1372
chr1	18356831	18357249	H3K4me3-1376
chr1	18388765	18389111	H3K4me3-1379
chr1	18390869	18391374	H3K4me3-1380
chr1	18396779	18396972	H3K4me3-1381
chr1	18398424	18398937	H3K4me3-1382
chr1	18412483	18412793	H3K4me3-1384
chr1	18432969	18433208	H3K4me3-1385
chr1	18433399	18434111	H3K4me3-1386
chr1	18434252	18438186	H3K4me3-1387
chr1	18532984	18533532	H3K4me3-1390
chr1	18557360	18558023	H3K4me3-1393
chr1	18558463	18558768	H3K4me3-1394
chr1	18573113	18573577	H3K4me3-1396
chr1	18578447	18578607	H3K4me3-1397
chr1	18608037	18608272	H3K4me3-1399
chr1	18693777	18693930	H3K4me3-1400
chr1	18694852	18695295	H3K4me3-1401
chr1	18762751	18762918	H3K4me3-1407
chr1	18776125	18776428	H3K4me3-1408
chr1	18807432	18809461	H3K4me3-1409
chr1	18860882	18861197	H3K4me3-1411
chr1	18869821	18870262	H3K4me3-1412
chr1	18873138	18873372	H3K4me3-1413
chr1	18883334	18883747	H3K4me3-1414
chr1	18884283	18885114	H3K4me3-1415
chr1	18926064	18926332	H3K4me3-1420
chr1	18940388	18940816	H3K4me3-1422
chr1	18943975	18944266	H3K4me3-1423
chr1	18950945	18951203	H3K4me3-1424
chr1	18951678	18952033	H3K4me3-1425
chr1	18955274	18956994	H3K4me3-1426
chr1	18957333	18957832	H3K4me3-1427
chr1	18958048	18959053	H3K4me3-1428
chr1	18959322	18960718	H3K4me3-1429
chr1	18962399	18963164	H3K4me3-1431
chr1	18963343	18964611	H3K4me3-1432
chr1	18967499	18968267	H3K4me3-1437
chr1	18969529	18970877	H3K4me3-1438
chr1	18971088	18973453	H3K4me3-1439
chr1	18973579	18973929	H3K4me3-1440
chr1	18974375	18974636	H3K4me3-1441
chr1	18975276	18975855	H3K4me3-1442
chr1	18980064	18980585	H3K4me3-1444
chr1	19019277	19019774	H3K4me3-1449
chr1	19022213	19022620	H3K4me3-1450
chr1	19025647	19026109	H3K4me3-1451
chr1	19029314	19029994	H3K4me3-1452
chr1	19043138	19044516	H3K4me3-1453
chr1	19044752	19045231	H3K4me3-1454
chr1	19050386	19051108	H3K4me3-1459
chr1	19076578	19078090	H3K4me3-1462
chr1	19085919	19086359	H3K4me3-1464
chr1	19097767	19098191	H3K4me3-1465
chr1	19145991	19147604	H3K4me3-1468
chr1	19148484	19148745	H3K4me3-1469
chr1	19156702	19157102	H3K4me3-1471
chr1	19181114	19181471	H3K4me3-1473
chr1	19226098	19230131	H3K4me3-1474
chr1	19280659	19284159	H3K4me3-1475
chr1	19460562	19460753	H3K4me3-1477
chr1	19535209	19537954	H3K4me3-1479
chr1	19576698	19576847	H3K4me3-1480
chr1	19577005	19579335	H3K4me3-1481
chr1	19597964	19598780	H3K4me3-1484
chr1	19598943	19601529	H3K4me3-1485
chr1	19613741	19616014	H3K4me3-1486
chr1	19637464	19640015	H3K4me3-1487
chr1	19664917	19665354	H3K4me3-1488
chr1	19810319	19812050	H3K4me3-1489
chr1	19812200	19813603	H3K4me3-1490
chr1	19862290	19862554	H3K4me3-1491
chr1	19862979	19863511	H3K4me3-1492
chr1	19897505	19897686	H3K4me3-1493
chr1	19922663	19924735	H3K4me3-1494
chr1	19969647	19972190	H3K4me3-1496
chr1	19979971	19980220	H3K4me3-1498
chr1	19990653	19993085	H3K4me3-1499
chr1	20125575	20127261	H3K4me3-1501
chr1	20141203	20141556	H3K4me3-1502
chr1	20141715	20142087	H3K4me3-1503
chr1	20208712	20209967	H3K4me3-1504
chr1	20258607	20259060	H3K4me3-1507
chr1	20260203	20260512	H3K4me3-1508
chr1	20304375	20306003	H3K4me3-1509
chr1	20322665	20323127	H3K4me3-1511
chr1	20355371	20356273	H3K4me3-1512
chr1	20356774	20357275	H3K4me3-1513
chr1	20477689	20478051	H3K4me3-1515
chr1	20478591	20479023	H3K4me3-1516
chr1	20479872	20480060	H3K4me3-1517
chr1	20480232	20480455	H3K4me3-1518
chr1	20480654	20481497	H3K4me3-1519
chr1	20512568	20513251	H3K4me3-1521
chr1	20539303	20540014	H3K4me3-1522
chr1	20618047	20618738	H3K4me3-1525
chr1	20669470	20669903	H3K4me3-1526
chr1	20685377	20685765	H3K4me3-1527
chr1	20692362	20694044	H3K4me3-1530
chr1	20802146	20802293	H3K4me3-1533
chr1	20802452	20803481	H3K4me3-1534
chr1	20806089	20806947	H3K4me3-1535
chr1	20809916	20813757	H3K4me3-1536
chr1	20833358	20835365	H3K4me3-1537
chr1	20877130	20877388	H3K4me3-1538
chr1	20878575	20880679	H3K4me3-1540
chr1	20880840	20881312	H3K4me3-1541
chr1	20915152	20916895	H3K4me3-1542
chr1	20917138	20917770	H3K4me3-1543
chr1	20959536	20961607	H3K4me3-1545
chr1	20986458	20989049	H3K4me3-1546
chr1	21010140	21010534	H3K4me3-1547
chr1	21011054	21011626	H3K4me3-1548
chr1	21022708	21023865	H3K4me3-1549
chr1	21043472	21044938	H3K4me3-1550
chr1	21057461	21060170	H3K4me3-1552
chr1	21111723	21114748	H3K4me3-1554
chr1	21500892	21504064	H3K4me3-1555
chr1	21615546	21617379	H3K4me3-1556
chr1	21663296	21663608	H3K4me3-1559
chr1	21668806	21673194	H3K4me3-1560
chr1	21706429	21706597	H3K4me3-1561
chr1	21730760	21730943	H3K4me3-1562
chr1	21732108	21732262	H3K4me3-1563
chr1	21754304	21754578	H3K4me3-1564
chr1	21754737	21755017	H3K4me3-1565
chr1	21762908	21763717	H3K4me3-1567
chr1	21765838	21767670	H3K4me3-1569
chr1	21835002	21837177	H3K4me3-1571
chr1	21864664	21865081	H3K4me3-1572
chr1	21875558	21878507	H3K4me3-1573
chr1	21878700	21879358	H3K4me3-1574
chr1	21946530	21950078	H3K4me3-1575
chr1	21950401	21951244	H3K4me3-1576
chr1	21977626	21978924	H3K4me3-1577
chr1	21985885	21986133	H3K4me3-1578
chr1	21994740	21996439	H3K4me3-1579
chr1	22107914	22110680	H3K4me3-1580
chr1	22140226	22140415	H3K4me3-1581
chr1	22140553	22141488	H3K4me3-1582
chr1	22262496	22264652	H3K4me3-1584
chr1	22350909	22353078	H3K4me3-1585
chr1	22378640	22380908	H3K4me3-1586
chr1	22381164	22381414	H3K4me3-1587
chr1	22458773	22459167	H3K4me3-1588
chr1	22468072	22470781	H3K4me3-1590
chr1	22508990	22509377	H3K4me3-1591
chr1	22525009	22525156	H3K4me3-1592
chr1	22583290	22583437	H3K4me3-1601
chr1	22589265	22589711	H3K4me3-1604
chr1	22593294	22593811	H3K4me3-1606
chr1	22606393	22606940	H3K4me3-1607
chr1	22733091	22733425	H3K4me3-1610
chr1	22755308	22755666	H3K4me3-1611
chr1	22777800	22779573	H3K4me3-1612
chr1	22872837	22872989	H3K4me3-1613
chr1	22888785	22890504	H3K4me3-1616
chr1	22919593	22920397	H3K4me3-1617
chr1	22927107	22927669	H3K4me3-1619
chr1	22934386	22934588	H3K4me3-1621
chr1	22944437	22944619	H3K4me3-1624
chr1	22955063	22955413	H3K4me3-1626
chr1	22959376	22959526	H3K4me3-1627
chr1	22961805	22962285	H3K4me3-1628
chr1	22963980	22964554	H3K4me3-1630
chr1	22967187	22967480	H3K4me3-1632
chr1	22971315	22971789	H3K4me3-1635
chr1	22978222	22978531	H3K4me3-1636
chr1	22980136	22980606	H3K4me3-1637
chr1	22981187	22981552	H3K4me3-1638
chr1	22981691	22982018	H3K4me3-1639
chr1	22982287	22982846	H3K4me3-1640
chr1	22983043	22983761	H3K4me3-1641
chr1	23003386	23003907	H3K4me3-1643
chr1	23007414	23007756	H3K4me3-1644
chr1	23036290	23039122	H3K4me3-1645
chr1	23172866	23173470	H3K4me3-1647
chr1	23218224	23218457	H3K4me3-1649
chr1	23278302	23278578	H3K4me3-1651
chr1	23278802	23278959	H3K4me3-1652
chr1	23279218	23280711	H3K4me3-1653
chr1	23333624	23333926	H3K4me3-1654
chr1	23345350	23347421	H3K4me3-1655
chr1	23493757	23495642	H3K4me3-1656
chr1	23503713	23504877	H3K4me3-1657
chr1	23510982	23511377	H3K4me3-1658
chr1	23542858	23544577	H3K4me3-1659
chr1	23668389	23671806	H3K4me3-1660
chr1	23688448	23689884	H3K4me3-1661
chr1	23691510	23692072	H3K4me3-1663
chr1	23692381	23692588	H3K4me3-1664
chr1	23693769	23696557	H3K4me3-1665
chr1	23748802	23752018	H3K4me3-1666
chr1	23770878	23772359	H3K4me3-1667
chr1	23772499	23772982	H3K4me3-1668
chr1	23809390	23811183	H3K4me3-1669
chr1	23820678	23820894	H3K4me3-1671
chr1	23854490	23855146	H3K4me3-1672
chr1	23856527	23857821	H3K4me3-1673
chr1	23857959	23858272	H3K4me3-1674
chr1	23866305	23866845	H3K4me3-1675
chr1	23880811	23882481	H3K4me3-1676
chr1	23882649	23883052	H3K4me3-1677
chr1	23883198	23886685	H3K4me3-1678
chr1	23888734	23888903	H3K4me3-1679
chr1	23894186	23895563	H3K4me3-1681
chr1	23907950	23908261	H3K4me3-1682
chr1	23945648	23946824	H3K4me3-1683
chr1	23961657	23962188	H3K4me3-1684
chr1	24014759	24015131	H3K4me3-1685
chr1	24017711	24020093	H3K4me3-1686
chr1	24054638	24054904	H3K4me3-1687
chr1	24069166	24072092	H3K4me3-1688
chr1	24103821	24105981	H3K4me3-1690
chr1	24116956	24119270	H3K4me3-1691
chr1	24125545	24128253	H3K4me3-1692
chr1	24150361	24152595	H3K4me3-1694
chr1	24164522	24165156	H3K4me3-1695
chr1	24165282	24165974	H3K4me3-1696
chr1	24193876	24195613	H3K4me3-1697
chr1	24204163	24205012	H3K4me3-1698
chr1	24228836	24229846	H3K4me3-1699
chr1	24229991	24230469	H3K4me3-1700
chr1	24285196	24287940	H3K4me3-1702
chr1	24305205	24307482	H3K4me3-1703
chr1	24458693	24458874	H3K4me3-1705
chr1	24468379	24469663	H3K4me3-1706
chr1	24469771	24470084	H3K4me3-1707
chr1	24476951	24477548	H3K4me3-1708
chr1	24512342	24514578	H3K4me3-1709
chr1	24514807	24515220	H3K4me3-1710
chr1	24598898	24599045	H3K4me3-1711
chr1	24647694	24649618	H3K4me3-1712
chr1	24739438	24740792	H3K4me3-1714
chr1	24741654	24743381	H3K4me3-1715
chr1	24828462	24830347	H3K4me3-1716
chr1	24881943	24883170	H3K4me3-1718
chr1	24968203	24971253	H3K4me3-1719
chr1	25032023	25032717	H3K4me3-1720
chr1	25062679	25063486	H3K4me3-1722
chr1	25071114	25073679	H3K4me3-1723
chr1	25073958	25074361	H3K4me3-1724
chr1	25074496	25074675	H3K4me3-1725
chr1	25077611	25077769	H3K4me3-1726
chr1	25078053	25078416	H3K4me3-1727
chr1	25107430	25107913	H3K4me3-1729
chr1	25111308	25111571	H3K4me3-1730
chr1	25174365	25175558	H3K4me3-1731
chr1	25252085	25252688	H3K4me3-1732
chr1	25253017	25254258	H3K4me3-1733
chr1	25254457	25260105	H3K4me3-1734
chr1	25291727	25292180	H3K4me3-1736
chr1	25315936	25316124	H3K4me3-1741
chr1	25333767	25334503	H3K4me3-1742
chr1	25435978	25436388	H3K4me3-1744
chr1	25467999	25468437	H3K4me3-1745
chr1	25558075	25560100	H3K4me3-1746
chr1	25565945	25567346	H3K4me3-1747
chr1	25567667	25567870	H3K4me3-1748
chr1	25571734	25574905	H3K4me3-1749
chr1	25592989	25593525	H3K4me3-1750
chr1	25593861	25594898	H3K4me3-1751
chr1	25663256	25663873	H3K4me3-1752
chr1	25664181	25666086	H3K4me3-1753
chr1	25756105	25757208	H3K4me3-1754
chr1	25757381	25759344	H3K4me3-1755
chr1	25869744	25871642	H3K4me3-1756
chr1	25899693	25900234	H3K4me3-1757
chr1	25934887	25935247	H3K4me3-1758
chr1	25942351	25945246	H3K4me3-1759
chr1	25958267	25958558	H3K4me3-1762
chr1	26013026	26013994	H3K4me3-1763
chr1	26126137	26127736	H3K4me3-1764
chr1	26145188	26148245	H3K4me3-1765
chr1	26185290	26186974	H3K4me3-1766
chr1	26201193	26202535	H3K4me3-1767
chr1	26231310	26232019	H3K4me3-1768
chr1	26232160	26233655	H3K4me3-1769
chr1	26248832	26250598	H3K4me3-1770
chr1	26323464	26324709	H3K4me3-1771
chr1	26324826	26325393	H3K4me3-1772
chr1	26361289	26363091	H3K4me3-1773
chr1	26371656	26373927	H3K4me3-1774
chr1	26436943	26439572	H3K4me3-1775
chr1	26486910	26487141	H3K4me3-1777
chr1	26487583	26489252	H3K4me3-1778
chr1	26490415	26491328	H3K4me3-1779
chr1	26495873	26497536	H3K4me3-1780
chr1	26527757	26528216	H3K4me3-1781
chr1	26551350	26553315	H3K4me3-1782
chr1	26560072	26560421	H3K4me3-1783
chr1	26560588	26561904	H3K4me3-1784
chr1	26605695	26607374	H3K4me3-1785
chr1	26632366	26633249	H3K4me3-1787
chr1	26633393	26633787	H3K4me3-1788
chr1	26635236	26635485	H3K4me3-1789
chr1	26646571	26646966	H3K4me3-1791
chr1	26662286	26663507	H3K4me3-1793
chr1	26686432	26687469	H3K4me3-1794
chr1	26717313	26717508	H3K4me3-1795
chr1	26735580	26736151	H3K4me3-1796
chr1	26737317	26739015	H3K4me3-1797
chr1	26758022	26759667	H3K4me3-1798
chr1	26760140	26760499	H3K4me3-1799
chr1	26797763	26800679	H3K4me3-1800
chr1	26826573	26828287	H3K4me3-1801
chr1	26855720	26857476	H3K4me3-1803
chr1	26872333	26873080	H3K4me3-1804
chr1	26915740	26915887	H3K4me3-1805
chr1	26946203	26948759	H3K4me3-1806
chr1	27018738	27020601	H3K4me3-1808
chr1	27021525	27025120	H3K4me3-1809
chr1	27033186	27033757	H3K4me3-1810
chr1	27113349	27115851	H3K4me3-1811
chr1	27152521	27154500	H3K4me3-1812
chr1	27190694	27192808	H3K4me3-1813
chr1	27215547	27217358	H3K4me3-1814
chr1	27225821	27227704	H3K4me3-1815
chr1	27237448	27240463	H3K4me3-1816
chr1	27247761	27249529	H3K4me3-1817
chr1	27286132	27287360	H3K4me3-1819
chr1	27319361	27322108	H3K4me3-1820
chr1	27324004	27324193	H3K4me3-1821
chr1	27324375	27324664	H3K4me3-1822
chr1	27338643	27340272	H3K4me3-1823
chr1	27357949	27358326	H3K4me3-1825
chr1	27371258	27371603	H3K4me3-1826
chr1	27405925	27406300	H3K4me3-1827
chr1	27409151	27409507	H3K4me3-1828
chr1	27479116	27480636	H3K4me3-1829
chr1	27480777	27482135	H3K4me3-1830
chr1	27560417	27560783	H3K4me3-1832
chr1	27560970	27562451	H3K4me3-1833
chr1	27645536	27646097	H3K4me3-1834
chr1	27648158	27650247	H3K4me3-1835
chr1	27668484	27668949	H3K4me3-1836
chr1	27669490	27669870	H3K4me3-1837
chr1	27675283	27678182	H3K4me3-1838
chr1	27683817	27684447	H3K4me3-1839
chr1	27687010	27687494	H3K4me3-1841
chr1	27691668	27691968	H3K4me3-1842
chr1	27692176	27693938	H3K4me3-1843
chr1	27718287	27719635	H3K4me3-1845
chr1	27814997	27817490	H3K4me3-1846
chr1	27854020	27855677	H3K4me3-1849
chr1	27894685	27895510	H3K4me3-1850
chr1	27901617	27902968	H3K4me3-1851
chr1	27928058	27931114	H3K4me3-1852
chr1	27959758	27961762	H3K4me3-1855
chr1	27986102	27987129	H3K4me3-1856
chr1	27995809	27996263	H3K4me3-1857
chr1	27997688	27997975	H3K4me3-1858
chr1	27998199	27999285	H3K4me3-1859
chr1	28006936	28007413	H3K4me3-1860
chr1	28051794	28052189	H3K4me3-1861
chr1	28052436	28053618	H3K4me3-1862
chr1	28098994	28100979	H3K4me3-1863
chr1	28156302	28158591	H3K4me3-1864
chr1	28198554	28198887	H3K4me3-1866
chr1	28198993	28200645	H3K4me3-1867
chr1	28201417	28201601	H3K4me3-1868
chr1	28240024	28241737	H3K4me3-1869
chr1	28261058	28262076	H3K4me3-1870
chr1	28285681	28287749	H3K4me3-1872
chr1	28414026	28415929	H3K4me3-1873
chr1	28502878	28503337	H3K4me3-1877
chr1	28558401	28559943	H3K4me3-1878
chr1	28561732	28563982	H3K4me3-1879
chr1	28573047	28573777	H3K4me3-1880
chr1	28578352	28578578	H3K4me3-1882
chr1	28578955	28579176	H3K4me3-1883
chr1	28585700	28588998	H3K4me3-1884
chr1	28589100	28589959	H3K4me3-1885
chr1	28590516	28590760	H3K4me3-1886
chr1	28611740	28611969	H3K4me3-1887
chr1	28648552	28648786	H3K4me3-1888
chr1	28654730	28656491	H3K4me3-1889
chr1	28656744	28656895	H3K4me3-1890
chr1	28695807	28697652	H3K4me3-1891
chr1	28764657	28765064	H3K4me3-1892
chr1	28831543	28835280	H3K4me3-1893
chr1	28844351	28845815	H3K4me3-1895
chr1	28878910	28880428	H3K4me3-1896
chr1	28906789	28909945	H3K4me3-1897
chr1	28918735	28919752	H3K4me3-1898
chr1	28968468	28970944	H3K4me3-1899
chr1	28974255	28974801	H3K4me3-1900
chr1	28975236	28975400	H3K4me3-1901
chr1	28975568	28975750	H3K4me3-1902
chr1	28994417	28995326	H3K4me3-1903
chr1	28995468	28996592	H3K4me3-1904
chr1	29062521	29065152	H3K4me3-1905
chr1	29101495	29102235	H3K4me3-1906
chr1	29111861	29112529	H3K4me3-1907
chr1	29138089	29139916	H3K4me3-1908
chr1	29198125	29198303	H3K4me3-1912
chr1	29213111	29214925	H3K4me3-1913
chr1	29240470	29242062	H3K4me3-1914
chr1	29447479	29451752	H3K4me3-1915
chr1	29504248	29504403	H3K4me3-1916
chr1	29506414	29508517	H3K4me3-1917
chr1	29508670	29509323	H3K4me3-1918
chr1	29556607	29557933	H3K4me3-1919
chr1	29562684	29565326	H3K4me3-1920
chr1	29585622	29586765	H3K4me3-1921
chr1	29695358	29695866	H3K4me3-1923
chr1	29703610	29703782	H3K4me3-1924
chr1	29704075	29704508	H3K4me3-1925
chr1	29711883	29712195	H3K4me3-1926
chr1	29731033	29731518	H3K4me3-1928
chr1	29747487	29747871	H3K4me3-1929
chr1	29769570	29769718	H3K4me3-1931
chr1	29804977	29805269	H3K4me3-1933
chr1	30085914	30086070	H3K4me3-1937
chr1	30122369	30122819	H3K4me3-1939
chr1	30135329	30135722	H3K4me3-1940
chr1	30179379	30180083	H3K4me3-1942
chr1	30192937	30193376	H3K4me3-1944
chr1	30193908	30195935	H3K4me3-1945
chr1	30208252	30208476	H3K4me3-1946
chr1	30240139	30240581	H3K4me3-1947
chr1	30333460	30334571	H3K4me3-1951
chr1	30344001	30344417	H3K4me3-1952
chr1	30564170	30564693	H3K4me3-1958
chr1	30564875	30565353	H3K4me3-1959
chr1	30565501	30566012	H3K4me3-1960
chr1	30585646	30585794	H3K4me3-1962
chr1	30609925	30610315	H3K4me3-1963
chr1	30815357	30816105	H3K4me3-1972
chr1	30817716	30817868	H3K4me3-1973
chr1	30818298	30818662	H3K4me3-1974
chr1	30820039	30820231	H3K4me3-1975
chr1	30881088	30881455	H3K4me3-1977
chr1	30900334	30900687	H3K4me3-1978
chr1	30910023	30910488	H3K4me3-1979
chr1	30931961	30933026	H3K4me3-1981
chr1	30953064	30953603	H3K4me3-1983
chr1	31030554	31031294	H3K4me3-1988
chr1	31074011	31074382	H3K4me3-1990
chr1	31152190	31153019	H3K4me3-1996
chr1	31157241	31158874	H3K4me3-1998
chr1	31191620	31192608	H3K4me3-1999
chr1	31227576	31229509	H3K4me3-2000
chr1	31229609	31230621	H3K4me3-2001
chr1	31270485	31270807	H3K4me3-2003
chr1	31274746	31275062	H3K4me3-2004
chr1	31296560	31297606	H3K4me3-2006
chr1	31380177	31382311	H3K4me3-2008
chr1	31535393	31535855	H3K4me3-2009
chr1	31536504	31537544	H3K4me3-2010
chr1	31537658	31539174	H3K4me3-2011
chr1	31627393	31627765	H3K4me3-2012
chr1	31628073	31629025	H3K4me3-2013
chr1	31648498	31648809	H3K4me3-2015
chr1	31650437	31650688	H3K4me3-2016
chr1	31654379	31655674	H3K4me3-2017
chr1	31682810	31683188	H3K4me3-2018
chr1	31684116	31684530	H3K4me3-2019
chr1	31685075	31685318	H3K4me3-2020
chr1	31697517	31697959	H3K4me3-2021
chr1	31710227	31710406	H3K4me3-2022
chr1	31711261	31713373	H3K4me3-2023
chr1	31768592	31770855	H3K4me3-2024
chr1	31845660	31846612	H3K4me3-2025
chr1	31867456	31868112	H3K4me3-2026
chr1	31885486	31887794	H3K4me3-2027
chr1	31916020	31916201	H3K4me3-2028
chr1	31925138	31925467	H3K4me3-2029
chr1	32041797	32043850	H3K4me3-2033
chr1	32045872	32046320	H3K4me3-2034
chr1	32052494	32053003	H3K4me3-2035
chr1	32054067	32055160	H3K4me3-2036
chr1	32083261	32084449	H3K4me3-2038
chr1	32109234	32111418	H3K4me3-2039
chr1	32135541	32136148	H3K4me3-2041
chr1	32169270	32169899	H3K4me3-2042
chr1	32170117	32171226	H3K4me3-2043
chr1	32180067	32180691	H3K4me3-2044
chr1	32180793	32181835	H3K4me3-2045
chr1	32226217	32227398	H3K4me3-2046
chr1	32228271	32230956	H3K4me3-2048
chr1	32237295	32239360	H3K4me3-2049
chr1	32253741	32254845	H3K4me3-2050
chr1	32391315	32391602	H3K4me3-2051
chr1	32400826	32401498	H3K4me3-2052
chr1	32401945	32404540	H3K4me3-2053
chr1	32410212	32410770	H3K4me3-2054
chr1	32478749	32479162	H3K4me3-2055
chr1	32479284	32481173	H3K4me3-2056
chr1	32481734	32481946	H3K4me3-2057
chr1	32537863	32539519	H3K4me3-2058
chr1	32573127	32575361	H3K4me3-2059
chr1	32644671	32647086	H3K4me3-2060
chr1	32647302	32647750	H3K4me3-2061
chr1	32665805	32666570	H3K4me3-2062
chr1	32666678	32667125	H3K4me3-2063
chr1	32670534	32672106	H3K4me3-2064
chr1	32686873	32689233	H3K4me3-2065
chr1	32705554	32707489	H3K4me3-2066
chr1	32721183	32721463	H3K4me3-2067
chr1	32740993	32741584	H3K4me3-2068
chr1	32757099	32758659	H3K4me3-2069
chr1	32758845	32759209	H3K4me3-2070
chr1	32799961	32802401	H3K4me3-2071
chr1	32816627	32817009	H3K4me3-2072
chr1	32817132	32818187	H3K4me3-2073
chr1	32827332	32828057	H3K4me3-2075
chr1	32858863	32860102	H3K4me3-2077
chr1	32860243	32861263	H3K4me3-2078
chr1	32880964	32881175	H3K4me3-2079
chr1	32884654	32885197	H3K4me3-2080
chr1	32892027	32892841	H3K4me3-2081
chr1	32894488	32894657	H3K4me3-2082
chr1	32904291	32904793	H3K4me3-2083
chr1	32929607	32931451	H3K4me3-2084
chr1	32934648	32934842	H3K4me3-2085
chr1	32936326	32937150	H3K4me3-2086
chr1	32965597	32966865	H3K4me3-2087
chr1	32986120	32986559	H3K4me3-2088
chr1	33004550	33006199	H3K4me3-2089
chr1	33077436	33078322	H3K4me3-2090
chr1	33114380	33114620	H3K4me3-2091
chr1	33114870	33117846	H3K4me3-2092
chr1	33167747	33169257	H3K4me3-2094
chr1	33177741	33178378	H3K4me3-2095
chr1	33206509	33209009	H3K4me3-2096
chr1	33218967	33220400	H3K4me3-2097
chr1	33281117	33284468	H3K4me3-2098
chr1	33335738	33337192	H3K4me3-2099
chr1	33351576	33353207	H3K4me3-2100
chr1	33358157	33359180	H3K4me3-2101
chr1	33366188	33367618	H3K4me3-2103
chr1	33390385	33390890	H3K4me3-2104
chr1	33427587	33431133	H3K4me3-2105
chr1	33438166	33439128	H3K4me3-2106
chr1	33500675	33502618	H3K4me3-2107
chr1	33546263	33547708	H3K4me3-2111
chr1	33591957	33594172	H3K4me3-2112
chr1	33646578	33648134	H3K4me3-2114
chr1	33689455	33689723	H3K4me3-2115
chr1	33721198	33724176	H3K4me3-2116
chr1	33771954	33773082	H3K4me3-2117
chr1	33807316	33807982	H3K4me3-2121
chr1	33808236	33808756	H3K4me3-2122
chr1	33809030	33809501	H3K4me3-2123
chr1	33811899	33815501	H3K4me3-2125
chr1	33815637	33816317	H3K4me3-2126
chr1	33882058	33882356	H3K4me3-2127
chr1	33895088	33896771	H3K4me3-2128
chr1	33937713	33938732	H3K4me3-2129
chr1	33956642	33957544	H3K4me3-2130
chr1	33958334	33958881	H3K4me3-2131
chr1	33959582	33961656	H3K4me3-2133
chr1	33966141	33966313	H3K4me3-2134
chr1	34015611	34016100	H3K4me3-2135
chr1	34019441	34019843	H3K4me3-2137
chr1	34035721	34035953	H3K4me3-2138
chr1	34063886	34064342	H3K4me3-2139
chr1	34137539	34138405	H3K4me3-2142
chr1	34191489	34191654	H3K4me3-2143
chr1	34515563	34516201	H3K4me3-2150
chr1	34547420	34547996	H3K4me3-2151
chr1	34627918	34631368	H3K4me3-2154
chr1	34631864	34632498	H3K4me3-2156
chr1	34641961	34642327	H3K4me3-2157
chr1	34642559	34643206	H3K4me3-2158
chr1	34655105	34655524	H3K4me3-2161
chr1	34675950	34676313	H3K4me3-2164
chr1	34688023	34688274	H3K4me3-2165
chr1	34688866	34689122	H3K4me3-2166
chr1	34802815	34803000	H3K4me3-2169
chr1	34850191	34850346	H3K4me3-2171
chr1	34955287	34955461	H3K4me3-2175
chr1	34956631	34956783	H3K4me3-2176
chr1	34962359	34962512	H3K4me3-2177
chr1	34979656	34979813	H3K4me3-2180
chr1	34998406	34998836	H3K4me3-2182
chr1	35000590	35001074	H3K4me3-2183
chr1	35028554	35028754	H3K4me3-2184
chr1	35078912	35079128	H3K4me3-2186
chr1	35137554	35137890	H3K4me3-2189
chr1	35171777	35172230	H3K4me3-2190
chr1	35246563	35248261	H3K4me3-2191
chr1	35258578	35262314	H3K4me3-2192
chr1	35323651	35325734	H3K4me3-2193
chr1	35331349	35332588	H3K4me3-2194
chr1	35350425	35351937	H3K4me3-2195
chr1	35358742	35358921	H3K4me3-2197
chr1	35394114	35396075	H3K4me3-2201
chr1	35397087	35397538	H3K4me3-2202
chr1	35414319	35414512	H3K4me3-2204
chr1	35442350	35442794	H3K4me3-2206
chr1	35449913	35451612	H3K4me3-2207
chr1	35495841	35498133	H3K4me3-2208
chr1	35528464	35528772	H3K4me3-2209
chr1	35544333	35545973	H3K4me3-2210
chr1	35586146	35586929	H3K4me3-2211
chr1	35655080	35659622	H3K4me3-2212
chr1	35733952	35735660	H3K4me3-2213
chr1	35811124	35811754	H3K4me3-2214
chr1	36021224	36024454	H3K4me3-2215
chr1	36026354	36026840	H3K4me3-2216
chr1	36038321	36040869	H3K4me3-2217
chr1	36041966	36044353	H3K4me3-2218
chr1	36102637	36103956	H3K4me3-2219
chr1	36105736	36108395	H3K4me3-2220
chr1	36135020	36135241	H3K4me3-2221
chr1	36160515	36160683	H3K4me3-2222
chr1	36165212	36165894	H3K4me3-2223
chr1	36172797	36174334	H3K4me3-2224
chr1	36183454	36185134	H3K4me3-2225
chr1	36234641	36236199	H3K4me3-2226
chr1	36273029	36275135	H3K4me3-2227
chr1	36276831	36277357	H3K4me3-2228
chr1	36348359	36349924	H3K4me3-2229
chr1	36395641	36398150	H3K4me3-2230
chr1	36399288	36399456	H3K4me3-2231
chr1	36549330	36550260	H3K4me3-2232
chr1	36550430	36551147	H3K4me3-2233
chr1	36553865	36555535	H3K4me3-2234
chr1	36590305	36591511	H3K4me3-2236
chr1	36614234	36615211	H3K4me3-2237
chr1	36620939	36623593	H3K4me3-2238
chr1	36626748	36627067	H3K4me3-2239
chr1	36644079	36644604	H3K4me3-2241
chr1	36644810	36645237	H3K4me3-2242
chr1	36688806	36692239	H3K4me3-2243
chr1	36714471	36714857	H3K4me3-2244
chr1	36771541	36773234	H3K4me3-2245
chr1	36786107	36789852	H3K4me3-2246
chr1	36839674	36839989	H3K4me3-2247
chr1	36850050	36851541	H3K4me3-2248
chr1	36851764	36852878	H3K4me3-2249
chr1	36862604	36863775	H3K4me3-2250
chr1	36915421	36916857	H3K4me3-2251
chr1	36928405	36928660	H3K4me3-2252
chr1	36928861	36930525	H3K4me3-2253
chr1	37043225	37043429	H3K4me3-2257
chr1	37059506	37060036	H3K4me3-2258
chr1	37061020	37061487	H3K4me3-2259
chr1	37086210	37086357	H3K4me3-2260
chr1	37140054	37140446	H3K4me3-2261
chr1	37179049	37179206	H3K4me3-2264
chr1	37201588	37201834	H3K4me3-2267
chr1	37225075	37225522	H3K4me3-2269
chr1	37238154	37238628	H3K4me3-2272
chr1	37293645	37293862	H3K4me3-2275
chr1	37296630	37296788	H3K4me3-2276
chr1	37356012	37356454	H3K4me3-2279
chr1	37374811	37374966	H3K4me3-2281
chr1	37391744	37392057	H3K4me3-2284
chr1	37428457	37428858	H3K4me3-2286
chr1	37443369	37444339	H3K4me3-2287
chr1	37483170	37483367	H3K4me3-2288
chr1	37483737	37484265	H3K4me3-2289
chr1	37497569	37500999	H3K4me3-2292
chr1	37501351	37502605	H3K4me3-2293
chr1	37503209	37503636	H3K4me3-2294
chr1	37510949	37511163	H3K4me3-2296
chr1	37513009	37513392	H3K4me3-2297
chr1	37552941	37553186	H3K4me3-2300
chr1	37569453	37569702	H3K4me3-2302
chr1	37576769	37577550	H3K4me3-2303
chr1	37619952	37620390	H3K4me3-2304
chr1	37672648	37673051	H3K4me3-2305
chr1	37696195	37696513	H3K4me3-2306
chr1	37697296	37697878	H3K4me3-2307
chr1	37711481	37711707	H3K4me3-2309
chr1	37718621	37718778	H3K4me3-2310
chr1	37729173	37729883	H3K4me3-2312
chr1	37745649	37746408	H3K4me3-2313
chr1	37759067	37759391	H3K4me3-2315
chr1	37783166	37784291	H3K4me3-2318
chr1	37789878	37790275	H3K4me3-2320
chr1	37832838	37833418	H3K4me3-2323
chr1	37846369	37846898	H3K4me3-2325
chr1	37939126	37946214	H3K4me3-2328
chr1	37979171	37981145	H3K4me3-2330
chr1	38018621	38020250	H3K4me3-2331
chr1	38022172	38023276	H3K4me3-2332
chr1	38060231	38062115	H3K4me3-2333
chr1	38068866	38069110	H3K4me3-2334
chr1	38099363	38100947	H3K4me3-2338
chr1	38124643	38124862	H3K4me3-2341
chr1	38154947	38158819	H3K4me3-2342
chr1	38198315	38198584	H3K4me3-2344
chr1	38202104	38202350	H3K4me3-2346
chr1	38203467	38203639	H3K4me3-2347
chr1	38207380	38207639	H3K4me3-2348
chr1	38211693	38211840	H3K4me3-2349
chr1	38213151	38213421	H3K4me3-2350
chr1	38216065	38216335	H3K4me3-2351
chr1	38216847	38218951	H3K4me3-2352
chr1	38219497	38220139	H3K4me3-2353
chr1	38225400	38225673	H3K4me3-2354
chr1	38226702	38228319	H3K4me3-2355
chr1	38229586	38230293	H3K4me3-2356
chr1	38230410	38231294	H3K4me3-2357
chr1	38231409	38232321	H3K4me3-2358
chr1	38233978	38234132	H3K4me3-2359
chr1	38250651	38251383	H3K4me3-2360
chr1	38258659	38261062	H3K4me3-2361
chr1	38272460	38275168	H3K4me3-2362
chr1	38324325	38326208	H3K4me3-2363
chr1	38396720	38397468	H3K4me3-2364
chr1	38397590	38398097	H3K4me3-2365
chr1	38411206	38413173	H3K4me3-2366
chr1	38454581	38456672	H3K4me3-2367
chr1	38461357	38462103	H3K4me3-2368
chr1	38469736	38471225	H3K4me3-2369
chr1	38477475	38479576	H3K4me3-2370
chr1	38508677	38509079	H3K4me3-2371
chr1	38509681	38513821	H3K4me3-2372
chr1	38679378	38680037	H3K4me3-2376
chr1	38795008	38795309	H3K4me3-2379
chr1	38868530	38869402	H3K4me3-2382
chr1	38941858	38942708	H3K4me3-2387
chr1	38946027	38946366	H3K4me3-2388
chr1	38987635	38988342	H3K4me3-2389
chr1	39006152	39006302	H3K4me3-2390
chr1	39025013	39025404	H3K4me3-2391
chr1	39043308	39044748	H3K4me3-2392
chr1	39059130	39060484	H3K4me3-2393
chr1	39100227	39100995	H3K4me3-2396
chr1	39106735	39107269	H3K4me3-2398
chr1	39149042	39149374	H3K4me3-2404
chr1	39150578	39150755	H3K4me3-2405
chr1	39151466	39151795	H3K4me3-2406
chr1	39174500	39174948	H3K4me3-2409
chr1	39227192	39227439	H3K4me3-2410
chr1	39233072	39233367	H3K4me3-2411
chr1	39243096	39243280	H3K4me3-2412
chr1	39244425	39244629	H3K4me3-2413
chr1	39249403	39250196	H3K4me3-2414
chr1	39258428	39258942	H3K4me3-2416
chr1	39269175	39271015	H3K4me3-2420
chr1	39272527	39272963	H3K4me3-2421
chr1	39281639	39282519	H3K4me3-2424
chr1	39282628	39284699	H3K4me3-2425
chr1	39289722	39289939	H3K4me3-2426
chr1	39323839	39326713	H3K4me3-2427
chr1	39338141	39339845	H3K4me3-2428
chr1	39371353	39371558	H3K4me3-2429
chr1	39371705	39371875	H3K4me3-2430
chr1	39406960	39407489	H3K4me3-2431
chr1	39456448	39456702	H3K4me3-2432
chr1	39456819	39458705	H3K4me3-2433
chr1	39459103	39459417	H3K4me3-2434
chr1	39491358	39493237	H3K4me3-2435
chr1	39546255	39548998	H3K4me3-2436
chr1	39570230	39572436	H3K4me3-2437
chr1	39572566	39573264	H3K4me3-2438
chr1	39624591	39625479	H3K4me3-2439
chr1	39680910	39681195	H3K4me3-2440
chr1	39873140	39876155	H3K4me3-2441
chr1	39956175	39958341	H3K4me3-2442
chr1	39980305	39980830	H3K4me3-2443
chr1	39981312	39981512	H3K4me3-2444
chr1	40024646	40025533	H3K4me3-2445
chr1	40039058	40039299	H3K4me3-2446
chr1	40039438	40042871	H3K4me3-2447
chr1	40042992	40043156	H3K4me3-2448
chr1	40067235	40067490	H3K4me3-2449
chr1	40075169	40076025	H3K4me3-2450
chr1	40098350	40098676	H3K4me3-2451
chr1	40098779	40099325	H3K4me3-2452
chr1	40101536	40101988	H3K4me3-2453
chr1	40102785	40103444	H3K4me3-2454
chr1	40103581	40105962	H3K4me3-2455
chr1	40136718	40138511	H3K4me3-2456
chr1	40149249	40149764	H3K4me3-2457
chr1	40156527	40158692	H3K4me3-2460
chr1	40193706	40194311	H3K4me3-2462
chr1	40204014	40205536	H3K4me3-2463
chr1	40236732	40237246	H3K4me3-2465
chr1	40253720	40255603	H3K4me3-2467
chr1	40348112	40349598	H3K4me3-2469
chr1	40365544	40368428	H3K4me3-2470
chr1	40388074	40388616	H3K4me3-2471
chr1	40419909	40423769	H3K4me3-2472
chr1	40423886	40425004	H3K4me3-2473
chr1	40488742	40489162	H3K4me3-2476
chr1	40492301	40492552	H3K4me3-2478
chr1	40504971	40508271	H3K4me3-2479
chr1	40562291	40563465	H3K4me3-2480
chr1	40569108	40569504	H3K4me3-2481
chr1	40576488	40576916	H3K4me3-2483
chr1	40577060	40577520	H3K4me3-2484
chr1	40582190	40582383	H3K4me3-2485
chr1	40595657	40595871	H3K4me3-2486
chr1	40596962	40597589	H3K4me3-2487
chr1	40598333	40599091	H3K4me3-2488
chr1	40599195	40599596	H3K4me3-2489
chr1	40626390	40628879	H3K4me3-2490
chr1	40722523	40724912	H3K4me3-2491
chr1	40780781	40783457	H3K4me3-2493
chr1	40804452	40805157	H3K4me3-2494
chr1	40839324	40841468	H3K4me3-2495
chr1	40853390	40853898	H3K4me3-2498
chr1	40854729	40855019	H3K4me3-2500
chr1	40915156	40917005	H3K4me3-2503
chr1	40924073	40924273	H3K4me3-2504
chr1	40926607	40927084	H3K4me3-2505
chr1	40929156	40929577	H3K4me3-2506
chr1	40929906	40931027	H3K4me3-2507
chr1	40932598	40933137	H3K4me3-2508
chr1	40933899	40934284	H3K4me3-2510
chr1	40935310	40935687	H3K4me3-2511
chr1	40940604	40940795	H3K4me3-2513
chr1	40942452	40943923	H3K4me3-2514
chr1	40955160	40955617	H3K4me3-2516
chr1	40958831	40959185	H3K4me3-2518
chr1	40961213	40961692	H3K4me3-2519
chr1	40968299	40968619	H3K4me3-2522
chr1	40969215	40969598	H3K4me3-2523
chr1	40973305	40975559	H3K4me3-2524
chr1	40983132	40983361	H3K4me3-2525
chr1	40989233	40989768	H3K4me3-2526
chr1	40991238	40991386	H3K4me3-2527
chr1	40996511	40998902	H3K4me3-2528
chr1	40999104	40999547	H3K4me3-2529
chr1	41001974	41002251	H3K4me3-2530
chr1	41009003	41009204	H3K4me3-2531
chr1	41011223	41011417	H3K4me3-2532
chr1	41014317	41014499	H3K4me3-2533
chr1	41130966	41131878	H3K4me3-2536
chr1	41134447	41134763	H3K4me3-2537
chr1	41156682	41159255	H3K4me3-2538
chr1	41174469	41176587	H3K4me3-2539
chr1	41224864	41225016	H3K4me3-2540
chr1	41248340	41250286	H3K4me3-2541
chr1	41267660	41268136	H3K4me3-2542
chr1	41283746	41284684	H3K4me3-2543
chr1	41326189	41328109	H3K4me3-2544
chr1	41328262	41328958	H3K4me3-2545
chr1	41349556	41350449	H3K4me3-2546
chr1	41359767	41360084	H3K4me3-2547
chr1	41444659	41447046	H3K4me3-2548
chr1	41453826	41454006	H3K4me3-2549
chr1	41454180	41455991	H3K4me3-2550
chr1	41456240	41456791	H3K4me3-2551
chr1	41706142	41706507	H3K4me3-2552
chr1	41706619	41708756	H3K4me3-2553
chr1	41799866	41800059	H3K4me3-2554
chr1	41826375	41829213	H3K4me3-2555
chr1	41831749	41833064	H3K4me3-2556
chr1	41833219	41833373	H3K4me3-2557
chr1	41846005	41848876	H3K4me3-2558
chr1	41876500	41876860	H3K4me3-2562
chr1	41910136	41910599	H3K4me3-2565
chr1	41950022	41950408	H3K4me3-2566
chr1	41961332	41963063	H3K4me3-2567
chr1	41981735	41982710	H3K4me3-2568
chr1	42126908	42128682	H3K4me3-2569
chr1	42356990	42357734	H3K4me3-2572
chr1	42383012	42384803	H3K4me3-2573
chr1	42500493	42502267	H3K4me3-2574
chr1	42518779	42519048	H3K4me3-2575
chr1	42523112	42523299	H3K4me3-2576
chr1	42799388	42802339	H3K4me3-2579
chr1	42845236	42847440	H3K4me3-2580
chr1	42854101	42854248	H3K4me3-2581
chr1	42920875	42923253	H3K4me3-2582
chr1	42928300	42929726	H3K4me3-2583
chr1	42976282	42976816	H3K4me3-2587
chr1	42976940	42977457	H3K4me3-2588
chr1	42982213	42982504	H3K4me3-2589
chr1	42995315	42995643	H3K4me3-2590
chr1	43123285	43125223	H3K4me3-2591
chr1	43146585	43150162	H3K4me3-2592
chr1	43230937	43234110	H3K4me3-2593
chr1	43250576	43251282	H3K4me3-2594
chr1	43281864	43283071	H3K4me3-2595
chr1	43283173	43283708	H3K4me3-2596
chr1	43311382	43313344	H3K4me3-2597
chr1	43389644	43390543	H3K4me3-2599
chr1	43422965	43425581	H3K4me3-2601
chr1	43444882	43445183	H3K4me3-2602
chr1	43472081	43472550	H3K4me3-2603
chr1	43472801	43473242	H3K4me3-2604
chr1	43533617	43534565	H3K4me3-2606
chr1	43585786	43586488	H3K4me3-2608
chr1	43587248	43587562	H3K4me3-2609
chr1	43613041	43614212	H3K4me3-2610
chr1	43636953	43638210	H3K4me3-2611
chr1	43711876	43712593	H3K4me3-2612
chr1	43712739	43713546	H3K4me3-2613
chr1	43713717	43714081	H3K4me3-2614
chr1	43714364	43716022	H3K4me3-2615
chr1	43767107	43767456	H3K4me3-2616
chr1	43814190	43815306	H3K4me3-2617
chr1	43823749	43824380	H3K4me3-2618
chr1	43824583	43825173	H3K4me3-2619
chr1	43832422	43834659	H3K4me3-2620
chr1	43854355	43856503	H3K4me3-2621
chr1	43918583	43920699	H3K4me3-2622
chr1	43983636	43983787	H3K4me3-2623
chr1	43996120	43998474	H3K4me3-2624
chr1	44016100	44016509	H3K4me3-2625
chr1	44031030	44032046	H3K4me3-2626
chr1	44114539	44117340	H3K4me3-2627
chr1	44172355	44174173	H3K4me3-2628
chr1	44398764	44399953	H3K4me3-2629
chr1	44401485	44402849	H3K4me3-2630
chr1	44411377	44413897	H3K4me3-2631
chr1	44435238	44436742	H3K4me3-2632
chr1	44439751	44442381	H3K4me3-2633
chr1	44443978	44446257	H3K4me3-2635
chr1	44456766	44458009	H3K4me3-2636
chr1	44495153	44497472	H3K4me3-2637
chr1	44609515	44609973	H3K4me3-2638
chr1	44658279	44658695	H3K4me3-2639
chr1	44678365	44680047	H3K4me3-2640
chr1	44819930	44821643	H3K4me3-2641
chr1	44858798	44859064	H3K4me3-2642
chr1	44870484	44874938	H3K4me3-2643
chr1	44877558	44878569	H3K4me3-2645
chr1	44882806	44884509	H3K4me3-2646
chr1	44928905	44929386	H3K4me3-2647
chr1	44948343	44948638	H3K4me3-2648
chr1	44993907	44994140	H3K4me3-2650
chr1	45000488	45000912	H3K4me3-2651
chr1	45082382	45083404	H3K4me3-2653
chr1	45096975	45098877	H3K4me3-2654
chr1	45125215	45125593	H3K4me3-2655
chr1	45138364	45139807	H3K4me3-2656
chr1	45139921	45141104	H3K4me3-2657
chr1	45146576	45146728	H3K4me3-2658
chr1	45204736	45206131	H3K4me3-2661
chr1	45240350	45242957	H3K4me3-2662
chr1	45249632	45250633	H3K4me3-2663
chr1	45251673	45252522	H3K4me3-2664
chr1	45265156	45267388	H3K4me3-2665
chr1	45267531	45268164	H3K4me3-2666
chr1	45271373	45272798	H3K4me3-2667
chr1	45274280	45274947	H3K4me3-2668
chr1	45278538	45280300	H3K4me3-2669
chr1	45284844	45285276	H3K4me3-2670
chr1	45285687	45286603	H3K4me3-2671
chr1	45308407	45309562	H3K4me3-2672
chr1	45451052	45452849	H3K4me3-2673
chr1	45475391	45479205	H3K4me3-2674
chr1	45571605	45572291	H3K4me3-2675
chr1	45645497	45646026	H3K4me3-2678
chr1	45670654	45673046	H3K4me3-2679
chr1	45723918	45724425	H3K4me3-2680
chr1	45768548	45769320	H3K4me3-2682
chr1	45769512	45770494	H3K4me3-2683
chr1	45792094	45793524	H3K4me3-2684
chr1	45804564	45807227	H3K4me3-2685
chr1	45944979	45945540	H3K4me3-2688
chr1	45955278	45957522	H3K4me3-2689
chr1	45964810	45967392	H3K4me3-2690
chr1	45985004	45988480	H3K4me3-2691
chr1	46008017	46008187	H3K4me3-2692
chr1	46015947	46018276	H3K4me3-2693
chr1	46049108	46051529	H3K4me3-2694
chr1	46056152	46056443	H3K4me3-2696
chr1	46148770	46148938	H3K4me3-2698
chr1	46149443	46149643	H3K4me3-2699
chr1	46149883	46154677	H3K4me3-2700
chr1	46215479	46217137	H3K4me3-2701
chr1	46268666	46269460	H3K4me3-2702
chr1	46269643	46270797	H3K4me3-2703
chr1	46527932	46528729	H3K4me3-2704
chr1	46596293	46597198	H3K4me3-2706
chr1	46597355	46599825	H3K4me3-2707
chr1	46632320	46633250	H3K4me3-2709
chr1	46663075	46664949	H3K4me3-2710
chr1	46668637	46669672	H3K4me3-2711
chr1	46712379	46713010	H3K4me3-2712
chr1	46713284	46713684	H3K4me3-2713
chr1	46766763	46771051	H3K4me3-2714
chr1	46805313	46807259	H3K4me3-2715
chr1	46859408	46861387	H3K4me3-2716
chr1	46872083	46872325	H3K4me3-2717
chr1	46908288	46908884	H3K4me3-2718
chr1	46913273	46914695	H3K4me3-2719
chr1	46931683	46933362	H3K4me3-2720
chr1	46951424	46951875	H3K4me3-2721
chr1	46954597	46957467	H3K4me3-2724
chr1	46957585	46958437	H3K4me3-2725
chr1	46998261	46999698	H3K4me3-2727
chr1	47001789	47002038	H3K4me3-2728
chr1	47009478	47010092	H3K4me3-2730
chr1	47068600	47070662	H3K4me3-2732
chr1	47081220	47083147	H3K4me3-2733
chr1	47132744	47134671	H3K4me3-2734
chr1	47183471	47185429	H3K4me3-2735
chr1	47220583	47220930	H3K4me3-2736
chr1	47234677	47235482	H3K4me3-2737
chr1	47235605	47237426	H3K4me3-2738
chr1	47239457	47239642	H3K4me3-2739
chr1	47316803	47317049	H3K4me3-2741
chr1	47404325	47407387	H3K4me3-2744
chr1	47434804	47435086	H3K4me3-2745
chr1	47489091	47489929	H3K4me3-2746
chr1	47542453	47542613	H3K4me3-2747
chr1	47603115	47603940	H3K4me3-2748
chr1	47644836	47645375	H3K4me3-2751
chr1	47645630	47645810	H3K4me3-2752
chr1	47690394	47691714	H3K4me3-2753
chr1	47691842	47692623	H3K4me3-2754
chr1	47693977	47695723	H3K4me3-2757
chr1	47696105	47696957	H3K4me3-2758
chr1	47697085	47697860	H3K4me3-2759
chr1	47697995	47698916	H3K4me3-2760
chr1	47706432	47706642	H3K4me3-2762
chr1	47779135	47780770	H3K4me3-2763
chr1	47798497	47801679	H3K4me3-2764
chr1	47881737	47883223	H3K4me3-2765
chr1	47898228	47898955	H3K4me3-2767
chr1	47899505	47900382	H3K4me3-2768
chr1	47901913	47905837	H3K4me3-2769
chr1	47908896	47909615	H3K4me3-2770
chr1	47909830	47911331	H3K4me3-2771
chr1	47911605	47911987	H3K4me3-2772
chr1	47915456	47916247	H3K4me3-2773
chr1	47944933	47945338	H3K4me3-2775
chr1	47973259	47974769	H3K4me3-2776
chr1	47998634	47999240	H3K4me3-2778
chr1	48024194	48024983	H3K4me3-2780
chr1	48058653	48059322	H3K4me3-2781
chr1	48067894	48068435	H3K4me3-2783
chr1	48132324	48132597	H3K4me3-2785
chr1	48174259	48176753	H3K4me3-2787
chr1	48190263	48192092	H3K4me3-2788
chr1	48449738	48450267	H3K4me3-2789
chr1	48458410	48459745	H3K4me3-2790
chr1	48460917	48463825	H3K4me3-2791
chr1	48603195	48603596	H3K4me3-2793
chr1	48688516	48689330	H3K4me3-2794
chr1	48838081	48838637	H3K4me3-2798
chr1	48901199	48901534	H3K4me3-2799
chr1	48936345	48938565	H3K4me3-2800
chr1	49241399	49243092	H3K4me3-2802
chr1	49243194	49243484	H3K4me3-2803
chr1	49364633	49365141	H3K4me3-2806
chr1	49539610	49540131	H3K4me3-2808
chr1	49578562	49578718	H3K4me3-2809
chr1	49587139	49587895	H3K4me3-2810
chr1	49723009	49723384	H3K4me3-2812
chr1	49757487	49758097	H3K4me3-2813
chr1	49886322	49886640	H3K4me3-2815
chr1	49905397	49905803	H3K4me3-2817
chr1	49907330	49907894	H3K4me3-2821
chr1	49945311	49945464	H3K4me3-2823
chr1	50002614	50002790	H3K4me3-2824
chr1	50006860	50007675	H3K4me3-2825
chr1	50022310	50022831	H3K4me3-2826
chr1	50040163	50041352	H3K4me3-2828
chr1	50047922	50048383	H3K4me3-2830
chr1	50076901	50077093	H3K4me3-2832
chr1	50088285	50088462	H3K4me3-2833
chr1	50118080	50118527	H3K4me3-2835
chr1	50174434	50175111	H3K4me3-2836
chr1	50195770	50196514	H3K4me3-2837
chr1	50203583	50204307	H3K4me3-2838
chr1	50307432	50308247	H3K4me3-2844
chr1	50308714	50309888	H3K4me3-2845
chr1	50310292	50312117	H3K4me3-2846
chr1	50313169	50313440	H3K4me3-2847
chr1	50380735	50381693	H3K4me3-2849
chr1	50400462	50400895	H3K4me3-2851
chr1	50409356	50409753	H3K4me3-2852
chr1	50445095	50445396	H3K4me3-2853
chr1	50447729	50449355	H3K4me3-2854
chr1	50471950	50472140	H3K4me3-2856
chr1	50477794	50477980	H3K4me3-2857
chr1	50488932	50490379	H3K4me3-2858
chr1	50492553	50492861	H3K4me3-2859
chr1	50513328	50514570	H3K4me3-2860
chr1	50691056	50691686	H3K4me3-2861
chr1	50779448	50779723	H3K4me3-2862
chr1	50798614	50799875	H3K4me3-2863
chr1	50824772	50825187	H3K4me3-2866
chr1	50826255	50826431	H3K4me3-2867
chr1	50832370	50832520	H3K4me3-2868
chr1	50833931	50834250	H3K4me3-2869
chr1	50858474	50858664	H3K4me3-2870
chr1	50870884	50871036	H3K4me3-2871
chr1	50880596	50892707	H3K4me3-2873
chr1	50892850	50894280	H3K4me3-2874
chr1	50896038	50896576	H3K4me3-2875
chr1	51424559	51426872	H3K4me3-2879
chr1	51433215	51436801	H3K4me3-2880
chr1	51442175	51445001	H3K4me3-2881
chr1	51546635	51546799	H3K4me3-2882
chr1	51555969	51556355	H3K4me3-2883
chr1	51620999	51621160	H3K4me3-2885
chr1	51681764	51681948	H3K4me3-2886
chr1	51682283	51682616	H3K4me3-2887
chr1	51701302	51704333	H3K4me3-2888
chr1	51762397	51763197	H3K4me3-2889
chr1	51795412	51796828	H3K4me3-2890
chr1	51810005	51811359	H3K4me3-2891
chr1	51982970	51984972	H3K4me3-2893
chr1	52082728	52084152	H3K4me3-2896
chr1	52194380	52197714	H3K4me3-2897
chr1	52342520	52344437	H3K4me3-2899
chr1	52344684	52345664	H3K4me3-2900
chr1	52347274	52347585	H3K4me3-2901
chr1	52384466	52384701	H3K4me3-2902
chr1	52415013	52415801	H3K4me3-2903
chr1	52416413	52416628	H3K4me3-2904
chr1	52455960	52456784	H3K4me3-2905
chr1	52497876	52499770	H3K4me3-2906
chr1	52519831	52523258	H3K4me3-2907
chr1	52606955	52609064	H3K4me3-2908
chr1	52830447	52832480	H3K4me3-2909
chr1	52833524	52833771	H3K4me3-2910
chr1	52833999	52834737	H3K4me3-2911
chr1	52869105	52871415	H3K4me3-2912
chr1	53017199	53019834	H3K4me3-2913
chr1	53067567	53068924	H3K4me3-2914
chr1	53087720	53088107	H3K4me3-2915
chr1	53098071	53099515	H3K4me3-2916
chr1	53162875	53164594	H3K4me3-2917
chr1	53168732	53169541	H3K4me3-2918
[truncated: 66,602 more rows]

## Sheet: Table S2B
Table S2B. H3K27ac peaks identified in the human liver tissue
Peak_Chr	Peak_Pos1	Peak_Pos2	Peak_ID
chr1	713830	714806	H3K27ac-3
chr1	715057	715618	H3K27ac-4
chr1	761995	762958	H3K27ac-10
chr1	764707	765208	H3K27ac-13
chr1	766654	767049	H3K27ac-16
chr1	842566	842993	H3K27ac-20
chr1	859456	860259	H3K27ac-22
chr1	875916	877057	H3K27ac-24
chr1	877882	878978	H3K27ac-26
chr1	893370	893675	H3K27ac-27
chr1	893813	894654	H3K27ac-28
chr1	894813	895384	H3K27ac-29
chr1	895555	896856	H3K27ac-30
chr1	901347	902395	H3K27ac-31
chr1	934323	937982	H3K27ac-32
chr1	939990	942932	H3K27ac-33
chr1	947708	949975	H3K27ac-34
chr1	955529	955923	H3K27ac-38
chr1	1014801	1015360	H3K27ac-45
chr1	1051194	1051495	H3K27ac-47
chr1	1051853	1052366	H3K27ac-48
chr1	1063706	1064690	H3K27ac-52
chr1	1065531	1065965	H3K27ac-53
chr1	1092945	1094377	H3K27ac-54
chr1	1125435	1125833	H3K27ac-55
chr1	1150185	1150573	H3K27ac-58
chr1	1165493	1168583	H3K27ac-59
chr1	1186437	1186794	H3K27ac-64
chr1	1196621	1197099	H3K27ac-65
chr1	1206299	1206927	H3K27ac-66
chr1	1207320	1209296	H3K27ac-67
chr1	1209419	1210335	H3K27ac-68
chr1	1213612	1213986	H3K27ac-69
chr1	1216388	1218203	H3K27ac-71
chr1	1239867	1241205	H3K27ac-72
chr1	1241777	1243864	H3K27ac-74
chr1	1244005	1245258	H3K27ac-75
chr1	1252918	1253683	H3K27ac-76
chr1	1253949	1254448	H3K27ac-77
chr1	1259617	1260063	H3K27ac-78
chr1	1260223	1261679	H3K27ac-79
chr1	1266382	1267159	H3K27ac-81
chr1	1267470	1268362	H3K27ac-82
chr1	1268467	1270044	H3K27ac-83
chr1	1278792	1282477	H3K27ac-84
chr1	1282623	1284814	H3K27ac-85
chr1	1284921	1285350	H3K27ac-86
chr1	1305875	1306177	H3K27ac-90
chr1	1309235	1312239	H3K27ac-91
chr1	1312807	1313147	H3K27ac-92
chr1	1313512	1313924	H3K27ac-93
chr1	1316945	1319984	H3K27ac-95
chr1	1331583	1331994	H3K27ac-96
chr1	1333203	1338079	H3K27ac-97
chr1	1338331	1338727	H3K27ac-98
chr1	1339149	1339362	H3K27ac-99
chr1	1341834	1343704	H3K27ac-101
chr1	1355215	1355942	H3K27ac-102
chr1	1364348	1366362	H3K27ac-103
chr1	1366553	1373545	H3K27ac-104
chr1	1373673	1374614	H3K27ac-105
chr1	1406078	1407390	H3K27ac-109
chr1	1408010	1408590	H3K27ac-111
chr1	1422799	1423266	H3K27ac-112
chr1	1440001	1440906	H3K27ac-113
chr1	1441027	1442236	H3K27ac-114
chr1	1445303	1445631	H3K27ac-115
chr1	1445799	1447795	H3K27ac-116
chr1	1460343	1460849	H3K27ac-118
chr1	1478418	1479035	H3K27ac-120
chr1	1485322	1485900	H3K27ac-122
chr1	1488387	1488686	H3K27ac-124
chr1	1489028	1489502	H3K27ac-125
chr1	1489799	1491327	H3K27ac-126
chr1	1501443	1501602	H3K27ac-128
chr1	1503240	1503606	H3K27ac-129
chr1	1506848	1507124	H3K27ac-130
chr1	1508577	1511200	H3K27ac-131
chr1	1511326	1511848	H3K27ac-132
chr1	1519062	1519378	H3K27ac-133
chr1	1523446	1523704	H3K27ac-134
chr1	1542256	1542807	H3K27ac-135
chr1	1544804	1545294	H3K27ac-136
chr1	1546464	1547010	H3K27ac-137
chr1	1548146	1548361	H3K27ac-139
chr1	1549375	1552616	H3K27ac-141
chr1	1590274	1590762	H3K27ac-145
chr1	1590887	1591052	H3K27ac-146
chr1	1591184	1591573	H3K27ac-147
chr1	1608881	1609030	H3K27ac-148
chr1	1609359	1611067	H3K27ac-149
chr1	1611185	1611566	H3K27ac-150
chr1	1611787	1612312	H3K27ac-151
chr1	1612473	1612931	H3K27ac-152
chr1	1616510	1617198	H3K27ac-153
chr1	1617404	1617832	H3K27ac-154
chr1	1617993	1618512	H3K27ac-155
chr1	1619121	1619512	H3K27ac-156
chr1	1623761	1624707	H3K27ac-157
chr1	1626102	1626395	H3K27ac-158
chr1	1649884	1650126	H3K27ac-159
chr1	1653465	1653661	H3K27ac-160
chr1	1654634	1654936	H3K27ac-161
chr1	1655566	1656047	H3K27ac-162
chr1	1656182	1656344	H3K27ac-163
chr1	1677079	1677335	H3K27ac-166
chr1	1677446	1677735	H3K27ac-167
chr1	1684729	1687102	H3K27ac-168
chr1	1687273	1692676	H3K27ac-169
chr1	1693288	1693835	H3K27ac-171
chr1	1694045	1697026	H3K27ac-172
chr1	1699533	1701592	H3K27ac-173
chr1	1705357	1705766	H3K27ac-174
chr1	1705879	1715202	H3K27ac-175
chr1	1715713	1715866	H3K27ac-176
chr1	1721124	1721505	H3K27ac-177
chr1	1724095	1724880	H3K27ac-178
chr1	1734157	1734598	H3K27ac-179
chr1	1735439	1735689	H3K27ac-180
chr1	1739190	1739465	H3K27ac-181
chr1	1772625	1773316	H3K27ac-184
chr1	1773818	1774256	H3K27ac-185
chr1	1779728	1780172	H3K27ac-188
chr1	1786544	1786831	H3K27ac-189
chr1	1789385	1790727	H3K27ac-191
chr1	1792030	1792391	H3K27ac-193
chr1	1792501	1792901	H3K27ac-194
chr1	1800582	1801079	H3K27ac-197
chr1	1804145	1804593	H3K27ac-198
chr1	1812478	1812936	H3K27ac-199
chr1	1813812	1815590	H3K27ac-200
chr1	1816817	1817032	H3K27ac-201
chr1	1817273	1817668	H3K27ac-202
chr1	1819758	1820193	H3K27ac-203
chr1	1820953	1822827	H3K27ac-204
chr1	1822994	1823805	H3K27ac-205
chr1	1827982	1828610	H3K27ac-206
chr1	1834911	1835276	H3K27ac-207
chr1	1836766	1837185	H3K27ac-208
chr1	1839589	1840565	H3K27ac-210
chr1	1840747	1841927	H3K27ac-211
chr1	1843425	1843659	H3K27ac-212
chr1	1849688	1850758	H3K27ac-213
chr1	1851148	1851741	H3K27ac-214
chr1	1854703	1855270	H3K27ac-215
chr1	1877222	1877485	H3K27ac-218
chr1	1878706	1879388	H3K27ac-219
chr1	1920384	1920947	H3K27ac-220
chr1	1921076	1921652	H3K27ac-221
chr1	1976097	1976737	H3K27ac-223
chr1	1976900	1977396	H3K27ac-224
chr1	1977526	1980056	H3K27ac-225
chr1	1980533	1981660	H3K27ac-226
chr1	1981940	1983017	H3K27ac-227
chr1	1984107	1984629	H3K27ac-228
chr1	2063716	2064641	H3K27ac-229
chr1	2065093	2065498	H3K27ac-230
chr1	2066131	2066971	H3K27ac-231
chr1	2067203	2067877	H3K27ac-232
chr1	2080392	2081083	H3K27ac-234
chr1	2081541	2082052	H3K27ac-235
chr1	2120409	2122883	H3K27ac-236
chr1	2123092	2124153	H3K27ac-237
chr1	2124884	2125669	H3K27ac-238
chr1	2126312	2127312	H3K27ac-239
chr1	2127916	2128391	H3K27ac-240
chr1	2129773	2130798	H3K27ac-241
chr1	2130947	2132234	H3K27ac-242
chr1	2133414	2133819	H3K27ac-243
chr1	2135280	2136255	H3K27ac-244
chr1	2136791	2140543	H3K27ac-245
chr1	2142145	2142846	H3K27ac-248
chr1	2143015	2143913	H3K27ac-249
chr1	2144041	2146574	H3K27ac-250
chr1	2148712	2149189	H3K27ac-251
chr1	2151593	2152274	H3K27ac-252
chr1	2156497	2157279	H3K27ac-253
chr1	2157769	2159284	H3K27ac-254
chr1	2159688	2167848	H3K27ac-255
chr1	2168006	2172854	H3K27ac-256
chr1	2173077	2175621	H3K27ac-257
chr1	2176850	2177300	H3K27ac-259
chr1	2177756	2178426	H3K27ac-260
chr1	2178560	2184341	H3K27ac-261
chr1	2184457	2185162	H3K27ac-262
chr1	2185450	2188798	H3K27ac-263
chr1	2189476	2190030	H3K27ac-265
chr1	2197468	2200178	H3K27ac-270
chr1	2200568	2201260	H3K27ac-271
chr1	2201424	2204155	H3K27ac-272
chr1	2204535	2205533	H3K27ac-273
chr1	2206282	2208587	H3K27ac-275
chr1	2209567	2210954	H3K27ac-276
chr1	2211055	2212084	H3K27ac-277
chr1	2214040	2214659	H3K27ac-278
chr1	2214941	2216868	H3K27ac-279
chr1	2216982	2217390	H3K27ac-280
chr1	2219657	2220279	H3K27ac-284
chr1	2221153	2222971	H3K27ac-286
chr1	2223195	2224748	H3K27ac-287
chr1	2229739	2233632	H3K27ac-290
chr1	2244422	2246215	H3K27ac-294
chr1	2252758	2253400	H3K27ac-297
chr1	2257000	2257153	H3K27ac-299
chr1	2321852	2326595	H3K27ac-301
chr1	2338460	2339162	H3K27ac-302
chr1	2339806	2340458	H3K27ac-303
chr1	2340586	2341207	H3K27ac-304
chr1	2342255	2342747	H3K27ac-305
chr1	2342929	2346134	H3K27ac-306
chr1	2356774	2357168	H3K27ac-307
chr1	2389265	2389614	H3K27ac-308
chr1	2406119	2406550	H3K27ac-311
chr1	2406825	2408643	H3K27ac-312
chr1	2425186	2427235	H3K27ac-315
chr1	2454061	2454882	H3K27ac-318
chr1	2455049	2457731	H3K27ac-319
chr1	2457833	2458096	H3K27ac-320
chr1	2458253	2461848	H3K27ac-321
chr1	2462169	2462678	H3K27ac-322
chr1	2472633	2472946	H3K27ac-323
chr1	2477785	2481077	H3K27ac-325
chr1	2485311	2486031	H3K27ac-328
chr1	2486161	2489473	H3K27ac-329
chr1	2506921	2508268	H3K27ac-330
chr1	2508630	2509037	H3K27ac-331
chr1	2509190	2510784	H3K27ac-332
chr1	2512816	2513268	H3K27ac-333
chr1	2514961	2515616	H3K27ac-334
chr1	2515768	2518026	H3K27ac-335
chr1	2518254	2519071	H3K27ac-336
chr1	2573400	2574938	H3K27ac-337
chr1	2923809	2924168	H3K27ac-339
chr1	2986359	2986894	H3K27ac-340
chr1	3086859	3088406	H3K27ac-342
chr1	3229967	3230503	H3K27ac-347
chr1	3365324	3365686	H3K27ac-351
chr1	3370055	3371023	H3K27ac-352
chr1	3371197	3372137	H3K27ac-353
chr1	3375789	3377691	H3K27ac-355
chr1	3396370	3397019	H3K27ac-357
chr1	3397166	3397886	H3K27ac-358
chr1	3445583	3447539	H3K27ac-360
chr1	3458880	3459831	H3K27ac-363
chr1	3540225	3541397	H3K27ac-364
chr1	3541978	3543211	H3K27ac-366
chr1	3565777	3566675	H3K27ac-367
chr1	3582681	3583060	H3K27ac-368
chr1	3584267	3584713	H3K27ac-369
chr1	3593760	3594314	H3K27ac-371
chr1	3662878	3663945	H3K27ac-372
chr1	3674447	3674664	H3K27ac-373
chr1	3689329	3690132	H3K27ac-375
chr1	3692275	3693281	H3K27ac-376
chr1	3701518	3701728	H3K27ac-377
chr1	3709482	3709737	H3K27ac-378
chr1	3711551	3713826	H3K27ac-379
chr1	3772898	3775178	H3K27ac-380
chr1	3794569	3794766	H3K27ac-382
chr1	3795924	3798167	H3K27ac-383
chr1	3798368	3798873	H3K27ac-384
chr1	3815892	3818543	H3K27ac-385
chr1	3818748	3820659	H3K27ac-386
chr1	3830197	3830444	H3K27ac-387
chr1	4002180	4002395	H3K27ac-388
chr1	4073546	4073701	H3K27ac-389
chr1	4086094	4086316	H3K27ac-390
chr1	4143011	4144228	H3K27ac-391
chr1	4490135	4490406	H3K27ac-394
chr1	4643738	4643938	H3K27ac-398
chr1	4734089	4734376	H3K27ac-399
chr1	5617647	5617856	H3K27ac-401
chr1	6009615	6010084	H3K27ac-403
chr1	6018727	6018980	H3K27ac-404
chr1	6051333	6051805	H3K27ac-405
chr1	6052042	6052646	H3K27ac-406
chr1	6064056	6064357	H3K27ac-408
chr1	6086045	6086958	H3K27ac-411
chr1	6087072	6088207	H3K27ac-412
chr1	6088329	6088980	H3K27ac-413
chr1	6089284	6089743	H3K27ac-414
chr1	6091742	6092142	H3K27ac-415
chr1	6097610	6097989	H3K27ac-416
chr1	6122965	6123134	H3K27ac-417
chr1	6171486	6171669	H3K27ac-418
chr1	6179043	6179205	H3K27ac-419
chr1	6248768	6248918	H3K27ac-420
chr1	6258216	6260549	H3K27ac-421
chr1	6261160	6261509	H3K27ac-422
chr1	6264308	6265434	H3K27ac-423
chr1	6265559	6266805	H3K27ac-424
chr1	6276574	6276790	H3K27ac-427
chr1	6294541	6296062	H3K27ac-428
chr1	6318979	6320306	H3K27ac-430
chr1	6320498	6321146	H3K27ac-431
chr1	6321269	6321654	H3K27ac-432
chr1	6335754	6336227	H3K27ac-433
chr1	6398036	6398259	H3K27ac-434
chr1	6408779	6409348	H3K27ac-436
chr1	6411408	6414696	H3K27ac-438
chr1	6414942	6415740	H3K27ac-439
chr1	6415876	6421051	H3K27ac-440
chr1	6424892	6425197	H3K27ac-441
chr1	6427203	6427625	H3K27ac-442
chr1	6432087	6432317	H3K27ac-443
chr1	6432456	6432637	H3K27ac-444
chr1	6440628	6440852	H3K27ac-445
chr1	6451709	6452077	H3K27ac-446
chr1	6452480	6454727	H3K27ac-447
chr1	6456137	6456421	H3K27ac-449
chr1	6462685	6462838	H3K27ac-452
chr1	6463559	6463859	H3K27ac-453
chr1	6506445	6510406	H3K27ac-456
chr1	6510521	6512240	H3K27ac-457
chr1	6531511	6532913	H3K27ac-463
chr1	6539126	6539392	H3K27ac-464
chr1	6550191	6551566	H3K27ac-466
chr1	6564364	6564702	H3K27ac-469
chr1	6593611	6594034	H3K27ac-470
chr1	6605936	6606147	H3K27ac-472
chr1	6607544	6607849	H3K27ac-473
chr1	6613101	6615296	H3K27ac-474
chr1	6627585	6627888	H3K27ac-475
chr1	6638056	6643912	H3K27ac-477
chr1	6658336	6666075	H3K27ac-479
chr1	6666561	6666925	H3K27ac-480
chr1	6669145	6669529	H3K27ac-481
chr1	6671912	6673483	H3K27ac-482
chr1	6673838	6674717	H3K27ac-483
chr1	6675251	6676149	H3K27ac-484
chr1	6681010	6686438	H3K27ac-485
chr1	6692076	6692352	H3K27ac-487
chr1	6699014	6699441	H3K27ac-488
chr1	6706869	6707182	H3K27ac-489
chr1	6755678	6755918	H3K27ac-490
chr1	6760662	6762298	H3K27ac-491
chr1	6795690	6796345	H3K27ac-492
chr1	6803540	6804628	H3K27ac-493
chr1	6807708	6808075	H3K27ac-494
chr1	6820148	6820464	H3K27ac-495
chr1	6821215	6821958	H3K27ac-496
chr1	6822068	6822813	H3K27ac-497
chr1	6826906	6827080	H3K27ac-498
chr1	6827561	6827766	H3K27ac-499
chr1	6843547	6845190	H3K27ac-500
chr1	6845486	6845711	H3K27ac-501
chr1	6845960	6846860	H3K27ac-502
chr1	6849586	6849930	H3K27ac-503
chr1	6850789	6850983	H3K27ac-504
chr1	6855820	6856261	H3K27ac-505
chr1	6857159	6857502	H3K27ac-506
chr1	6861828	6862270	H3K27ac-509
chr1	6863890	6864303	H3K27ac-511
chr1	6867713	6868316	H3K27ac-513
chr1	6868655	6869145	H3K27ac-514
chr1	6880258	6881113	H3K27ac-517
chr1	6882337	6883540	H3K27ac-519
chr1	6884579	6885302	H3K27ac-521
chr1	6886003	6886851	H3K27ac-523
chr1	6893892	6894267	H3K27ac-525
chr1	6907729	6907926	H3K27ac-527
chr1	6928032	6928436	H3K27ac-529
chr1	6939607	6939852	H3K27ac-530
chr1	7019903	7020476	H3K27ac-532
chr1	7086398	7086729	H3K27ac-535
chr1	7155193	7160153	H3K27ac-538
chr1	7167191	7167965	H3K27ac-540
chr1	7188760	7188916	H3K27ac-543
chr1	7208632	7210962	H3K27ac-544
chr1	7216526	7216698	H3K27ac-545
chr1	7219362	7220256	H3K27ac-547
chr1	7306518	7306786	H3K27ac-549
chr1	7325113	7327183	H3K27ac-550
chr1	7406552	7407485	H3K27ac-555
chr1	7537803	7538857	H3K27ac-558
chr1	7541547	7541899	H3K27ac-560
chr1	7550110	7551557	H3K27ac-561
chr1	7611127	7613243	H3K27ac-569
chr1	7615253	7616139	H3K27ac-572
chr1	7617301	7617870	H3K27ac-573
chr1	7630128	7631036	H3K27ac-574
chr1	7632393	7636054	H3K27ac-576
chr1	7696727	7697095	H3K27ac-577
chr1	7705120	7705699	H3K27ac-578
chr1	7708406	7708795	H3K27ac-579
chr1	7739870	7741145	H3K27ac-580
chr1	7749296	7749645	H3K27ac-581
chr1	7786888	7787222	H3K27ac-584
chr1	7791620	7791856	H3K27ac-585
chr1	7801602	7801823	H3K27ac-586
chr1	7818965	7819273	H3K27ac-588
chr1	7830660	7831211	H3K27ac-590
chr1	7831325	7832594	H3K27ac-591
chr1	7838535	7838874	H3K27ac-592
chr1	7842740	7843631	H3K27ac-594
chr1	7844299	7845867	H3K27ac-595
chr1	7860861	7861157	H3K27ac-598
chr1	7914357	7914680	H3K27ac-601
chr1	7968562	7968899	H3K27ac-602
chr1	8001618	8002141	H3K27ac-605
chr1	8005423	8005800	H3K27ac-607
chr1	8011319	8011781	H3K27ac-608
chr1	8013566	8015208	H3K27ac-609
chr1	8018895	8019302	H3K27ac-610
chr1	8020065	8020538	H3K27ac-611
chr1	8020699	8022842	H3K27ac-612
chr1	8023118	8023513	H3K27ac-613
chr1	8023756	8023947	H3K27ac-614
chr1	8028298	8028453	H3K27ac-616
chr1	8033918	8034072	H3K27ac-617
chr1	8034637	8034973	H3K27ac-618
chr1	8038200	8038512	H3K27ac-620
chr1	8038864	8039063	H3K27ac-621
chr1	8040189	8040561	H3K27ac-622
chr1	8041296	8042282	H3K27ac-623
chr1	8042638	8043961	H3K27ac-624
chr1	8045786	8046244	H3K27ac-625
chr1	8046616	8047074	H3K27ac-626
chr1	8062251	8067564	H3K27ac-630
chr1	8067767	8068513	H3K27ac-631
chr1	8068877	8070109	H3K27ac-632
chr1	8070263	8071358	H3K27ac-633
chr1	8071618	8072528	H3K27ac-634
chr1	8073675	8077994	H3K27ac-636
chr1	8078527	8091334	H3K27ac-638
chr1	8091647	8093027	H3K27ac-639
chr1	8094626	8095116	H3K27ac-642
chr1	8097376	8097803	H3K27ac-644
chr1	8100042	8100603	H3K27ac-647
chr1	8113466	8113908	H3K27ac-652
chr1	8118970	8119418	H3K27ac-653
chr1	8121205	8121700	H3K27ac-654
chr1	8123225	8123596	H3K27ac-656
chr1	8125507	8125952	H3K27ac-657
chr1	8130368	8131577	H3K27ac-659
chr1	8134465	8134916	H3K27ac-662
chr1	8136751	8137148	H3K27ac-664
chr1	8137697	8138544	H3K27ac-665
chr1	8141455	8141750	H3K27ac-666
chr1	8142467	8144659	H3K27ac-667
chr1	8145380	8145690	H3K27ac-668
chr1	8146856	8147289	H3K27ac-669
chr1	8148279	8148632	H3K27ac-670
chr1	8151055	8152040	H3K27ac-671
chr1	8152322	8152795	H3K27ac-672
chr1	8153465	8158859	H3K27ac-673
chr1	8174739	8175129	H3K27ac-678
chr1	8175359	8179843	H3K27ac-679
chr1	8179956	8183612	H3K27ac-680
chr1	8187281	8187832	H3K27ac-683
chr1	8189026	8189404	H3K27ac-684
chr1	8190933	8191390	H3K27ac-685
chr1	8193224	8194880	H3K27ac-687
chr1	8196579	8197198	H3K27ac-689
chr1	8197400	8198729	H3K27ac-690
chr1	8207213	8207562	H3K27ac-694
chr1	8212646	8213161	H3K27ac-696
chr1	8217786	8218160	H3K27ac-699
chr1	8221094	8221330	H3K27ac-700
chr1	8222074	8222653	H3K27ac-701
chr1	8222839	8223154	H3K27ac-702
chr1	8224786	8225236	H3K27ac-703
chr1	8226400	8231637	H3K27ac-705
chr1	8231822	8233487	H3K27ac-706
chr1	8233594	8235733	H3K27ac-707
chr1	8237536	8237708	H3K27ac-709
chr1	8240892	8241242	H3K27ac-710
chr1	8243260	8243884	H3K27ac-712
chr1	8244011	8245174	H3K27ac-713
chr1	8245414	8245939	H3K27ac-714
chr1	8247986	8248433	H3K27ac-715
chr1	8248594	8250153	H3K27ac-716
chr1	8250258	8251254	H3K27ac-717
chr1	8251406	8252057	H3K27ac-718
chr1	8252514	8252968	H3K27ac-719
chr1	8253219	8254161	H3K27ac-720
chr1	8254370	8255640	H3K27ac-721
chr1	8256224	8259105	H3K27ac-722
chr1	8259322	8265333	H3K27ac-723
chr1	8265733	8266279	H3K27ac-724
chr1	8269766	8270189	H3K27ac-727
chr1	8271057	8273545	H3K27ac-729
chr1	8273717	8274306	H3K27ac-730
chr1	8275333	8279161	H3K27ac-732
chr1	8280868	8281245	H3K27ac-734
chr1	8281935	8282305	H3K27ac-735
chr1	8284909	8285792	H3K27ac-736
chr1	8289468	8289845	H3K27ac-738
chr1	8290107	8290364	H3K27ac-739
chr1	8294011	8294406	H3K27ac-740
chr1	8297729	8301236	H3K27ac-744
chr1	8301348	8302725	H3K27ac-745
chr1	8305654	8306203	H3K27ac-747
chr1	8306376	8307239	H3K27ac-748
chr1	8307338	8309086	H3K27ac-749
chr1	8309313	8309681	H3K27ac-750
chr1	8311487	8313290	H3K27ac-752
chr1	8313708	8314251	H3K27ac-753
chr1	8314398	8315031	H3K27ac-754
chr1	8315566	8319115	H3K27ac-756
chr1	8319242	8321905	H3K27ac-757
chr1	8322165	8324895	H3K27ac-758
chr1	8325973	8326385	H3K27ac-759
chr1	8326761	8327315	H3K27ac-760
chr1	8327660	8328506	H3K27ac-761
chr1	8328857	8329050	H3K27ac-762
chr1	8329987	8330390	H3K27ac-763
chr1	8333902	8334427	H3K27ac-764
chr1	8337629	8337964	H3K27ac-765
chr1	8349231	8349731	H3K27ac-767
chr1	8352453	8352783	H3K27ac-768
chr1	8355235	8355776	H3K27ac-769
chr1	8357388	8357559	H3K27ac-770
chr1	8368586	8368928	H3K27ac-771
chr1	8370397	8370805	H3K27ac-772
chr1	8371062	8374891	H3K27ac-773
chr1	8377837	8378878	H3K27ac-775
chr1	8383514	8383854	H3K27ac-776
chr1	8396423	8396745	H3K27ac-777
chr1	8402891	8403492	H3K27ac-778
chr1	8407585	8408155	H3K27ac-780
chr1	8412285	8413855	H3K27ac-782
chr1	8423307	8424689	H3K27ac-785
chr1	8426969	8428288	H3K27ac-786
chr1	8428466	8429294	H3K27ac-787
chr1	8429540	8435230	H3K27ac-788
chr1	8437941	8439875	H3K27ac-791
chr1	8440269	8442770	H3K27ac-792
chr1	8443009	8443870	H3K27ac-793
chr1	8444417	8445161	H3K27ac-795
chr1	8446352	8446720	H3K27ac-796
chr1	8451064	8451658	H3K27ac-797
chr1	8455469	8458821	H3K27ac-799
chr1	8463417	8463954	H3K27ac-800
chr1	8466732	8470106	H3K27ac-802
chr1	8470888	8471437	H3K27ac-804
chr1	8471848	8473337	H3K27ac-805
chr1	8473836	8474613	H3K27ac-807
chr1	8475207	8476359	H3K27ac-808
chr1	8476595	8485482	H3K27ac-809
chr1	8486459	8486909	H3K27ac-810
chr1	8487640	8488197	H3K27ac-811
chr1	8499069	8499626	H3K27ac-813
chr1	8500616	8500936	H3K27ac-814
chr1	8508870	8509328	H3K27ac-815
chr1	8515792	8516471	H3K27ac-816
chr1	8522402	8524557	H3K27ac-820
chr1	8525666	8526407	H3K27ac-823
chr1	8526918	8528037	H3K27ac-824
chr1	8528905	8529372	H3K27ac-825
chr1	8531304	8531637	H3K27ac-826
chr1	8540113	8540561	H3K27ac-829
chr1	8542717	8543098	H3K27ac-830
chr1	8544158	8544317	H3K27ac-831
chr1	8550097	8550484	H3K27ac-832
chr1	8556158	8556961	H3K27ac-833
chr1	8557216	8557706	H3K27ac-834
chr1	8557875	8558505	H3K27ac-835
chr1	8558723	8559123	H3K27ac-836
chr1	8567289	8567864	H3K27ac-837
chr1	8580775	8581315	H3K27ac-842
chr1	8582857	8583213	H3K27ac-843
chr1	8585057	8586912	H3K27ac-844
chr1	8599151	8599492	H3K27ac-846
chr1	8614707	8615101	H3K27ac-849
chr1	8618493	8618928	H3K27ac-850
chr1	8629549	8629722	H3K27ac-855
chr1	8630793	8633234	H3K27ac-856
chr1	8635390	8635638	H3K27ac-857
chr1	8655182	8655595	H3K27ac-859
chr1	8656356	8657213	H3K27ac-861
chr1	8658175	8659271	H3K27ac-862
chr1	8660403	8660856	H3K27ac-863
chr1	8662395	8662625	H3K27ac-864
chr1	8663947	8664391	H3K27ac-865
chr1	8669235	8669651	H3K27ac-866
chr1	8681324	8681939	H3K27ac-869
chr1	8682467	8683160	H3K27ac-870
chr1	8685404	8687368	H3K27ac-871
chr1	8687567	8688535	H3K27ac-872
chr1	8688684	8690417	H3K27ac-873
chr1	8701222	8701899	H3K27ac-874
chr1	8702837	8705413	H3K27ac-875
chr1	8706565	8707157	H3K27ac-876
chr1	8709724	8710063	H3K27ac-877
chr1	8711218	8711789	H3K27ac-878
chr1	8711946	8712657	H3K27ac-879
chr1	8718761	8719171	H3K27ac-882
chr1	8720453	8725738	H3K27ac-883
chr1	8725927	8728966	H3K27ac-884
chr1	8729171	8729983	H3K27ac-885
chr1	8730299	8730914	H3K27ac-886
chr1	8734599	8735202	H3K27ac-889
chr1	8737468	8737804	H3K27ac-890
chr1	8740345	8741905	H3K27ac-892
chr1	8745774	8746110	H3K27ac-893
chr1	8754048	8754408	H3K27ac-895
chr1	8761018	8761932	H3K27ac-896
chr1	8762036	8764013	H3K27ac-897
chr1	8766138	8766672	H3K27ac-898
chr1	8771174	8771667	H3K27ac-899
chr1	8772014	8773295	H3K27ac-900
chr1	8776296	8776554	H3K27ac-902
chr1	8780275	8780560	H3K27ac-904
chr1	8786131	8786283	H3K27ac-905
chr1	8797145	8797494	H3K27ac-908
chr1	8802279	8803240	H3K27ac-910
chr1	8823961	8824334	H3K27ac-912
chr1	8837407	8837617	H3K27ac-913
chr1	8841348	8841846	H3K27ac-914
chr1	8842269	8843152	H3K27ac-915
chr1	8854375	8854772	H3K27ac-916
chr1	8855097	8855453	H3K27ac-917
chr1	8869163	8869510	H3K27ac-919
chr1	8873313	8873746	H3K27ac-920
chr1	8875675	8876150	H3K27ac-921
chr1	8876286	8879009	H3K27ac-922
chr1	8879277	8879705	H3K27ac-923
chr1	8882575	8883030	H3K27ac-924
chr1	8883411	8883819	H3K27ac-925
chr1	8886858	8887335	H3K27ac-926
chr1	8888497	8889226	H3K27ac-927
chr1	8889376	8890188	H3K27ac-928
chr1	8891037	8891426	H3K27ac-929
chr1	8901670	8902099	H3K27ac-930
chr1	8907848	8908962	H3K27ac-932
chr1	8913455	8913698	H3K27ac-934
chr1	8914493	8914929	H3K27ac-935
chr1	8915439	8915832	H3K27ac-936
chr1	8917865	8918789	H3K27ac-937
chr1	8919319	8919912	H3K27ac-938
chr1	8921904	8922231	H3K27ac-939
chr1	8929112	8935121	H3K27ac-941
chr1	8935290	8935772	H3K27ac-942
chr1	8936559	8941942	H3K27ac-944
chr1	8942105	8942599	H3K27ac-945
chr1	8943628	8944111	H3K27ac-946
chr1	8947184	8947519	H3K27ac-947
chr1	8948756	8951230	H3K27ac-948
chr1	8953162	8953669	H3K27ac-950
chr1	8959288	8960133	H3K27ac-951
chr1	8960313	8961162	H3K27ac-952
chr1	8961819	8962135	H3K27ac-953
chr1	8966046	8966420	H3K27ac-955
chr1	9007526	9007984	H3K27ac-957
chr1	9008991	9009341	H3K27ac-958
chr1	9031057	9031418	H3K27ac-959
chr1	9046123	9047165	H3K27ac-960
chr1	9064298	9064697	H3K27ac-963
chr1	9088426	9088604	H3K27ac-965
chr1	9125061	9125475	H3K27ac-966
chr1	9126972	9127442	H3K27ac-967
chr1	9129290	9130207	H3K27ac-968
chr1	9157724	9158056	H3K27ac-970
chr1	9160867	9161332	H3K27ac-971
chr1	9170019	9170879	H3K27ac-972
chr1	9171055	9171662	H3K27ac-973
chr1	9171820	9174139	H3K27ac-974
chr1	9174319	9174824	H3K27ac-975
chr1	9174947	9175356	H3K27ac-976
chr1	9175470	9175970	H3K27ac-977
chr1	9176723	9177206	H3K27ac-978
chr1	9178665	9179164	H3K27ac-979
chr1	9187499	9189219	H3K27ac-980
chr1	9189512	9190612	H3K27ac-981
chr1	9191845	9191994	H3K27ac-982
chr1	9202255	9202693	H3K27ac-984
chr1	9209223	9209698	H3K27ac-987
chr1	9213609	9214173	H3K27ac-990
chr1	9216672	9216996	H3K27ac-991
chr1	9219550	9219887	H3K27ac-992
chr1	9221214	9225977	H3K27ac-993
chr1	9227335	9228090	H3K27ac-994
chr1	9231951	9232517	H3K27ac-997
chr1	9232750	9233358	H3K27ac-998
chr1	9239607	9240478	H3K27ac-1000
chr1	9240623	9243355	H3K27ac-1001
chr1	9243994	9244320	H3K27ac-1002
chr1	9245437	9245833	H3K27ac-1003
chr1	9247984	9248290	H3K27ac-1004
chr1	9249378	9249742	H3K27ac-1005
chr1	9252482	9254280	H3K27ac-1007
chr1	9255217	9255614	H3K27ac-1009
chr1	9255869	9257272	H3K27ac-1010
chr1	9268968	9269306	H3K27ac-1011
chr1	9281221	9281480	H3K27ac-1012
chr1	9288637	9288944	H3K27ac-1013
chr1	9289693	9290099	H3K27ac-1014
chr1	9290834	9291503	H3K27ac-1015
chr1	9291707	9294704	H3K27ac-1016
chr1	9294825	9306113	H3K27ac-1017
chr1	9306300	9307449	H3K27ac-1018
chr1	9307649	9308661	H3K27ac-1019
chr1	9308848	9310426	H3K27ac-1020
chr1	9310613	9312011	H3K27ac-1021
chr1	9312827	9313475	H3K27ac-1022
chr1	9326639	9327183	H3K27ac-1032
chr1	9328250	9328736	H3K27ac-1033
chr1	9330685	9331063	H3K27ac-1034
chr1	9336968	9337421	H3K27ac-1037
chr1	9343165	9343637	H3K27ac-1039
chr1	9349381	9350097	H3K27ac-1040
chr1	9350269	9352793	H3K27ac-1041
chr1	9352935	9355978	H3K27ac-1042
chr1	9359981	9360447	H3K27ac-1044
chr1	9362721	9363353	H3K27ac-1047
chr1	9366665	9367039	H3K27ac-1048
chr1	9370738	9371253	H3K27ac-1049
chr1	9381658	9382030	H3K27ac-1052
chr1	9391231	9391444	H3K27ac-1055
chr1	9392193	9392650	H3K27ac-1056
chr1	9393058	9393474	H3K27ac-1057
chr1	9414154	9414451	H3K27ac-1061
chr1	9420840	9421265	H3K27ac-1062
chr1	9426288	9426714	H3K27ac-1063
chr1	9431611	9432477	H3K27ac-1064
chr1	9436017	9436870	H3K27ac-1069
chr1	9437279	9437891	H3K27ac-1070
chr1	9443655	9444052	H3K27ac-1071
chr1	9449594	9450010	H3K27ac-1072
chr1	9459706	9461935	H3K27ac-1075
chr1	9462817	9463213	H3K27ac-1077
chr1	9465992	9466356	H3K27ac-1078
chr1	9472513	9473055	H3K27ac-1079
chr1	9473532	9474533	H3K27ac-1080
chr1	9479693	9480150	H3K27ac-1081
chr1	9480904	9481228	H3K27ac-1082
chr1	9484949	9485342	H3K27ac-1083
chr1	9487972	9490175	H3K27ac-1084
chr1	9490386	9490901	H3K27ac-1085
chr1	9491292	9491686	H3K27ac-1086
chr1	9491813	9492294	H3K27ac-1087
chr1	9492662	9503618	H3K27ac-1088
chr1	9503817	9505057	H3K27ac-1089
chr1	9505477	9506034	H3K27ac-1090
chr1	9506358	9509301	H3K27ac-1091
chr1	9509572	9510927	H3K27ac-1092
chr1	9511042	9517000	H3K27ac-1093
chr1	9517824	9518231	H3K27ac-1094
chr1	9518439	9518775	H3K27ac-1095
chr1	9519410	9520902	H3K27ac-1097
chr1	9521799	9522391	H3K27ac-1098
chr1	9523580	9523917	H3K27ac-1099
chr1	9524274	9528729	H3K27ac-1100
chr1	9529014	9529476	H3K27ac-1101
chr1	9536470	9536679	H3K27ac-1102
chr1	9540273	9540648	H3K27ac-1103
chr1	9542643	9543725	H3K27ac-1106
chr1	9544072	9544334	H3K27ac-1107
chr1	9549420	9549811	H3K27ac-1108
chr1	9550310	9551202	H3K27ac-1109
chr1	9551788	9553789	H3K27ac-1110
chr1	9554040	9554333	H3K27ac-1111
chr1	9560752	9562972	H3K27ac-1112
chr1	9563131	9564213	H3K27ac-1113
chr1	9565149	9565591	H3K27ac-1114
chr1	9566974	9567346	H3K27ac-1115
chr1	9570718	9571259	H3K27ac-1116
chr1	9574142	9574452	H3K27ac-1117
chr1	9589300	9589682	H3K27ac-1118
chr1	9591012	9591287	H3K27ac-1119
chr1	9593445	9593912	H3K27ac-1120
chr1	9597159	9601287	H3K27ac-1121
chr1	9601626	9602807	H3K27ac-1122
chr1	9605936	9606314	H3K27ac-1124
chr1	9607437	9607918	H3K27ac-1126
chr1	9608065	9609334	H3K27ac-1127
chr1	9609513	9616639	H3K27ac-1128
chr1	9620266	9620592	H3K27ac-1130
chr1	9620702	9621404	H3K27ac-1131
chr1	9622039	9622726	H3K27ac-1132
chr1	9630437	9630821	H3K27ac-1134
chr1	9635201	9635371	H3K27ac-1136
chr1	9643229	9643605	H3K27ac-1137
chr1	9644004	9644412	H3K27ac-1138
chr1	9648880	9650131	H3K27ac-1141
chr1	9679948	9680409	H3K27ac-1143
chr1	9686885	9687275	H3K27ac-1144
chr1	9695308	9695591	H3K27ac-1146
chr1	9704711	9705118	H3K27ac-1148
chr1	9705383	9705726	H3K27ac-1149
chr1	9711565	9712471	H3K27ac-1150
chr1	9715067	9715428	H3K27ac-1152
chr1	9715671	9715818	H3K27ac-1153
chr1	9744553	9745137	H3K27ac-1155
chr1	9746062	9746483	H3K27ac-1156
chr1	9748877	9749440	H3K27ac-1160
chr1	9761737	9761898	H3K27ac-1162
chr1	9779641	9780091	H3K27ac-1165
chr1	9794575	9794940	H3K27ac-1167
chr1	9835671	9836082	H3K27ac-1168
chr1	9837233	9837596	H3K27ac-1169
chr1	9851154	9851301	H3K27ac-1172
chr1	9854889	9855079	H3K27ac-1173
chr1	9855976	9856429	H3K27ac-1174
chr1	9864365	9864735	H3K27ac-1176
chr1	9872075	9872280	H3K27ac-1177
chr1	9876578	9876726	H3K27ac-1179
chr1	9877825	9878105	H3K27ac-1180
chr1	9882854	9884019	H3K27ac-1181
chr1	9884323	9884809	H3K27ac-1182
chr1	9905803	9905971	H3K27ac-1183
chr1	9907690	9908130	H3K27ac-1184
chr1	9927916	9928552	H3K27ac-1186
chr1	9952455	9953376	H3K27ac-1189
chr1	9959458	9959911	H3K27ac-1191
chr1	9960073	9962492	H3K27ac-1192
chr1	9966579	9966928	H3K27ac-1193
chr1	9968990	9970310	H3K27ac-1194
chr1	9970685	9971743	H3K27ac-1195
chr1	9972041	9972463	H3K27ac-1196
chr1	9973741	9974322	H3K27ac-1197
chr1	9979743	9980019	H3K27ac-1198
chr1	9988883	9989368	H3K27ac-1199
chr1	9992364	9992805	H3K27ac-1200
chr1	9994238	9994548	H3K27ac-1201
chr1	9996153	9996453	H3K27ac-1202
chr1	9999355	9999654	H3K27ac-1203
chr1	10001183	10001623	H3K27ac-1204
chr1	10002310	10004502	H3K27ac-1205
chr1	10011080	10011579	H3K27ac-1208
chr1	10016154	10016301	H3K27ac-1209
chr1	10028888	10029067	H3K27ac-1211
chr1	10053485	10053946	H3K27ac-1213
chr1	10057957	10058514	H3K27ac-1214
chr1	10068097	10068289	H3K27ac-1215
chr1	10072240	10072483	H3K27ac-1216
chr1	10075471	10075810	H3K27ac-1217
chr1	10076271	10076745	H3K27ac-1218
chr1	10078365	10078680	H3K27ac-1219
chr1	10092315	10092712	H3K27ac-1220
chr1	10093065	10094297	H3K27ac-1221
chr1	10100025	10100196	H3K27ac-1222
chr1	10102695	10103103	H3K27ac-1223
chr1	10107256	10107609	H3K27ac-1226
chr1	10109624	10110030	H3K27ac-1227
chr1	10115521	10117595	H3K27ac-1228
chr1	10117756	10118244	H3K27ac-1229
chr1	10123191	10123535	H3K27ac-1231
chr1	10123925	10124290	H3K27ac-1232
chr1	10124475	10125876	H3K27ac-1233
chr1	10126632	10128453	H3K27ac-1234
chr1	10130520	10130761	H3K27ac-1235
chr1	10142544	10142731	H3K27ac-1236
chr1	10157081	10157389	H3K27ac-1237
chr1	10197939	10198192	H3K27ac-1239
chr1	10208487	10208939	H3K27ac-1240
chr1	10245598	10245886	H3K27ac-1243
chr1	10252415	10252581	H3K27ac-1244
chr1	10269434	10272453	H3K27ac-1245
chr1	10276544	10277076	H3K27ac-1248
chr1	10280889	10281202	H3K27ac-1249
chr1	10304155	10304451	H3K27ac-1250
chr1	10310103	10310457	H3K27ac-1251
chr1	10311052	10311438	H3K27ac-1252
chr1	10317376	10317877	H3K27ac-1253
chr1	10320881	10321178	H3K27ac-1255
chr1	10333742	10334081	H3K27ac-1256
chr1	10335628	10335991	H3K27ac-1257
chr1	10337094	10337421	H3K27ac-1258
chr1	10339155	10339801	H3K27ac-1260
chr1	10351720	10353194	H3K27ac-1262
chr1	10356946	10357254	H3K27ac-1263
chr1	10359087	10359503	H3K27ac-1264
chr1	10366789	10366963	H3K27ac-1265
chr1	10433012	10433345	H3K27ac-1266
chr1	10437773	10438697	H3K27ac-1267
chr1	10440702	10440995	H3K27ac-1269
chr1	10446276	10446671	H3K27ac-1270
chr1	10446775	10449362	H3K27ac-1271
chr1	10451646	10451835	H3K27ac-1272
chr1	10458140	10461830	H3K27ac-1273
chr1	10463613	10463992	H3K27ac-1274
chr1	10475085	10475612	H3K27ac-1276
chr1	10480123	10480487	H3K27ac-1278
chr1	10484791	10485259	H3K27ac-1279
chr1	10489959	10490370	H3K27ac-1280
chr1	10490505	10491591	H3K27ac-1281
chr1	10491865	10492235	H3K27ac-1282
chr1	10519737	10520162	H3K27ac-1284
chr1	10520355	10520750	H3K27ac-1285
chr1	10531405	10533311	H3K27ac-1286
chr1	10534510	10535161	H3K27ac-1287
chr1	10535267	10538017	H3K27ac-1288
chr1	10541550	10541933	H3K27ac-1289
chr1	10542231	10542562	H3K27ac-1290
chr1	10543719	10544171	H3K27ac-1291
chr1	10544544	10545385	H3K27ac-1292
chr1	10548296	10548612	H3K27ac-1293
chr1	10549679	10551063	H3K27ac-1294
chr1	10551278	10551538	H3K27ac-1295
chr1	10555022	10555729	H3K27ac-1296
chr1	10560458	10560762	H3K27ac-1297
chr1	10562568	10562917	H3K27ac-1298
chr1	10563327	10563584	H3K27ac-1299
chr1	10563985	10564752	H3K27ac-1300
chr1	10565274	10565804	H3K27ac-1301
chr1	10570087	10570967	H3K27ac-1305
chr1	10571409	10572322	H3K27ac-1306
chr1	10575703	10576368	H3K27ac-1308
chr1	10577234	10577786	H3K27ac-1310
chr1	10579581	10580265	H3K27ac-1312
chr1	10580734	10581206	H3K27ac-1313
chr1	10583677	10583956	H3K27ac-1314
chr1	10587485	10587668	H3K27ac-1315
chr1	10588312	10588966	H3K27ac-1316
chr1	10606598	10607013	H3K27ac-1319
chr1	10614178	10614772	H3K27ac-1321
chr1	10615542	10616987	H3K27ac-1322
chr1	10617536	10617956	H3K27ac-1323
chr1	10620528	10620833	H3K27ac-1324
chr1	10622895	10623136	H3K27ac-1325
chr1	10640999	10641195	H3K27ac-1326
chr1	10651280	10651956	H3K27ac-1329
chr1	10654394	10655000	H3K27ac-1330
chr1	10657956	10659717	H3K27ac-1334
chr1	10659821	10660737	H3K27ac-1335
chr1	10661267	10661778	H3K27ac-1336
chr1	10662421	10662878	H3K27ac-1337
chr1	10670462	10670635	H3K27ac-1338
chr1	10670916	10671684	H3K27ac-1339
chr1	10679106	10679428	H3K27ac-1340
chr1	10687617	10688201	H3K27ac-1342
chr1	10688993	10689638	H3K27ac-1344
chr1	10723028	10724359	H3K27ac-1345
chr1	10724948	10727469	H3K27ac-1347
chr1	10728102	10729402	H3K27ac-1348
chr1	10734678	10735813	H3K27ac-1349
chr1	10736936	10737594	H3K27ac-1350
chr1	10740836	10741346	H3K27ac-1352
chr1	10745506	10748313	H3K27ac-1353
chr1	10752730	10753351	H3K27ac-1354
chr1	10753479	10755515	H3K27ac-1355
chr1	10785480	10785863	H3K27ac-1356
chr1	10792347	10792502	H3K27ac-1357
chr1	10820187	10822423	H3K27ac-1358
chr1	10822611	10823188	H3K27ac-1359
chr1	10919451	10919655	H3K27ac-1362
chr1	10943154	10943304	H3K27ac-1363
chr1	10955714	10955951	H3K27ac-1364
chr1	10992529	10992805	H3K27ac-1365
chr1	11025811	11026638	H3K27ac-1367
chr1	11028073	11028736	H3K27ac-1368
chr1	11035470	11035907	H3K27ac-1369
chr1	11036131	11036404	H3K27ac-1370
chr1	11038756	11039087	H3K27ac-1371
chr1	11039866	11040278	H3K27ac-1372
chr1	11042771	11042963	H3K27ac-1374
chr1	11071653	11072268	H3K27ac-1375
chr1	11072412	11074153	H3K27ac-1376
chr1	11092612	11092766	H3K27ac-1377
chr1	11094728	11094986	H3K27ac-1378
chr1	11104960	11108448	H3K27ac-1379
chr1	11115335	11115531	H3K27ac-1381
chr1	11117231	11117581	H3K27ac-1382
chr1	11118571	11120135	H3K27ac-1383
chr1	11120262	11122059	H3K27ac-1384
chr1	11124546	11124799	H3K27ac-1385
chr1	11149682	11149840	H3K27ac-1386
chr1	11159120	11160590	H3K27ac-1387
chr1	11191412	11192123	H3K27ac-1388
chr1	11193540	11194490	H3K27ac-1390
chr1	11210992	11213484	H3K27ac-1392
chr1	11217312	11219373	H3K27ac-1394
chr1	11219633	11220071	H3K27ac-1395
chr1	11235652	11235855	H3K27ac-1396
chr1	11240610	11240884	H3K27ac-1397
chr1	11245011	11245323	H3K27ac-1398
chr1	11265017	11265534	H3K27ac-1399
chr1	11267221	11267691	H3K27ac-1400
chr1	11276663	11277049	H3K27ac-1401
chr1	11280070	11280330	H3K27ac-1402
chr1	11290146	11290440	H3K27ac-1403
chr1	11292572	11293766	H3K27ac-1404
chr1	11298812	11299017	H3K27ac-1405
chr1	11315892	11316214	H3K27ac-1407
chr1	11317420	11317676	H3K27ac-1408
chr1	11321597	11322664	H3K27ac-1409
chr1	11322820	11323614	H3K27ac-1410
chr1	11323932	11324469	H3K27ac-1411
chr1	11326439	11329084	H3K27ac-1412
chr1	11329539	11330145	H3K27ac-1413
chr1	11330476	11330887	H3K27ac-1414
chr1	11331741	11332325	H3K27ac-1416
chr1	11332454	11332923	H3K27ac-1417
chr1	11333254	11334380	H3K27ac-1418
chr1	11351874	11352028	H3K27ac-1419
chr1	11361894	11362058	H3K27ac-1420
chr1	11390898	11391120	H3K27ac-1421
chr1	11642201	11642403	H3K27ac-1425
chr1	11656739	11657106	H3K27ac-1426
chr1	11678694	11678936	H3K27ac-1427
chr1	11709378	11711198	H3K27ac-1429
chr1	11711326	11711821	H3K27ac-1430
chr1	11714183	11714798	H3K27ac-1431
chr1	11716311	11716534	H3K27ac-1434
chr1	11723726	11725596	H3K27ac-1435
chr1	11726001	11726275	H3K27ac-1436
chr1	11728125	11728509	H3K27ac-1438
chr1	11730210	11730614	H3K27ac-1439
chr1	11731301	11732441	H3K27ac-1441
chr1	11735580	11736577	H3K27ac-1443
chr1	11739689	11740126	H3K27ac-1445
chr1	11740330	11742429	H3K27ac-1446
chr1	11770827	11771062	H3K27ac-1447
chr1	11778223	11778440	H3K27ac-1448
chr1	11779089	11779940	H3K27ac-1449
chr1	11780600	11780946	H3K27ac-1450
chr1	11782497	11782947	H3K27ac-1451
chr1	11783567	11783715	H3K27ac-1452
chr1	11785644	11786219	H3K27ac-1453
chr1	11790422	11792831	H3K27ac-1456
chr1	11793111	11793667	H3K27ac-1457
chr1	11794309	11794693	H3K27ac-1458
chr1	11795405	11798072	H3K27ac-1459
chr1	11803251	11803405	H3K27ac-1462
chr1	11830518	11830703	H3K27ac-1463
chr1	11837347	11838150	H3K27ac-1464
chr1	11838290	11838793	H3K27ac-1465
chr1	11840746	11841132	H3K27ac-1466
chr1	11841925	11842270	H3K27ac-1467
chr1	11842926	11843331	H3K27ac-1468
chr1	11844387	11846060	H3K27ac-1470
chr1	11846220	11846740	H3K27ac-1471
chr1	11846896	11853578	H3K27ac-1472
chr1	11854946	11855866	H3K27ac-1474
chr1	11856031	11857912	H3K27ac-1475
chr1	11858117	11858876	H3K27ac-1476
chr1	11859277	11859770	H3K27ac-1477
chr1	11860160	11861694	H3K27ac-1478
chr1	11861922	11867866	H3K27ac-1479
chr1	11875057	11875380	H3K27ac-1482
chr1	11898874	11904360	H3K27ac-1483
chr1	11906329	11906534	H3K27ac-1484
chr1	11927495	11927865	H3K27ac-1485
chr1	11937508	11937704	H3K27ac-1486
chr1	11958000	11958163	H3K27ac-1490
chr1	11967735	11970477	H3K27ac-1491
chr1	11980284	11980972	H3K27ac-1493
chr1	11981918	11982262	H3K27ac-1495
chr1	11983732	11984319	H3K27ac-1496
chr1	11984419	11985448	H3K27ac-1497
chr1	11985600	11987497	H3K27ac-1498
chr1	11987672	11988433	H3K27ac-1499
chr1	11988583	11989439	H3K27ac-1500
chr1	11989675	11990400	H3K27ac-1501
chr1	11990746	11991500	H3K27ac-1502
chr1	11992444	11993208	H3K27ac-1503
chr1	11994110	11995794	H3K27ac-1504
chr1	11996481	11996978	H3K27ac-1505
chr1	11997595	11998042	H3K27ac-1506
chr1	11999504	12000009	H3K27ac-1508
chr1	12001727	12002086	H3K27ac-1511
chr1	12003087	12003417	H3K27ac-1512
chr1	12019449	12020050	H3K27ac-1513
chr1	12028847	12029122	H3K27ac-1516
chr1	12038374	12042636	H3K27ac-1519
chr1	12044587	12045589	H3K27ac-1521
chr1	12045748	12046742	H3K27ac-1522
chr1	12047314	12048021	H3K27ac-1523
chr1	12048168	12048544	H3K27ac-1524
chr1	12049215	12051746	H3K27ac-1525
chr1	12051946	12053102	H3K27ac-1526
chr1	12053988	12054250	H3K27ac-1527
chr1	12055629	12056525	H3K27ac-1529
chr1	12057036	12057421	H3K27ac-1530
chr1	12057655	12058000	H3K27ac-1531
chr1	12063677	12064104	H3K27ac-1532
chr1	12065808	12066658	H3K27ac-1534
chr1	12073680	12073933	H3K27ac-1535
chr1	12075322	12075755	H3K27ac-1536
chr1	12076334	12076980	H3K27ac-1537
chr1	12077381	12077528	H3K27ac-1538
chr1	12077700	12078030	H3K27ac-1539
chr1	12078238	12078645	H3K27ac-1540
chr1	12078950	12081032	H3K27ac-1541
chr1	12081437	12081783	H3K27ac-1542
chr1	12086749	12087126	H3K27ac-1543
chr1	12096176	12096399	H3K27ac-1544
chr1	12101953	12102318	H3K27ac-1545
chr1	12104044	12104319	H3K27ac-1546
chr1	12111457	12111838	H3K27ac-1547
chr1	12112915	12113388	H3K27ac-1548
chr1	12128651	12129258	H3K27ac-1549
chr1	12165973	12166221	H3K27ac-1551
chr1	12172200	12172529	H3K27ac-1552
chr1	12173120	12173478	H3K27ac-1553
chr1	12185087	12186769	H3K27ac-1555
chr1	12188536	12188957	H3K27ac-1556
chr1	12189656	12193459	H3K27ac-1557
chr1	12193734	12194306	H3K27ac-1558
chr1	12195317	12195471	H3K27ac-1559
chr1	12195836	12196189	H3K27ac-1560
chr1	12196618	12196977	H3K27ac-1561
chr1	12202228	12205741	H3K27ac-1563
chr1	12205989	12213969	H3K27ac-1564
chr1	12214307	12214729	H3K27ac-1565
chr1	12216233	12216382	H3K27ac-1566
chr1	12217017	12219224	H3K27ac-1567
chr1	12219529	12219850	H3K27ac-1568
chr1	12220389	12223988	H3K27ac-1569
chr1	12224975	12225728	H3K27ac-1571
chr1	12225963	12234207	H3K27ac-1572
chr1	12234324	12249967	H3K27ac-1573
chr1	12250488	12250980	H3K27ac-1574
chr1	12256646	12257067	H3K27ac-1577
chr1	12258430	12258806	H3K27ac-1578
chr1	12261292	12261897	H3K27ac-1579
chr1	12289838	12292074	H3K27ac-1584
chr1	12292275	12293091	H3K27ac-1585
chr1	12298238	12298506	H3K27ac-1586
chr1	12302869	12303070	H3K27ac-1587
chr1	12358658	12359074	H3K27ac-1590
chr1	12359798	12360038	H3K27ac-1591
chr1	12404065	12406375	H3K27ac-1594
chr1	12406546	12407771	H3K27ac-1595
chr1	12415794	12417144	H3K27ac-1596
chr1	12418033	12418418	H3K27ac-1597
chr1	12436717	12437176	H3K27ac-1599
chr1	12439465	12439887	H3K27ac-1600
chr1	12440465	12441371	H3K27ac-1601
chr1	12441476	12441921	H3K27ac-1602
chr1	12458034	12458253	H3K27ac-1603
chr1	12464403	12464619	H3K27ac-1604
chr1	12464952	12468569	H3K27ac-1605
chr1	12473361	12473648	H3K27ac-1606
chr1	12482569	12482948	H3K27ac-1607
chr1	12492371	12492759	H3K27ac-1608
chr1	12492984	12497602	H3K27ac-1609
chr1	12497800	12499409	H3K27ac-1610
chr1	12506430	12506913	H3K27ac-1611
chr1	12508293	12509534	H3K27ac-1613
chr1	12512364	12516370	H3K27ac-1616
chr1	12516651	12519592	H3K27ac-1617
chr1	12519915	12520082	H3K27ac-1618
chr1	12521132	12521808	H3K27ac-1621
chr1	12529763	12530561	H3K27ac-1623
chr1	12532489	12540827	H3K27ac-1624
chr1	12540968	12541881	H3K27ac-1625
chr1	12543984	12544531	H3K27ac-1626
chr1	12545832	12547090	H3K27ac-1628
chr1	12547614	12548091	H3K27ac-1629
chr1	12554862	12555255	H3K27ac-1630
chr1	12556184	12557509	H3K27ac-1632
chr1	12562867	12563044	H3K27ac-1634
chr1	12570530	12571220	H3K27ac-1636
chr1	12571493	12572143	H3K27ac-1637
chr1	12575817	12576155	H3K27ac-1638
chr1	12576457	12576781	H3K27ac-1639
chr1	12582254	12591903	H3K27ac-1640
chr1	12592021	12592441	H3K27ac-1641
chr1	12599253	12599964	H3K27ac-1643
chr1	12600789	12602577	H3K27ac-1645
chr1	12603474	12603942	H3K27ac-1646
chr1	12608822	12610488	H3K27ac-1648
chr1	12611543	12612063	H3K27ac-1649
chr1	12620326	12620839	H3K27ac-1650
chr1	12626860	12627275	H3K27ac-1652
chr1	12631408	12631627	H3K27ac-1654
chr1	12632577	12633630	H3K27ac-1655
chr1	12645859	12646606	H3K27ac-1661
chr1	12646793	12647215	H3K27ac-1662
chr1	12649038	12649473	H3K27ac-1665
chr1	12650615	12655363	H3K27ac-1666
chr1	12655588	12665952	H3K27ac-1667
chr1	12666106	12666662	H3K27ac-1668
chr1	12666787	12671403	H3K27ac-1669
chr1	12671943	12672749	H3K27ac-1671
chr1	12672975	12680602	H3K27ac-1672
chr1	12681277	12681998	H3K27ac-1674
chr1	12695463	12695887	H3K27ac-1677
chr1	12697045	12697256	H3K27ac-1678
chr1	12710188	12710602	H3K27ac-1679
chr1	12725699	12726462	H3K27ac-1680
chr1	12914594	12914861	H3K27ac-1681
chr1	13785673	13786005	H3K27ac-1682
chr1	13871904	13872157	H3K27ac-1683
chr1	13878635	13878795	H3K27ac-1684
chr1	13925461	13925908	H3K27ac-1685
chr1	13960683	13960986	H3K27ac-1686
chr1	14026044	14027801	H3K27ac-1688
chr1	14050632	14050810	H3K27ac-1689
chr1	14069868	14070117	H3K27ac-1690
chr1	14074867	14077301	H3K27ac-1691
chr1	14077625	14078087	H3K27ac-1692
chr1	14082600	14083063	H3K27ac-1693
chr1	14083908	14084332	H3K27ac-1694
chr1	14084901	14085720	H3K27ac-1695
chr1	14087309	14087790	H3K27ac-1696
chr1	14091684	14092017	H3K27ac-1697
chr1	14108970	14109461	H3K27ac-1698
chr1	14124478	14127905	H3K27ac-1699
chr1	14134936	14135326	H3K27ac-1701
chr1	14138974	14139504	H3K27ac-1703
chr1	14139771	14140612	H3K27ac-1704
chr1	14144812	14145039	H3K27ac-1706
chr1	14348161	14348491	H3K27ac-1708
chr1	14664979	14665223	H3K27ac-1709
chr1	15077066	15077373	H3K27ac-1711
chr1	15124615	15124959	H3K27ac-1712
chr1	15147969	15148334	H3K27ac-1713
chr1	15150564	15150901	H3K27ac-1714
chr1	15160590	15160901	H3K27ac-1715
chr1	15167881	15168248	H3K27ac-1716
chr1	15201849	15202038	H3K27ac-1718
chr1	15251174	15251710	H3K27ac-1721
chr1	15255048	15255822	H3K27ac-1724
chr1	15256238	15257338	H3K27ac-1725
chr1	15260055	15260537	H3K27ac-1726
chr1	15264993	15265140	H3K27ac-1727
chr1	15266913	15267451	H3K27ac-1728
chr1	15269105	15269675	H3K27ac-1729
chr1	15270668	15271730	H3K27ac-1730
chr1	15272182	15272923	H3K27ac-1731
chr1	15273034	15273589	H3K27ac-1732
chr1	15275723	15276085	H3K27ac-1734
chr1	15282993	15283471	H3K27ac-1735
chr1	15292214	15292531	H3K27ac-1736
chr1	15295369	15296284	H3K27ac-1738
chr1	15298009	15298238	H3K27ac-1740
chr1	15298622	15299086	H3K27ac-1741
chr1	15302484	15302955	H3K27ac-1743
chr1	15303977	15304433	H3K27ac-1744
chr1	15305840	15306180	H3K27ac-1745
chr1	15312460	15312607	H3K27ac-1746
chr1	15322041	15322612	H3K27ac-1748
chr1	15327852	15328410	H3K27ac-1750
chr1	15332226	15332654	H3K27ac-1751
chr1	15333514	15334031	H3K27ac-1752
chr1	15340189	15340520	H3K27ac-1754
chr1	15353177	15353613	H3K27ac-1758
chr1	15367504	15367862	H3K27ac-1759
chr1	15369787	15370191	H3K27ac-1760
chr1	15371169	15371440	H3K27ac-1761
chr1	15372711	15373143	H3K27ac-1762
chr1	15381116	15381526	H3K27ac-1763
chr1	15416193	15416677	H3K27ac-1764
chr1	15419164	15419466	H3K27ac-1765
chr1	15478434	15481275	H3K27ac-1766
chr1	15484810	15485373	H3K27ac-1767
chr1	15491012	15491331	H3K27ac-1768
chr1	15493812	15494217	H3K27ac-1769
chr1	15496492	15496914	H3K27ac-1772
chr1	15498825	15499773	H3K27ac-1773
chr1	15500123	15500575	H3K27ac-1774
chr1	15504528	15506860	H3K27ac-1776
chr1	15515252	15515769	H3K27ac-1779
chr1	15515993	15516591	H3K27ac-1780
chr1	15524394	15524870	H3K27ac-1781
chr1	15525291	15525688	H3K27ac-1782
chr1	15526856	15527782	H3K27ac-1783
chr1	15527955	15528539	H3K27ac-1784
chr1	15540171	15540576	H3K27ac-1786
chr1	15541312	15542108	H3K27ac-1787
chr1	15545387	15545955	H3K27ac-1789
chr1	15547098	15547278	H3K27ac-1790
chr1	15567101	15567321	H3K27ac-1793
chr1	15567459	15567695	H3K27ac-1794
chr1	15568703	15569032	H3K27ac-1795
chr1	15573802	15574595	H3K27ac-1797
chr1	15574779	15575150	H3K27ac-1798
chr1	15575737	15576169	H3K27ac-1799
chr1	15583119	15583475	H3K27ac-1800
chr1	15584635	15585159	H3K27ac-1801
chr1	15587226	15588610	H3K27ac-1804
chr1	15592433	15592933	H3K27ac-1805
chr1	15604724	15605021	H3K27ac-1807
chr1	15610951	15611124	H3K27ac-1808
chr1	15634024	15634296	H3K27ac-1809
chr1	15634601	15636083	H3K27ac-1810
chr1	15654429	15654821	H3K27ac-1813
chr1	15660031	15660383	H3K27ac-1816
chr1	15666435	15666979	H3K27ac-1817
chr1	15691690	15692027	H3K27ac-1818
chr1	15692713	15693692	H3K27ac-1820
chr1	15694224	15694814	H3K27ac-1821
chr1	15694937	15698592	H3K27ac-1822
chr1	15713268	15713519	H3K27ac-1823
chr1	15715921	15716278	H3K27ac-1824
chr1	15733108	15733545	H3K27ac-1825
chr1	15735195	15737550	H3K27ac-1827
chr1	15738369	15739465	H3K27ac-1829
chr1	15741583	15743441	H3K27ac-1831
chr1	15744231	15744845	H3K27ac-1833
chr1	15745800	15746754	H3K27ac-1834
chr1	15747057	15748809	H3K27ac-1835
chr1	15750609	15751644	H3K27ac-1837
chr1	15755516	15756672	H3K27ac-1839
chr1	15786395	15786651	H3K27ac-1842
chr1	15791118	15791557	H3K27ac-1843
chr1	15821304	15821452	H3K27ac-1844
chr1	15835957	15836198	H3K27ac-1845
chr1	15847649	15847937	H3K27ac-1846
chr1	15849484	15850732	H3K27ac-1847
chr1	15851097	15851333	H3K27ac-1848
chr1	15851719	15854378	H3K27ac-1849
chr1	15884259	15884720	H3K27ac-1850
chr1	15885047	15886933	H3K27ac-1851
chr1	15890159	15890443	H3K27ac-1852
chr1	15895816	15896167	H3K27ac-1853
chr1	15897660	15897836	H3K27ac-1854
chr1	15900464	15900955	H3K27ac-1855
chr1	15902952	15903304	H3K27ac-1857
chr1	15904458	15904868	H3K27ac-1858
chr1	15905451	15906757	H3K27ac-1859
chr1	15910163	15912211	H3K27ac-1860
chr1	15913301	15913454	H3K27ac-1861
chr1	15920777	15921022	H3K27ac-1862
chr1	15926665	15926903	H3K27ac-1863
chr1	15929310	15930846	H3K27ac-1864
chr1	15934956	15935241	H3K27ac-1866
chr1	15940305	15940457	H3K27ac-1867
chr1	15941784	15942676	H3K27ac-1868
chr1	15942871	15943706	H3K27ac-1869
chr1	15943927	15947471	H3K27ac-1870
chr1	15948370	15948767	H3K27ac-1871
chr1	15949558	15949938	H3K27ac-1873
chr1	15952234	15952903	H3K27ac-1875
chr1	15961689	15961838	H3K27ac-1878
chr1	15962921	15963368	H3K27ac-1879
chr1	15968667	15968835	H3K27ac-1882
chr1	15972315	15972724	H3K27ac-1883
chr1	15975305	15975646	H3K27ac-1884
chr1	15978192	15978368	H3K27ac-1885
chr1	16000740	16000905	H3K27ac-1887
chr1	16008887	16009421	H3K27ac-1889
chr1	16010134	16012509	H3K27ac-1890
chr1	16018814	16019631	H3K27ac-1892
chr1	16023622	16024185	H3K27ac-1894
chr1	16026417	16026571	H3K27ac-1895
chr1	16027571	16028113	H3K27ac-1896
chr1	16028587	16030732	H3K27ac-1897
chr1	16030907	16031747	H3K27ac-1898
chr1	16033544	16033857	H3K27ac-1899
chr1	16038809	16039161	H3K27ac-1900
chr1	16040816	16041503	H3K27ac-1902
chr1	16044123	16044957	H3K27ac-1903
chr1	16050174	16050559	H3K27ac-1904
chr1	16061237	16063443	H3K27ac-1906
chr1	16063556	16064841	H3K27ac-1907
chr1	16067984	16068880	H3K27ac-1909
chr1	16068994	16070068	H3K27ac-1910
chr1	16073725	16074040	H3K27ac-1911
chr1	16085417	16086158	H3K27ac-1915
chr1	16088300	16088814	H3K27ac-1917
chr1	16089260	16089633	H3K27ac-1918
chr1	16092944	16093190	H3K27ac-1919
chr1	16106604	16108261	H3K27ac-1922
chr1	16108859	16109344	H3K27ac-1923
chr1	16109718	16110123	H3K27ac-1924
chr1	16111759	16112125	H3K27ac-1925
chr1	16114439	16115740	H3K27ac-1927
chr1	16116973	16117463	H3K27ac-1928
chr1	16119142	16119663	H3K27ac-1931
chr1	16121135	16121529	H3K27ac-1933
chr1	16121813	16127494	H3K27ac-1934
chr1	16127595	16127991	H3K27ac-1935
chr1	16129241	16129765	H3K27ac-1936
chr1	16131143	16131489	H3K27ac-1937
chr1	16137709	16138298	H3K27ac-1938
chr1	16142331	16142559	H3K27ac-1939
chr1	16149947	16150393	H3K27ac-1941
chr1	16152099	16153053	H3K27ac-1942
chr1	16155234	16155628	H3K27ac-1943
chr1	16155982	16156880	H3K27ac-1944
chr1	16157373	16164323	H3K27ac-1945
chr1	16170644	16172037	H3K27ac-1948
chr1	16172280	16178135	H3K27ac-1949
chr1	16182787	16183118	H3K27ac-1950
chr1	16184689	16185006	H3K27ac-1951
chr1	16185574	16185878	H3K27ac-1952
chr1	16186228	16186442	H3K27ac-1953
chr1	16187343	16187692	H3K27ac-1954
chr1	16190321	16191163	H3K27ac-1955
chr1	16193798	16194018	H3K27ac-1956
chr1	16194660	16194986	H3K27ac-1957
chr1	16197211	16197555	H3K27ac-1958
chr1	16203909	16204304	H3K27ac-1959
chr1	16205463	16205753	H3K27ac-1960
chr1	16206624	16207015	H3K27ac-1962
chr1	16209630	16210374	H3K27ac-1963
chr1	16210809	16215085	H3K27ac-1964
chr1	16215214	16215721	H3K27ac-1965
chr1	16216731	16217109	H3K27ac-1966
chr1	16218224	16218588	H3K27ac-1968
chr1	16220157	16220545	H3K27ac-1970
chr1	16220696	16221097	H3K27ac-1971
chr1	16221837	16222207	H3K27ac-1972
chr1	16222525	16222743	H3K27ac-1973
chr1	16223311	16223945	H3K27ac-1974
chr1	16224770	16225106	H3K27ac-1975
chr1	16230917	16231428	H3K27ac-1976
chr1	16232596	16232745	H3K27ac-1977
chr1	16242675	16243070	H3K27ac-1978
chr1	16252853	16253002	H3K27ac-1979
chr1	16264584	16265105	H3K27ac-1981
chr1	16265445	16266061	H3K27ac-1982
chr1	16275168	16277677	H3K27ac-1984
chr1	16278965	16279774	H3K27ac-1986
chr1	16283623	16284000	H3K27ac-1988
chr1	16284867	16285287	H3K27ac-1989
chr1	16290547	16290699	H3K27ac-1990
chr1	16291545	16291706	H3K27ac-1991
chr1	16300599	16300913	H3K27ac-1993
chr1	16301477	16303537	H3K27ac-1994
chr1	16338766	16341135	H3K27ac-1995
chr1	16344790	16346090	H3K27ac-1996
chr1	16391972	16393686	H3K27ac-1997
chr1	16393847	16395932	H3K27ac-1998
chr1	16402037	16402227	H3K27ac-2001
chr1	16402502	16403481	H3K27ac-2002
chr1	16405119	16406017	H3K27ac-2004
chr1	16412170	16412482	H3K27ac-2008
chr1	16413597	16413991	H3K27ac-2009
chr1	16447797	16448063	H3K27ac-2010
chr1	16465542	16468953	H3K27ac-2014
chr1	16469728	16474469	H3K27ac-2015
chr1	16477044	16478878	H3K27ac-2018
chr1	16479110	16484098	H3K27ac-2019
chr1	16489643	16490006	H3K27ac-2023
chr1	16490973	16491925	H3K27ac-2024
chr1	16499383	16500829	H3K27ac-2027
chr1	16500987	16501945	H3K27ac-2028
chr1	16502100	16512130	H3K27ac-2029
chr1	16513103	16513622	H3K27ac-2031
chr1	16513730	16514212	H3K27ac-2032
chr1	16516231	16517164	H3K27ac-2035
chr1	16532351	16532975	H3K27ac-2036
chr1	16533179	16534243	H3K27ac-2037
chr1	16542992	16543839	H3K27ac-2038
chr1	16548533	16548829	H3K27ac-2041
chr1	16552842	16553458	H3K27ac-2042
chr1	16557794	16558149	H3K27ac-2044
chr1	16561877	16562232	H3K27ac-2045
chr1	16562555	16564544	H3K27ac-2046
chr1	16564890	16565343	H3K27ac-2047
chr1	16567290	16567600	H3K27ac-2048
chr1	16574126	16575543	H3K27ac-2049
chr1	16575730	16577068	H3K27ac-2050
chr1	16581093	16581892	H3K27ac-2053
chr1	16584532	16584914	H3K27ac-2054
chr1	16586258	16586716	H3K27ac-2055
chr1	16592185	16592357	H3K27ac-2056
chr1	16605045	16605347	H3K27ac-2057
chr1	16608613	16608774	H3K27ac-2059
chr1	16609648	16609840	H3K27ac-2060
chr1	16625269	16625582	H3K27ac-2061
chr1	16627256	16627437	H3K27ac-2062
chr1	16642625	16642856	H3K27ac-2063
chr1	16647904	16648244	H3K27ac-2064
chr1	16658530	16658874	H3K27ac-2065
chr1	16660881	16661164	H3K27ac-2066
chr1	16664868	16665314	H3K27ac-2067
chr1	16668347	16668551	H3K27ac-2068
chr1	16668900	16669394	H3K27ac-2069
chr1	16677031	16679683	H3K27ac-2070
chr1	16682322	16682557	H3K27ac-2071
chr1	16689121	16689459	H3K27ac-2072
chr1	16690075	16690286	H3K27ac-2073
chr1	16691513	16691832	H3K27ac-2074
chr1	16692036	16692402	H3K27ac-2075
chr1	16693727	16695156	H3K27ac-2078
chr1	16696419	16696794	H3K27ac-2079
chr1	16698246	16699165	H3K27ac-2081
chr1	16699303	16699786	H3K27ac-2082
chr1	16702331	16702881	H3K27ac-2085
chr1	16703235	16703731	H3K27ac-2086
chr1	16703982	16704854	H3K27ac-2087
chr1	16712209	16712897	H3K27ac-2089
chr1	16713445	16714308	H3K27ac-2090
chr1	16714740	16715392	H3K27ac-2091
chr1	16729781	16730025	H3K27ac-2095
chr1	16736693	16736985	H3K27ac-2097
chr1	16743127	16743493	H3K27ac-2098
chr1	16766061	16766399	H3K27ac-2099
chr1	16766690	16768548	H3K27ac-2100
chr1	16779377	16779664	H3K27ac-2102
chr1	16805405	16805558	H3K27ac-2103
chr1	16824609	16825761	H3K27ac-2105
chr1	16825883	16826635	H3K27ac-2106
chr1	16839881	16841055	H3K27ac-2108
chr1	16841286	16841491	H3K27ac-2109
chr1	16906284	16906464	H3K27ac-2110
chr1	16912482	16912794	H3K27ac-2112
chr1	16927518	16927708	H3K27ac-2114
chr1	16927813	16927989	H3K27ac-2115
chr1	16928411	16928584	H3K27ac-2116
chr1	16931518	16932004	H3K27ac-2117
chr1	16932114	16932843	H3K27ac-2118
chr1	16933032	16933320	H3K27ac-2119
chr1	16933818	16935962	H3K27ac-2120
chr1	16937701	16937851	H3K27ac-2121
chr1	16938147	16938486	H3K27ac-2122
chr1	16938675	16939655	H3K27ac-2123
chr1	16939773	16940589	H3K27ac-2124
chr1	16943190	16943357	H3K27ac-2125
chr1	16947008	16947330	H3K27ac-2126
chr1	16947948	16948218	H3K27ac-2127
chr1	16948932	16949263	H3K27ac-2128
chr1	16949362	16950134	H3K27ac-2129
chr1	16950237	16951210	H3K27ac-2130
chr1	16955262	16955506	H3K27ac-2131
chr1	16965700	16965847	H3K27ac-2132
chr1	16969473	16970035	H3K27ac-2133
chr1	16970175	16973218	H3K27ac-2134
chr1	16973355	16973680	H3K27ac-2135
chr1	16974273	16975030	H3K27ac-2136
chr1	16977982	16978377	H3K27ac-2137
chr1	17009614	17009779	H3K27ac-2138
chr1	17014424	17014900	H3K27ac-2140
chr1	17022320	17025706	H3K27ac-2141
chr1	17025968	17026731	H3K27ac-2142
chr1	17026873	17027261	H3K27ac-2143
chr1	17027540	17027983	H3K27ac-2144
chr1	17028265	17028722	H3K27ac-2145
chr1	17030116	17030424	H3K27ac-2148
chr1	17031573	17031972	H3K27ac-2149
chr1	17034335	17036389	H3K27ac-2151
chr1	17042433	17042669	H3K27ac-2152
chr1	17087315	17087830	H3K27ac-2155
chr1	17090732	17092541	H3K27ac-2157
chr1	17092809	17093535	H3K27ac-2158
chr1	17208797	17209135	H3K27ac-2163
chr1	17209353	17210058	H3K27ac-2164
chr1	17211278	17211576	H3K27ac-2166
chr1	17215242	17216550	H3K27ac-2167
chr1	17221713	17222012	H3K27ac-2169
chr1	17222147	17222394	H3K27ac-2170
chr1	17222613	17222838	H3K27ac-2171
chr1	17222978	17223763	H3K27ac-2172
chr1	17229766	17233139	H3K27ac-2173
chr1	17239866	17240451	H3K27ac-2174
chr1	17240606	17241690	H3K27ac-2175
chr1	17242086	17242423	H3K27ac-2176
chr1	17274686	17275529	H3K27ac-2177
chr1	17275794	17276667	H3K27ac-2178
chr1	17278101	17278470	H3K27ac-2179
chr1	17278934	17279252	H3K27ac-2180
chr1	17283183	17283565	H3K27ac-2181
chr1	17286830	17287748	H3K27ac-2182
chr1	17310763	17311079	H3K27ac-2184
chr1	17321830	17322019	H3K27ac-2186
chr1	17333740	17334101	H3K27ac-2187
chr1	17335436	17335917	H3K27ac-2188
chr1	17336753	17339267	H3K27ac-2189
chr1	17342466	17342850	H3K27ac-2190
chr1	17343788	17344106	H3K27ac-2191
chr1	17351575	17351951	H3K27ac-2192
chr1	17355355	17355616	H3K27ac-2193
chr1	17357124	17357277	H3K27ac-2194
chr1	17373787	17374621	H3K27ac-2195
chr1	17375736	17376201	H3K27ac-2196
chr1	17378236	17378438	H3K27ac-2197
chr1	17378722	17380635	H3K27ac-2198
chr1	17380831	17381507	H3K27ac-2199
chr1	17388814	17390883	H3K27ac-2203
chr1	17391961	17392702	H3K27ac-2204
chr1	17393650	17394031	H3K27ac-2205
chr1	17451626	17452115	H3K27ac-2210
chr1	17453820	17454316	H3K27ac-2211
chr1	17455198	17455713	H3K27ac-2213
chr1	17456377	17456524	H3K27ac-2214
chr1	17457401	17457907	H3K27ac-2216
chr1	17459976	17460308	H3K27ac-2217
chr1	17553543	17553953	H3K27ac-2219
chr1	17563195	17563821	H3K27ac-2222
chr1	17564044	17564899	H3K27ac-2223
chr1	17583512	17583872	H3K27ac-2224
chr1	17638935	17639380	H3K27ac-2225
chr1	17639979	17640153	H3K27ac-2226
chr1	17677514	17677777	H3K27ac-2227
chr1	17742147	17742448	H3K27ac-2228
chr1	17756937	17757258	H3K27ac-2229
chr1	17757920	17758200	H3K27ac-2230
chr1	17762378	17762783	H3K27ac-2231
chr1	17763024	17764337	H3K27ac-2232
chr1	17764447	17766221	H3K27ac-2233
chr1	17785220	17785679	H3K27ac-2235
chr1	17791671	17792020	H3K27ac-2236
chr1	17796549	17796708	H3K27ac-2237
chr1	17801002	17801354	H3K27ac-2238
chr1	17814852	17815203	H3K27ac-2242
chr1	17815493	17816018	H3K27ac-2243
chr1	17816135	17816916	H3K27ac-2244
chr1	17818622	17818991	H3K27ac-2245
chr1	17828143	17828483	H3K27ac-2246
chr1	17829601	17830065	H3K27ac-2247
chr1	17831372	17831615	H3K27ac-2248
chr1	17836633	17837044	H3K27ac-2249
chr1	17840271	17840677	H3K27ac-2250
chr1	17841441	17841868	H3K27ac-2251
chr1	17842042	17844965	H3K27ac-2252
chr1	17845250	17845738	H3K27ac-2253
chr1	17849180	17849669	H3K27ac-2254
chr1	17852428	17855116	H3K27ac-2255
chr1	17855891	17856373	H3K27ac-2257
chr1	17858475	17859176	H3K27ac-2258
chr1	17860767	17860929	H3K27ac-2259
chr1	17864290	17868283	H3K27ac-2260
chr1	17871186	17872809	H3K27ac-2263
chr1	17874735	17875207	H3K27ac-2266
chr1	17877167	17879838	H3K27ac-2267
chr1	17880717	17881135	H3K27ac-2268
chr1	17881503	17881941	H3K27ac-2269
chr1	17883482	17884223	H3K27ac-2270
chr1	17884929	17889820	H3K27ac-2271
chr1	17889925	17897998	H3K27ac-2272
chr1	17898812	17899690	H3K27ac-2273
chr1	17901134	17901731	H3K27ac-2276
chr1	17901894	17902588	H3K27ac-2277
chr1	17902778	17905436	H3K27ac-2278
chr1	17905601	17914694	H3K27ac-2279
chr1	17914901	17915345	H3K27ac-2280
chr1	17915472	17923234	H3K27ac-2281
chr1	17923978	17924667	H3K27ac-2283
chr1	17924859	17925347	H3K27ac-2284
chr1	17925762	17926734	H3K27ac-2285
chr1	17927527	17927999	H3K27ac-2286
chr1	17930964	17933466	H3K27ac-2287
chr1	17943862	17944518	H3K27ac-2289
chr1	17945098	17945629	H3K27ac-2290
chr1	17946666	17947066	H3K27ac-2291
chr1	17947457	17947793	H3K27ac-2292
chr1	17950817	17951541	H3K27ac-2293
chr1	17954457	17954989	H3K27ac-2295
chr1	17955302	17955753	H3K27ac-2296
chr1	17956180	17957732	H3K27ac-2297
chr1	17963628	17964080	H3K27ac-2300
chr1	18013327	18013716	H3K27ac-2301
chr1	18022652	18022806	H3K27ac-2303
chr1	18107433	18107787	H3K27ac-2304
chr1	18166644	18166869	H3K27ac-2305
chr1	18320908	18321631	H3K27ac-2306
chr1	18329443	18329728	H3K27ac-2307
chr1	18453625	18456997	H3K27ac-2309
chr1	18485834	18486255	H3K27ac-2310
chr1	18776092	18776439	H3K27ac-2311
chr1	18789735	18792249	H3K27ac-2312
chr1	18805574	18808541	H3K27ac-2314
chr1	18812440	18812692	H3K27ac-2315
chr1	18873141	18873359	H3K27ac-2316
chr1	18883513	18883748	H3K27ac-2317
chr1	19216514	19218099	H3K27ac-2319
chr1	19219581	19220072	H3K27ac-2321
chr1	19220920	19221429	H3K27ac-2322
chr1	19225414	19230501	H3K27ac-2326
chr1	19234162	19234783	H3K27ac-2329
chr1	19239821	19240259	H3K27ac-2332
chr1	19241256	19241759	H3K27ac-2334
chr1	19248222	19250396	H3K27ac-2335
chr1	19252681	19253166	H3K27ac-2337
chr1	19253327	19254523	H3K27ac-2338
chr1	19260270	19260607	H3K27ac-2342
chr1	19261891	19262407	H3K27ac-2343
chr1	19263385	19264126	H3K27ac-2344
chr1	19267749	19269408	H3K27ac-2348
chr1	19271149	19272122	H3K27ac-2349
chr1	19272311	19272975	H3K27ac-2350
chr1	19273275	19279518	H3K27ac-2351
chr1	19280566	19283160	H3K27ac-2353
chr1	19283401	19284112	H3K27ac-2354
chr1	19288330	19288489	H3K27ac-2355
chr1	19288877	19289316	H3K27ac-2356
chr1	19333515	19335214	H3K27ac-2358
chr1	19335817	19341697	H3K27ac-2359
chr1	19361387	19363826	H3K27ac-2363
chr1	19370414	19374821	H3K27ac-2365
chr1	19378918	19379377	H3K27ac-2367
chr1	19389714	19398052	H3K27ac-2368
chr1	19399346	19404870	H3K27ac-2371
chr1	19405473	19410962	H3K27ac-2373
chr1	19412053	19412700	H3K27ac-2374
chr1	19413015	19414240	H3K27ac-2375
chr1	19417518	19417944	H3K27ac-2379
chr1	19421958	19422752	H3K27ac-2382
chr1	19457706	19457954	H3K27ac-2384
chr1	19465447	19466512	H3K27ac-2385
chr1	19485733	19486147	H3K27ac-2389
chr1	19504491	19506733	H3K27ac-2392
chr1	19506992	19507401	H3K27ac-2393
chr1	19529922	19530463	H3K27ac-2395
chr1	19531800	19532196	H3K27ac-2397
chr1	19532482	19532903	H3K27ac-2398
chr1	19534910	19538263	H3K27ac-2400
chr1	19541442	19541818	H3K27ac-2402
chr1	19552135	19552388	H3K27ac-2403
chr1	19563105	19563543	H3K27ac-2405
chr1	19577237	19579303	H3K27ac-2407
chr1	19590895	19591247	H3K27ac-2409
chr1	19594858	19595373	H3K27ac-2410
chr1	19595503	19596487	H3K27ac-2411
chr1	19596811	19597747	H3K27ac-2412
chr1	19597936	19602132	H3K27ac-2413
chr1	19611145	19611869	H3K27ac-2414
chr1	19612684	19613379	H3K27ac-2416
chr1	19613719	19615134	H3K27ac-2417
chr1	19615240	19616009	H3K27ac-2418
chr1	19617633	19618030	H3K27ac-2419
chr1	19637455	19640312	H3K27ac-2420
chr1	19664137	19664699	H3K27ac-2421
chr1	19673165	19673352	H3K27ac-2423
chr1	19709565	19709807	H3K27ac-2424
chr1	19712614	19714109	H3K27ac-2427
chr1	19716883	19717610	H3K27ac-2429
chr1	19718052	19718875	H3K27ac-2430
chr1	19718978	19719392	H3K27ac-2431
chr1	19725048	19725439	H3K27ac-2432
chr1	19730702	19731305	H3K27ac-2433
chr1	19743331	19743717	H3K27ac-2434
chr1	19749200	19750648	H3K27ac-2435
chr1	19750877	19755326	H3K27ac-2436
chr1	19755516	19757842	H3K27ac-2437
chr1	19758491	19759445	H3K27ac-2438
chr1	19760829	19767304	H3K27ac-2441
chr1	19768088	19769453	H3K27ac-2443
chr1	19769667	19769910	H3K27ac-2444
chr1	19772087	19773185	H3K27ac-2445
chr1	19773440	19773872	H3K27ac-2446
chr1	19774277	19779379	H3K27ac-2447
chr1	19779828	19780442	H3K27ac-2448
chr1	19780576	19782329	H3K27ac-2449
chr1	19783324	19783902	H3K27ac-2451
chr1	19784548	19786461	H3K27ac-2452
chr1	19786705	19787137	H3K27ac-2453
chr1	19789402	19790259	H3K27ac-2455
chr1	19790439	19790609	H3K27ac-2456
chr1	19791136	19794759	H3K27ac-2457
chr1	19795132	19796773	H3K27ac-2458
chr1	19798343	19799269	H3K27ac-2460
chr1	19801558	19804812	H3K27ac-2462
chr1	19810259	19812026	H3K27ac-2465
chr1	19812235	19813807	H3K27ac-2466
chr1	19814042	19814582	H3K27ac-2467
chr1	19821026	19821460	H3K27ac-2468
chr1	19828374	19828646	H3K27ac-2469
chr1	19829845	19830517	H3K27ac-2470
chr1	19831289	19833119	H3K27ac-2471
chr1	19833962	19834466	H3K27ac-2472
chr1	19835216	19835650	H3K27ac-2473
chr1	19851564	19851870	H3K27ac-2475
chr1	19860918	19861311	H3K27ac-2476
chr1	19879398	19879714	H3K27ac-2477
chr1	19888448	19888779	H3K27ac-2478
chr1	19907302	19907692	H3K27ac-2480
chr1	19921546	19921929	H3K27ac-2481
chr1	19922262	19924778	H3K27ac-2482
chr1	19925033	19925413	H3K27ac-2483
chr1	19933173	19933932	H3K27ac-2484
chr1	19959023	19959265	H3K27ac-2485
chr1	19969890	19970672	H3K27ac-2486
chr1	19970796	19971665	H3K27ac-2487
chr1	19977225	19977734	H3K27ac-2489
chr1	19979733	19980159	H3K27ac-2491
chr1	19986026	19986177	H3K27ac-2492
chr1	20103508	20103876	H3K27ac-2495
chr1	20107665	20108196	H3K27ac-2496
chr1	20125298	20127326	H3K27ac-2498
chr1	20141106	20144037	H3K27ac-2499
chr1	20144586	20145944	H3K27ac-2501
chr1	20146671	20146974	H3K27ac-2502
chr1	20147250	20147569	H3K27ac-2503
chr1	20150443	20150829	H3K27ac-2504
chr1	20156756	20157084	H3K27ac-2506
chr1	20164591	20164848	H3K27ac-2507
chr1	20208682	20210048	H3K27ac-2508
chr1	20215744	20216198	H3K27ac-2509
chr1	20266050	20266407	H3K27ac-2510
chr1	20304044	20306180	H3K27ac-2513
chr1	20306329	20307922	H3K27ac-2514
chr1	20308863	20309280	H3K27ac-2516
chr1	20334216	20334918	H3K27ac-2517
chr1	20335389	20335863	H3K27ac-2518
chr1	20354989	20356319	H3K27ac-2519
chr1	20385577	20386216	H3K27ac-2521
chr1	20386423	20386777	H3K27ac-2522
chr1	20386948	20387299	H3K27ac-2523
chr1	20391021	20391255	H3K27ac-2524
chr1	20402064	20402401	H3K27ac-2526
chr1	20435494	20435864	H3K27ac-2529
chr1	20477681	20478070	H3K27ac-2530
chr1	20478622	20481925	H3K27ac-2531
chr1	20497882	20498301	H3K27ac-2534
chr1	20499589	20500133	H3K27ac-2536
chr1	20509847	20512414	H3K27ac-2538
chr1	20512584	20513307	H3K27ac-2539
chr1	20513444	20514208	H3K27ac-2540
chr1	20533180	20533420	H3K27ac-2542
chr1	20539430	20539809	H3K27ac-2544
chr1	20800776	20801857	H3K27ac-2548
chr1	20801989	20805878	H3K27ac-2549
chr1	20806080	20808668	H3K27ac-2550
chr1	20810099	20812312	H3K27ac-2551
chr1	20812846	20814020	H3K27ac-2553
chr1	20833577	20835203	H3K27ac-2556
chr1	20839814	20840003	H3K27ac-2557
chr1	20840598	20840796	H3K27ac-2558
chr1	20877123	20877527	H3K27ac-2560
chr1	20914316	20918436	H3K27ac-2562
chr1	20921218	20921459	H3K27ac-2564
chr1	20922300	20922626	H3K27ac-2566
chr1	20923163	20923340	H3K27ac-2567
chr1	20923959	20924439	H3K27ac-2568
chr1	20927188	20927743	H3K27ac-2570
chr1	20929250	20931925	H3K27ac-2573
chr1	20932701	20933685	H3K27ac-2574
chr1	20933886	20934841	H3K27ac-2575
chr1	20936587	20936814	H3K27ac-2577
chr1	20939359	20941620	H3K27ac-2578
chr1	20941910	20942474	H3K27ac-2579
chr1	20943850	20944262	H3K27ac-2582
chr1	20950652	20950916	H3K27ac-2583
chr1	20956987	20957319	H3K27ac-2584
chr1	20959053	20962001	H3K27ac-2585
chr1	20962774	20962923	H3K27ac-2587
chr1	20981430	20981721	H3K27ac-2588
chr1	20985306	20985704	H3K27ac-2589
chr1	20986556	20988972	H3K27ac-2590
chr1	20991496	20991722	H3K27ac-2591
chr1	21005454	21005826	H3K27ac-2592
chr1	21010109	21011769	H3K27ac-2593
chr1	21011875	21012625	H3K27ac-2594
chr1	21019652	21019803	H3K27ac-2595
chr1	21022967	21023961	H3K27ac-2597
chr1	21039753	21040143	H3K27ac-2599
chr1	21043671	21044214	H3K27ac-2600
chr1	21044458	21045134	H3K27ac-2601
chr1	21058283	21060637	H3K27ac-2602
chr1	21061056	21061217	H3K27ac-2603
chr1	21075237	21075431	H3K27ac-2604
chr1	21109371	21109699	H3K27ac-2606
chr1	21110530	21111033	H3K27ac-2607
chr1	21111585	21115044	H3K27ac-2608
chr1	21116144	21116474	H3K27ac-2609
chr1	21151707	21152034	H3K27ac-2610
chr1	21169038	21169401	H3K27ac-2611
chr1	21175507	21175727	H3K27ac-2615
chr1	21209532	21209917	H3K27ac-2616
chr1	21210081	21210419	H3K27ac-2617
chr1	21218302	21218590	H3K27ac-2619
chr1	21222853	21224321	H3K27ac-2621
chr1	21228251	21228610	H3K27ac-2624
chr1	21275672	21275945	H3K27ac-2628
chr1	21290395	21290855	H3K27ac-2632
chr1	21292660	21293021	H3K27ac-2634
chr1	21329454	21329716	H3K27ac-2635
chr1	21340921	21341184	H3K27ac-2636
chr1	21345011	21345470	H3K27ac-2637
chr1	21347397	21349681	H3K27ac-2638
chr1	21351347	21351741	H3K27ac-2639
chr1	21384843	21385287	H3K27ac-2641
chr1	21385501	21386061	H3K27ac-2642
chr1	21387233	21387380	H3K27ac-2643
chr1	21403850	21404165	H3K27ac-2644
chr1	21404345	21404693	H3K27ac-2645
chr1	21405984	21406221	H3K27ac-2646
chr1	21409545	21410033	H3K27ac-2647
chr1	21416194	21416590	H3K27ac-2648
chr1	21439595	21440740	H3K27ac-2651
chr1	21441280	21442699	H3K27ac-2652
chr1	21443264	21443734	H3K27ac-2653
chr1	21444194	21444587	H3K27ac-2654
chr1	21449998	21450155	H3K27ac-2655
chr1	21450261	21450546	H3K27ac-2656
chr1	21455756	21456117	H3K27ac-2659
chr1	21470582	21470961	H3K27ac-2661
chr1	21475151	21475821	H3K27ac-2662
chr1	21476206	21476866	H3K27ac-2663
chr1	21477331	21477781	H3K27ac-2664
chr1	21478785	21479305	H3K27ac-2665
chr1	21481732	21482119	H3K27ac-2666
chr1	21482572	21482939	H3K27ac-2667
chr1	21484296	21484486	H3K27ac-2668
chr1	21487942	21488107	H3K27ac-2669
chr1	21488904	21490424	H3K27ac-2670
chr1	21498804	21499032	H3K27ac-2671
chr1	21499596	21500109	H3K27ac-2672
chr1	21500330	21502916	H3K27ac-2673
chr1	21503056	21504121	H3K27ac-2674
chr1	21504535	21504864	H3K27ac-2675
chr1	21509826	21510275	H3K27ac-2676
chr1	21551873	21552279	H3K27ac-2677
chr1	21558862	21559243	H3K27ac-2678
chr1	21560143	21560559	H3K27ac-2679
chr1	21565253	21565532	H3K27ac-2680
chr1	21565943	21566330	H3K27ac-2681
chr1	21567565	21567963	H3K27ac-2682
chr1	21574146	21575522	H3K27ac-2684
chr1	21575674	21576489	H3K27ac-2685
chr1	21576795	21584985	H3K27ac-2686
chr1	21586838	21591563	H3K27ac-2689
chr1	21591675	21593340	H3K27ac-2690
chr1	21594437	21599986	H3K27ac-2691
chr1	21602152	21602583	H3K27ac-2693
chr1	21602808	21603261	H3K27ac-2694
chr1	21603400	21608312	H3K27ac-2695
chr1	21609046	21609485	H3K27ac-2696
chr1	21612150	21613147	H3K27ac-2699
chr1	21615571	21616397	H3K27ac-2702
chr1	21616909	21617613	H3K27ac-2704
chr1	21618920	21621957	H3K27ac-2706
chr1	21623398	21624104	H3K27ac-2707
chr1	21628275	21628612	H3K27ac-2708
chr1	21630496	21631180	H3K27ac-2711
chr1	21632657	21632878	H3K27ac-2712
chr1	21635438	21636334	H3K27ac-2714
chr1	21637964	21638284	H3K27ac-2716
chr1	21639461	21640062	H3K27ac-2717
chr1	21640242	21641897	H3K27ac-2718
chr1	21642244	21642911	H3K27ac-2719
chr1	21643081	21646802	H3K27ac-2720
chr1	21646943	21657888	H3K27ac-2721
chr1	21657997	21659038	H3K27ac-2722
chr1	21659378	21659767	H3K27ac-2723
chr1	21659911	21673379	H3K27ac-2724
chr1	21694463	21695142	H3K27ac-2728
chr1	21708431	21708634	H3K27ac-2730
chr1	21732131	21732282	H3K27ac-2731
chr1	21765904	21766858	H3K27ac-2732
chr1	21768146	21768304	H3K27ac-2734
chr1	21834031	21834282	H3K27ac-2736
chr1	21835170	21835643	H3K27ac-2737
chr1	21835952	21836626	H3K27ac-2738
chr1	21848192	21848620	H3K27ac-2742
chr1	21850098	21850570	H3K27ac-2743
chr1	21853954	21854112	H3K27ac-2745
chr1	21854439	21854913	H3K27ac-2746
chr1	21857025	21857460	H3K27ac-2747
chr1	21860401	21860964	H3K27ac-2748
chr1	21861119	21863501	H3K27ac-2749
chr1	21863640	21866244	H3K27ac-2750
chr1	21866434	21874680	H3K27ac-2751
chr1	21874843	21878301	H3K27ac-2752
chr1	21878718	21880371	H3K27ac-2753
chr1	21887854	21888221	H3K27ac-2754
chr1	21896086	21896714	H3K27ac-2756
chr1	21899920	21900301	H3K27ac-2758
chr1	21900912	21901464	H3K27ac-2760
chr1	21905881	21906286	H3K27ac-2762
chr1	21911372	21911853	H3K27ac-2763
chr1	21915149	21915513	H3K27ac-2764
chr1	21941618	21941979	H3K27ac-2765
chr1	21947212	21949023	H3K27ac-2767
chr1	21949185	21952133	H3K27ac-2768
chr1	21953511	21953963	H3K27ac-2769
chr1	21964446	21966189	H3K27ac-2771
chr1	21967293	21967616	H3K27ac-2772
chr1	21994714	21997387	H3K27ac-2776
chr1	21998988	22000582	H3K27ac-2777
chr1	22016661	22016991	H3K27ac-2778
chr1	22052197	22052563	H3K27ac-2781
chr1	22087543	22087850	H3K27ac-2782
chr1	22090885	22091894	H3K27ac-2783
chr1	22092372	22092778	H3K27ac-2784
chr1	22096603	22097011	H3K27ac-2785
chr1	22099072	22099407	H3K27ac-2786
chr1	22099700	22100106	H3K27ac-2787
chr1	22105030	22105351	H3K27ac-2788
chr1	22106981	22107285	H3K27ac-2789
chr1	22107840	22111117	H3K27ac-2790
chr1	22125011	22125220	H3K27ac-2791
chr1	22132543	22132866	H3K27ac-2792
chr1	22136881	22137047	H3K27ac-2793
chr1	22137251	22137615	H3K27ac-2794
chr1	22147008	22147157	H3K27ac-2795
chr1	22162444	22162709	H3K27ac-2796
chr1	22164600	22164810	H3K27ac-2797
chr1	22219303	22219471	H3K27ac-2799
chr1	22225563	22226278	H3K27ac-2804
chr1	22228321	22229655	H3K27ac-2807
chr1	22230088	22231483	H3K27ac-2808
chr1	22231797	22232590	H3K27ac-2809
chr1	22233273	22234031	H3K27ac-2811
chr1	22234990	22236377	H3K27ac-2813
chr1	22238510	22239067	H3K27ac-2816
chr1	22239397	22240421	H3K27ac-2817
chr1	22242512	22242888	H3K27ac-2819
chr1	22243174	22243356	H3K27ac-2820
chr1	22245881	22246098	H3K27ac-2822
chr1	22251502	22252339	H3K27ac-2825
chr1	22253182	22255048	H3K27ac-2827
chr1	22255675	22256127	H3K27ac-2828
chr1	22257180	22259412	H3K27ac-2830
chr1	22259616	22261125	H3K27ac-2831
chr1	22261325	22262274	H3K27ac-2832
chr1	22262570	22263542	H3K27ac-2833
chr1	22263975	22264685	H3K27ac-2834
chr1	22264946	22266244	H3K27ac-2835
chr1	22266345	22266948	H3K27ac-2836
chr1	22271422	22271570	H3K27ac-2838
chr1	22272946	22273268	H3K27ac-2839
chr1	22276896	22277167	H3K27ac-2840
chr1	22280314	22280465	H3K27ac-2841
chr1	22289873	22290205	H3K27ac-2844
chr1	22298117	22298267	H3K27ac-2845
chr1	22298910	22299308	H3K27ac-2846
chr1	22299508	22300079	H3K27ac-2847
chr1	22315049	22315206	H3K27ac-2849
chr1	22323823	22324204	H3K27ac-2850
[truncated: 129,295 more rows]

## Sheet: Table S3A
Table S3A.Significant interactions (CHiCAGO score>5) between baited gene promoters and H3K4me3 peaks. N:Number of reads supporting the interaction. Score:CHiCAGO score supporting the interaction
Peak_Chr	Peak_Pos1	Peak_Pos2	Peak_ID	Bait_ENSEMBL_ID	Bait_HGNC_ID	N	Score
chr1	855136	856906	H3K4me3-14	ENSG00000272438.1	RP11-54O7.16	13	7.33
chr1	855136	856906	H3K4me3-14	ENSG00000272438.1	RP11-54O7.16	8	5.56
chr1	858261	862310	H3K4me3-15	ENSG00000272438.1	RP11-54O7.16	8	5.56
chr1	855136	856906	H3K4me3-14	ENSG00000230699.2	RP11-54O7.1	10	5.48
chr1	855136	856906	H3K4me3-14	ENSG00000230699.2	RP11-54O7.1	11	6.86
chr1	855136	856906	H3K4me3-14	ENSG00000230699.2	RP11-54O7.1	12	5.52
chr1	855136	856906	H3K4me3-14	ENSG00000230699.2	RP11-54O7.1	12	6.85
chr1	858261	862310	H3K4me3-15	ENSG00000230699.2	RP11-54O7.1	11	6.86
chr1	858261	862310	H3K4me3-15	ENSG00000230699.2	RP11-54O7.1	9	5.77
chr1	874176	878977	H3K4me3-21	ENSG00000230699.2	RP11-54O7.1	6	5.36
chr1	874176	878977	H3K4me3-21	ENSG00000230699.2	RP11-54O7.1	7	6.57
chr1	901462	902876	H3K4me3-23	ENSG00000230699.2	RP11-54O7.1	7	8.03
chr1	858261	862310	H3K4me3-15	ENSG00000230699.2	RP11-54O7.1	17	7.84
chr1	870368	872141	H3K4me3-20	ENSG00000230699.2	RP11-54O7.1	17	11.11
chr1	874176	878977	H3K4me3-21	ENSG00000230699.2	RP11-54O7.1	9	5.48
chr1	893283	897302	H3K4me3-22	ENSG00000230699.2	RP11-54O7.1	9	7.29
chr1	901462	902876	H3K4me3-23	ENSG00000230699.2	RP11-54O7.1	8	6.88
chr1	905908	906319	H3K4me3-25	ENSG00000230699.2	RP11-54O7.1	7	5.79
chr1	911169	911998	H3K4me3-28	ENSG00000230699.2	RP11-54O7.1	7	6.18
chr1	998838	1000114	H3K4me3-50	ENSG00000230699.2	RP11-54O7.1	6	6.21
chr1	839727	840352	H3K4me3-8	ENSG00000230699.2	RP11-54O7.1	31	5.97
chr1	840464	841104	H3K4me3-9	ENSG00000230699.2	RP11-54O7.1	31	5.97
chr1	855136	856906	H3K4me3-14	ENSG00000241180.1	RP11-54O7.2	24	6.82
chr1	858261	862310	H3K4me3-15	ENSG00000241180.1	RP11-54O7.2	18	8.74
chr1	858261	862310	H3K4me3-15	ENSG00000241180.1	RP11-54O7.2	24	6.82
chr1	870368	872141	H3K4me3-20	ENSG00000241180.1	RP11-54O7.2	11	6.27
chr1	874176	878977	H3K4me3-21	ENSG00000241180.1	RP11-54O7.2	9	6.14
chr1	901462	902876	H3K4me3-23	ENSG00000241180.1	RP11-54O7.2	11	9.23
chr1	905908	906319	H3K4me3-25	ENSG00000241180.1	RP11-54O7.2	8	7.9
chr1	911169	911998	H3K4me3-28	ENSG00000241180.1	RP11-54O7.2	6	5.61
chr1	855136	856906	H3K4me3-14	ENSG00000241180.1	RP11-54O7.2	18	7.93
chr1	855136	856906	H3K4me3-14	ENSG00000187583.6	PLEKHN1	11	9.93
chr1	948201	949836	H3K4me3-38	ENSG00000187583.6	PLEKHN1	12	10.99
chr1	855136	856906	H3K4me3-14	ENSG00000187642.5	C1orf170	7	7.28
chr1	948201	949836	H3K4me3-38	ENSG00000187642.5	C1orf170	10	7.87
chr1	998838	1000114	H3K4me3-50	ENSG00000187642.5	C1orf170	6	6.96
chr1	1014768	1015386	H3K4me3-53	ENSG00000187642.5	C1orf170	5	6.02
chr1	1015497	1015940	H3K4me3-54	ENSG00000187642.5	C1orf170	5	6.02
chr1	1050435	1050844	H3K4me3-56	ENSG00000187642.5	C1orf170	5	6.49
chr1	1051130	1052452	H3K4me3-57	ENSG00000187642.5	C1orf170	5	6.49
chr1	917034	918927	H3K4me3-30	ENSG00000187642.5	C1orf170	211	33.96
chr1	948201	949836	H3K4me3-38	ENSG00000188290.6	HES4	8	8.95
chr1	901462	902876	H3K4me3-23	ENSG00000224969.1	RP11-54O7.11	12	7.07
chr1	911169	911998	H3K4me3-28	ENSG00000224969.1	RP11-54O7.11	13	8.68
chr1	940635	941867	H3K4me3-37	ENSG00000224969.1	RP11-54O7.11	32	8.88
chr1	940635	941867	H3K4me3-37	ENSG00000224969.1	RP11-54O7.11	33	6.63
chr1	969183	970170	H3K4me3-43	ENSG00000224969.1	RP11-54O7.11	15	7.08
chr1	993503	994073	H3K4me3-47	ENSG00000224969.1	RP11-54O7.11	9	5.95
chr1	994173	996364	H3K4me3-48	ENSG00000224969.1	RP11-54O7.11	9	5.95
chr1	998838	1000114	H3K4me3-50	ENSG00000224969.1	RP11-54O7.11	18	13.54
chr1	1050435	1050844	H3K4me3-56	ENSG00000224969.1	RP11-54O7.11	9	7.35
chr1	1051130	1052452	H3K4me3-57	ENSG00000224969.1	RP11-54O7.11	9	7.35
chr1	1105122	1105698	H3K4me3-72	ENSG00000224969.1	RP11-54O7.11	6	6.47
chr1	1106061	1106421	H3K4me3-73	ENSG00000224969.1	RP11-54O7.11	6	6.47
chr1	1107025	1107749	H3K4me3-74	ENSG00000224969.1	RP11-54O7.11	6	6.47
chr1	1207333	1210358	H3K4me3-95	ENSG00000224969.1	RP11-54O7.11	7	8.01
chr1	1221267	1221627	H3K4me3-96	ENSG00000224969.1	RP11-54O7.11	7	9.87
chr1	1240432	1241000	H3K4me3-97	ENSG00000224969.1	RP11-54O7.11	5	6.41
chr1	1241535	1245273	H3K4me3-98	ENSG00000224969.1	RP11-54O7.11	5	6.41
chr1	901462	902876	H3K4me3-23	ENSG00000187608.5	ISG15	12	7.07
chr1	911169	911998	H3K4me3-28	ENSG00000187608.5	ISG15	13	8.68
chr1	940635	941867	H3K4me3-37	ENSG00000187608.5	ISG15	32	8.88
chr1	940635	941867	H3K4me3-37	ENSG00000187608.5	ISG15	33	6.63
chr1	969183	970170	H3K4me3-43	ENSG00000187608.5	ISG15	15	7.08
chr1	993503	994073	H3K4me3-47	ENSG00000187608.5	ISG15	9	5.95
chr1	994173	996364	H3K4me3-48	ENSG00000187608.5	ISG15	9	5.95
chr1	998838	1000114	H3K4me3-50	ENSG00000187608.5	ISG15	18	13.54
chr1	1050435	1050844	H3K4me3-56	ENSG00000187608.5	ISG15	9	7.35
chr1	1051130	1052452	H3K4me3-57	ENSG00000187608.5	ISG15	9	7.35
chr1	1105122	1105698	H3K4me3-72	ENSG00000187608.5	ISG15	6	6.47
chr1	1106061	1106421	H3K4me3-73	ENSG00000187608.5	ISG15	6	6.47
chr1	1107025	1107749	H3K4me3-74	ENSG00000187608.5	ISG15	6	6.47
chr1	1207333	1210358	H3K4me3-95	ENSG00000187608.5	ISG15	7	8.01
chr1	1221267	1221627	H3K4me3-96	ENSG00000187608.5	ISG15	7	9.87
chr1	1240432	1241000	H3K4me3-97	ENSG00000187608.5	ISG15	5	6.41
chr1	1241535	1245273	H3K4me3-98	ENSG00000187608.5	ISG15	5	6.41
chr1	932573	937615	H3K4me3-36	ENSG00000187608.5	ISG15	8	6.39
chr1	855136	856906	H3K4me3-14	ENSG00000217801.5	RP11-465B22.3	4	5.02
chr1	915956	916289	H3K4me3-29	ENSG00000217801.5	RP11-465B22.3	6	7.26
chr1	917034	918927	H3K4me3-30	ENSG00000217801.5	RP11-465B22.3	6	7.26
chr1	948201	949836	H3K4me3-38	ENSG00000217801.5	RP11-465B22.3	18	22.46
chr1	1050435	1050844	H3K4me3-56	ENSG00000217801.5	RP11-465B22.3	6	5.53
chr1	1051130	1052452	H3K4me3-57	ENSG00000217801.5	RP11-465B22.3	6	5.53
chr1	1207333	1210358	H3K4me3-95	ENSG00000217801.5	RP11-465B22.3	4	5.8
chr1	915956	916289	H3K4me3-29	ENSG00000237330.2	RNF223	4	6.45
chr1	917034	918927	H3K4me3-30	ENSG00000237330.2	RNF223	4	6.45
chr1	948201	949836	H3K4me3-38	ENSG00000237330.2	RNF223	6	8.61
chr1	1050435	1050844	H3K4me3-56	ENSG00000237330.2	RNF223	7	8.71
chr1	1051130	1052452	H3K4me3-57	ENSG00000237330.2	RNF223	7	8.71
chr1	915956	916289	H3K4me3-29	ENSG00000131591.13	C1orf159	5	5.06
chr1	917034	918927	H3K4me3-30	ENSG00000131591.13	C1orf159	5	5.06
chr1	948201	949836	H3K4me3-38	ENSG00000131591.13	C1orf159	9	9.05
chr1	1002426	1004387	H3K4me3-51	ENSG00000131591.13	C1orf159	7	5.62
chr1	1004511	1005487	H3K4me3-52	ENSG00000131591.13	C1orf159	7	5.62
chr1	1092890	1094186	H3K4me3-63	ENSG00000131591.13	C1orf159	7	5.16
chr1	1136362	1137224	H3K4me3-83	ENSG00000131591.13	C1orf159	6	6.23
chr1	1138980	1139763	H3K4me3-84	ENSG00000131591.13	C1orf159	6	6.23
chr1	1148113	1148461	H3K4me3-90	ENSG00000131591.13	C1orf159	6	5.63
chr1	1165347	1169046	H3K4me3-91	ENSG00000131591.13	C1orf159	7	7.77
chr1	1181691	1182314	H3K4me3-93	ENSG00000131591.13	C1orf159	7	7.91
chr1	948201	949836	H3K4me3-38	ENSG00000207730.1	MIR200B	5	7.3
chr1	1050435	1050844	H3K4me3-56	ENSG00000207730.1	MIR200B	6	6.07
chr1	1051130	1052452	H3K4me3-57	ENSG00000207730.1	MIR200B	6	6.07
chr1	948201	949836	H3K4me3-38	ENSG00000207607.1	MIR200A	5	7.3
chr1	1050435	1050844	H3K4me3-56	ENSG00000207607.1	MIR200A	6	6.07
chr1	1051130	1052452	H3K4me3-57	ENSG00000207607.1	MIR200A	6	6.07
chr1	948201	949836	H3K4me3-38	ENSG00000198976.1	MIR429	5	7.3
chr1	1050435	1050844	H3K4me3-56	ENSG00000198976.1	MIR429	6	6.07
chr1	1051130	1052452	H3K4me3-57	ENSG00000198976.1	MIR429	6	6.07
chr1	948201	949836	H3K4me3-38	ENSG00000205231.1	TTLL10-AS1	4	5.87
chr1	1050435	1050844	H3K4me3-56	ENSG00000186827.6	TNFRSF4	3	5.06
chr1	1051130	1052452	H3K4me3-57	ENSG00000186827.6	TNFRSF4	3	5.06
chr1	948201	949836	H3K4me3-38	ENSG00000186827.6	TNFRSF4	4	6.34
chr1	948201	949836	H3K4me3-38	ENSG00000160087.16	UBE2J2	7	12.11
chr1	998838	1000114	H3K4me3-50	ENSG00000160087.16	UBE2J2	4	5.85
chr1	1050435	1050844	H3K4me3-56	ENSG00000160087.16	UBE2J2	4	5.1
chr1	1051130	1052452	H3K4me3-57	ENSG00000160087.16	UBE2J2	4	5.1
chr1	1241535	1245273	H3K4me3-98	ENSG00000160087.16	UBE2J2	7	5.41
chr1	1207333	1210358	H3K4me3-95	ENSG00000160087.16	UBE2J2	28	8.19
chr1	948201	949836	H3K4me3-38	ENSG00000230415.1	RP5-902P8.10	7	12.11
chr1	998838	1000114	H3K4me3-50	ENSG00000230415.1	RP5-902P8.10	4	5.85
chr1	1050435	1050844	H3K4me3-56	ENSG00000230415.1	RP5-902P8.10	4	5.1
chr1	1051130	1052452	H3K4me3-57	ENSG00000230415.1	RP5-902P8.10	4	5.1
chr1	1241535	1245273	H3K4me3-98	ENSG00000230415.1	RP5-902P8.10	7	5.41
chr1	948201	949836	H3K4me3-38	ENSG00000131584.14	ACAP3	4	6.59
chr1	1050435	1050844	H3K4me3-56	ENSG00000131584.14	ACAP3	4	5.96
chr1	1051130	1052452	H3K4me3-57	ENSG00000131584.14	ACAP3	4	5.96
chr1	1207333	1210358	H3K4me3-95	ENSG00000131584.14	ACAP3	10	7.53
chr1	1282672	1285378	H3K4me3-101	ENSG00000131584.14	ACAP3	4	6.82
chr1	1309028	1311710	H3K4me3-108	ENSG00000131584.14	ACAP3	5	10.56
chr1	948201	949836	H3K4me3-38	ENSG00000127054.14	CPSF3L	3	7.31
chr1	1309028	1311710	H3K4me3-108	ENSG00000169962.4	TAS1R3	4	5.08
chr1	1259572	1261652	H3K4me3-99	ENSG00000107404.13	DVL1	8	6.23
chr1	1309028	1311710	H3K4me3-108	ENSG00000162576.12	MXRA8	14	5.12
chr1	1259572	1261652	H3K4me3-99	ENSG00000162576.12	MXRA8	8	5.45
chr1	1259572	1261652	H3K4me3-99	ENSG00000162576.12	MXRA8	9	5.75
chr1	1288615	1289152	H3K4me3-102	ENSG00000162576.12	MXRA8	11	6.34
chr1	1289278	1290560	H3K4me3-103	ENSG00000162576.12	MXRA8	11	6.34
chr1	1292859	1293865	H3K4me3-106	ENSG00000162576.12	MXRA8	20	5.59
chr1	1333163	1337158	H3K4me3-109	ENSG00000175756.9	AURKAIP1	8	5.09
chr1	1241535	1245273	H3K4me3-98	ENSG00000175756.9	AURKAIP1	6	5.47
chr1	1259572	1261652	H3K4me3-99	ENSG00000175756.9	AURKAIP1	8	8.33
chr1	1333163	1337158	H3K4me3-109	ENSG00000175756.9	AURKAIP1	8	5.09
chr1	1241535	1245273	H3K4me3-98	ENSG00000175756.9	AURKAIP1	6	5.47
chr1	1259572	1261652	H3K4me3-99	ENSG00000175756.9	AURKAIP1	8	8.33
chr1	1333163	1337158	H3K4me3-109	ENSG00000221978.7	CCNL2	282	33.85
chr1	1309028	1311710	H3K4me3-108	ENSG00000225285.1	RP4-758J18.10	4	6.01
chr1	1508587	1511179	H3K4me3-127	ENSG00000225285.1	RP4-758J18.10	3	5.32
chr1	1688845	1689529	H3K4me3-149	ENSG00000225285.1	RP4-758J18.10	3	6.45
chr1	948201	949836	H3K4me3-38	ENSG00000225285.1	RP4-758J18.10	3	6.56
chr1	1355107	1356008	H3K4me3-112	ENSG00000215915.5	ATAD3C	9	5.01
chr1	1533007	1537074	H3K4me3-131	ENSG00000160075.10	SSU72	10	5.86
chr1	1549546	1552608	H3K4me3-132	ENSG00000160075.10	SSU72	9	5.51
chr1	1564114	1565076	H3K4me3-135	ENSG00000160075.10	SSU72	7	5.4
chr1	1688845	1689529	H3K4me3-149	ENSG00000160075.10	SSU72	5	5.03
chr1	1508587	1511179	H3K4me3-127	ENSG00000272106.1	RP11-345P4.9	9	13.7
chr1	1688845	1689529	H3K4me3-149	ENSG00000272106.1	RP11-345P4.9	3	5.04
chr1	1849763	1851513	H3K4me3-160	ENSG00000008130.11	NADK	6	5.12
chr1	1688845	1689529	H3K4me3-149	ENSG00000008130.11	NADK	14	6.7
chr1	1849763	1851513	H3K4me3-160	ENSG00000008130.11	NADK	5	5.02
chr1	1820690	1822829	H3K4me3-155	ENSG00000078369.13	GNB1	352	35.64
chr1	1688845	1689529	H3K4me3-149	ENSG00000169885.5	CALML6	6	6.83
chr1	1976035	1976712	H3K4me3-177	ENSG00000169885.5	CALML6	5	6.05
chr1	1976914	1977065	H3K4me3-178	ENSG00000169885.5	CALML6	5	6.05
chr1	1978058	1979110	H3K4me3-180	ENSG00000169885.5	CALML6	5	6.05
chr1	1978058	1979110	H3K4me3-180	ENSG00000169885.5	CALML6	5	6.08
chr1	1896175	1896647	H3K4me3-164	ENSG00000233542.1	RP11-547D24.1	10	8.61
chr1	1688845	1689529	H3K4me3-149	ENSG00000187730.6	GABRD	3	5.54
chr1	1950739	1953832	H3K4me3-174	ENSG00000187730.6	GABRD	20	5.37
chr1	1849763	1851513	H3K4me3-160	ENSG00000226969.1	RP11-547D24.3	4	5.45
chr1	1980845	1983307	H3K4me3-181	ENSG00000226969.1	RP11-547D24.3	80	31.72
chr1	2125013	2125686	H3K4me3-192	ENSG00000162585.12	C1orf86	117	31.09
chr1	2321848	2325175	H3K4me3-209	ENSG00000162585.12	C1orf86	6	8.12
chr1	2159448	2164592	H3K4me3-200	ENSG00000157933.9	SKI	213	33.37
chr1	2135630	2136262	H3K4me3-195	ENSG00000116151.9	MORN1	7	8.31
chr1	2136790	2137897	H3K4me3-196	ENSG00000116151.9	MORN1	7	8.31
chr1	2138214	2139262	H3K4me3-197	ENSG00000116151.9	MORN1	6	5.28
chr1	2389264	2389712	H3K4me3-232	ENSG00000149527.13	PLCH2	11	6.01
chr1	2460381	2462016	H3K4me3-243	ENSG00000149527.13	PLCH2	9	7.44
chr1	2462133	2462808	H3K4me3-244	ENSG00000149527.13	PLCH2	9	7.44
chr1	2460381	2462016	H3K4me3-243	ENSG00000149527.13	PLCH2	4	5.9
chr1	2462133	2462808	H3K4me3-244	ENSG00000149527.13	PLCH2	4	5.9
chr1	2356828	2357156	H3K4me3-218	ENSG00000149527.13	PLCH2	6	6.49
chr1	2460381	2462016	H3K4me3-243	ENSG00000149527.13	PLCH2	8	10.08
chr1	2462133	2462808	H3K4me3-244	ENSG00000149527.13	PLCH2	8	10.08
chr1	2356828	2357156	H3K4me3-218	ENSG00000157881.9	PANK4	5	6.87
chr1	2321848	2325175	H3K4me3-209	ENSG00000197921.5	HES5	6	6.38
chr1	2356828	2357156	H3K4me3-218	ENSG00000197921.5	HES5	9	9.77
chr1	2487077	2489341	H3K4me3-251	ENSG00000238164.2	RP3-395M20.8	177	33.65
chr1	2487077	2489341	H3K4me3-251	ENSG00000238164.2	RP3-395M20.8	17	6.11
chr1	2487077	2489341	H3K4me3-251	ENSG00000238164.2	RP3-395M20.8	177	34.54
chr1	2356828	2357156	H3K4me3-218	ENSG00000238164.2	RP3-395M20.8	4	5.98
chr1	2356828	2357156	H3K4me3-218	ENSG00000237058.1	RP13-436F16.1	9	7.68
chr1	2389264	2389712	H3K4me3-232	ENSG00000237058.1	RP13-436F16.1	7	6.11
chr1	2542439	2542786	H3K4me3-257	ENSG00000237058.1	RP13-436F16.1	18	5.46
chr1	2583631	2583944	H3K4me3-271	ENSG00000237058.1	RP13-436F16.1	13	10.1
chr1	2584265	2584988	H3K4me3-272	ENSG00000237058.1	RP13-436F16.1	13	10.1
chr1	2585140	2586505	H3K4me3-273	ENSG00000237058.1	RP13-436F16.1	13	10.1
chr1	2708055	2708631	H3K4me3-300	ENSG00000215912.7	TTC34	410	32.71
chr1	2728702	2730439	H3K4me3-310	ENSG00000215912.7	TTC34	8	7.35
chr1	2703984	2704600	H3K4me3-298	ENSG00000233234.1	RP11-740P5.2	17	5.31
chr1	2711598	2712318	H3K4me3-302	ENSG00000233234.1	RP11-740P5.2	24	6.39
chr1	2718577	2718953	H3K4me3-305	ENSG00000233234.1	RP11-740P5.2	36	5.98
chr1	2744832	2745552	H3K4me3-317	ENSG00000233234.1	RP11-740P5.2	25	6.83
chr1	2747652	2748135	H3K4me3-318	ENSG00000233234.1	RP11-740P5.2	25	6.83
chr1	2748772	2749181	H3K4me3-320	ENSG00000233234.1	RP11-740P5.2	20	5.75
chr1	2748772	2749181	H3K4me3-320	ENSG00000233234.1	RP11-740P5.2	25	6.83
chr1	2725675	2726089	H3K4me3-308	ENSG00000233234.1	RP11-740P5.2	25	5.92
chr1	2703984	2704600	H3K4me3-298	ENSG00000233234.1	RP11-740P5.2	17	5.31
chr1	2711598	2712318	H3K4me3-302	ENSG00000233234.1	RP11-740P5.2	24	6.39
chr1	2718577	2718953	H3K4me3-305	ENSG00000233234.1	RP11-740P5.2	36	5.98
chr1	2744832	2745552	H3K4me3-317	ENSG00000233234.1	RP11-740P5.2	25	6.83
chr1	2747652	2748135	H3K4me3-318	ENSG00000233234.1	RP11-740P5.2	25	6.83
chr1	2748772	2749181	H3K4me3-320	ENSG00000233234.1	RP11-740P5.2	20	5.75
chr1	2748772	2749181	H3K4me3-320	ENSG00000233234.1	RP11-740P5.2	25	6.83
chr1	2728702	2730439	H3K4me3-310	ENSG00000231630.1	RP11-740P5.3	23	5.17
chr1	2728702	2730439	H3K4me3-310	ENSG00000169717.5	ACTRT2	5	5.74
chr1	2978692	2979155	H3K4me3-397	ENSG00000169717.5	ACTRT2	11	7.39
chr1	3331800	3332362	H3K4me3-454	ENSG00000177133.6	LINC00982	6	8.39
chr1	3332513	3334114	H3K4me3-455	ENSG00000177133.6	LINC00982	6	8.39
chr1	3331800	3332362	H3K4me3-454	ENSG00000177133.6	LINC00982	6	8.39
chr1	3332513	3334114	H3K4me3-455	ENSG00000177133.6	LINC00982	6	8.39
chr1	3332513	3334114	H3K4me3-455	ENSG00000142611.12	PRDM16	4	5.4
chr1	3339801	3340380	H3K4me3-459	ENSG00000142611.12	PRDM16	4	5.42
chr1	3528327	3528892	H3K4me3-476	ENSG00000162591.11	MEGF6	547	32.59
chr1	3565578	3570108	H3K4me3-478	ENSG00000116213.11	WRAP73	606	83.44
chr1	3662929	3664671	H3K4me3-485	ENSG00000078900.10	TP73	5	5.37
chr1	3669523	3669935	H3K4me3-486	ENSG00000162592.4	CCDC27	667	33.48
chr1	3815758	3818514	H3K4me3-496	ENSG00000235169.3	SMIM1	5	5.73
chr1	4007973	4008788	H3K4me3-509	ENSG00000235169.3	SMIM1	4	6.01
chr1	3711539	3713757	H3K4me3-493	ENSG00000130764.5	LRRC47	478	34.79
chr1	3772653	3775309	H3K4me3-494	ENSG00000116198.8	CEP104	264	32.31
chr1	3815758	3818514	H3K4me3-496	ENSG00000198912.6	C1orf174	54	7.65
chr1	4001327	4001835	H3K4me3-505	ENSG00000233304.1	RP13-614K11.1	244	31.31
chr1	4007973	4008788	H3K4me3-509	ENSG00000233304.1	RP13-614K11.1	14	5.09
chr1	4007973	4008788	H3K4me3-509	ENSG00000233304.1	RP13-614K11.1	20	9.64
chr1	4008901	4009369	H3K4me3-510	ENSG00000233304.1	RP13-614K11.1	20	9.64
chr1	4007973	4008788	H3K4me3-509	ENSG00000226374.1	RP13-614K11.2	651	8.29
chr1	4008901	4009369	H3K4me3-510	ENSG00000226374.1	RP13-614K11.2	651	8.29
chr1	4007973	4008788	H3K4me3-509	ENSG00000226374.1	RP13-614K11.2	535	34.43
chr1	5148390	5148537	H3K4me3-628	ENSG00000231510.1	RP11-542C10.1	1363	31.98
chr1	6051018	6054066	H3K4me3-746	ENSG00000069424.10	KCNAB2	64	12.58
chr1	6294826	6296126	H3K4me3-784	ENSG00000226944.1	RP1-120G22.11	7	5.83
chr1	6296250	6296712	H3K4me3-785	ENSG00000226944.1	RP1-120G22.11	7	5.83
chr1	6294826	6296126	H3K4me3-784	ENSG00000158286.8	RNF207	7	5.83
chr1	6296250	6296712	H3K4me3-785	ENSG00000158286.8	RNF207	7	5.83
chr1	6294826	6296126	H3K4me3-784	ENSG00000116237.11	ICMT	136	32.87
chr1	6268701	6269086	H3K4me3-782	ENSG00000116237.11	ICMT	8	6.09
chr1	6269190	6269630	H3K4me3-783	ENSG00000116237.11	ICMT	8	6.09
chr1	6302928	6303877	H3K4me3-789	ENSG00000097021.15	ACOT7	7	6.35
chr1	6305198	6306879	H3K4me3-791	ENSG00000097021.15	ACOT7	7	7.41
chr1	6478389	6481156	H3K4me3-799	ENSG00000097021.15	ACOT7	7	5.32
chr1	6483281	6486138	H3K4me3-800	ENSG00000097021.15	ACOT7	8	5.67
chr1	6302928	6303877	H3K4me3-789	ENSG00000097021.15	ACOT7	7	6.35
chr1	6305198	6306879	H3K4me3-791	ENSG00000097021.15	ACOT7	7	7.41
chr1	6478389	6481156	H3K4me3-799	ENSG00000097021.15	ACOT7	7	5.32
chr1	6483281	6486138	H3K4me3-800	ENSG00000097021.15	ACOT7	8	5.67
chr1	6549785	6551569	H3K4me3-813	ENSG00000171680.16	PLEKHG5	133	35.64
chr1	6549785	6551569	H3K4me3-813	ENSG00000171680.16	PLEKHG5	10	5.5
chr1	6556471	6557998	H3K4me3-814	ENSG00000171680.16	PLEKHG5	591	33.02
chr1	6556471	6557998	H3K4me3-814	ENSG00000171680.16	PLEKHG5	10	5.81
chr1	6549785	6551569	H3K4me3-813	ENSG00000171680.16	PLEKHG5	7	7.68
chr1	6639349	6641425	H3K4me3-817	ENSG00000162408.10	NOL9	9	5.07
chr1	6672038	6673482	H3K4me3-820	ENSG00000162408.10	NOL9	7	5.49
chr1	6673791	6676146	H3K4me3-821	ENSG00000162408.10	NOL9	7	5.49
chr1	6613108	6615090	H3K4me3-816	ENSG00000162408.10	NOL9	171	35.35
chr1	6639349	6641425	H3K4me3-817	ENSG00000173662.15	TAS1R1	9	5.07
chr1	6672038	6673482	H3K4me3-820	ENSG00000173662.15	TAS1R1	7	5.49
chr1	6673791	6676146	H3K4me3-821	ENSG00000173662.15	TAS1R1	7	5.49
chr1	6613108	6615090	H3K4me3-816	ENSG00000173662.15	TAS1R1	171	33.24
chr1	6639349	6641425	H3K4me3-817	ENSG00000204859.7	ZBTB48	179	32.33
chr1	6672038	6673482	H3K4me3-820	ENSG00000204859.7	ZBTB48	5	6.39
chr1	6673791	6676146	H3K4me3-821	ENSG00000204859.7	ZBTB48	5	6.39
chr1	6549785	6551569	H3K4me3-813	ENSG00000204859.7	ZBTB48	6	6.95
chr1	6613108	6615090	H3K4me3-816	ENSG00000204859.7	ZBTB48	9	6.19
chr1	6843664	6845119	H3K4me3-830	ENSG00000237436.1	RP11-312B8.1	31	5.26
chr1	6845442	6845742	H3K4me3-831	ENSG00000237436.1	RP11-312B8.1	31	5.26
chr1	6845896	6846931	H3K4me3-832	ENSG00000237436.1	RP11-312B8.1	31	5.26
chr1	6843664	6845119	H3K4me3-830	ENSG00000171735.14	CAMTA1	31	5
chr1	6845896	6846931	H3K4me3-832	ENSG00000171735.14	CAMTA1	214	33.1
chr1	6845896	6846931	H3K4me3-832	ENSG00000171735.14	CAMTA1	27	6.22
chr1	7729797	7730375	H3K4me3-846	ENSG00000049245.8	VAMP3	6	5.36
chr1	7830664	7832610	H3K4me3-850	ENSG00000049245.8	VAMP3	366	35.64
chr1	7844038	7845782	H3K4me3-852	ENSG00000049246.10	PER3	46	10.6
chr1	7812531	7813120	H3K4me3-849	ENSG00000049247.9	UTS2	7	5.44
chr1	8020851	8022852	H3K4me3-864	ENSG00000116288.8	PARK7	122	10.81
chr1	8020851	8022852	H3K4me3-864	ENSG00000116288.8	PARK7	52	12.88
chr1	8080098	8080660	H3K4me3-868	ENSG00000227634.1	RP11-431K24.3	8	10.74
chr1	8081355	8087564	H3K4me3-869	ENSG00000227634.1	RP11-431K24.3	6	7.23
chr1	8081355	8087564	H3K4me3-869	ENSG00000227634.1	RP11-431K24.3	8	10.74
chr1	8081355	8087564	H3K4me3-869	ENSG00000227634.1	RP11-431K24.3	4	6.11
chr1	8762063	8763959	H3K4me3-880	ENSG00000142599.13	RERE	7	7.75
chr1	8762063	8763959	H3K4me3-880	ENSG00000232912.1	RP5-1115A15.1	7	7.75
chr1	8876549	8878722	H3K4me3-881	ENSG00000142599.13	RERE	322	33.27
chr1	8934586	8935025	H3K4me3-884	ENSG00000074800.9	ENO1	24	8.02
chr1	9293952	9294684	H3K4me3-900	ENSG00000049239.8	H6PD	93	13.15
chr1	9294850	9297334	H3K4me3-901	ENSG00000049239.8	H6PD	555	32.33
chr1	9488465	9489643	H3K4me3-911	ENSG00000171621.9	SPSB1	5	6.14
chr1	9710922	9714118	H3K4me3-925	ENSG00000171608.11	PIK3CD	67	9.49
chr1	9882583	9884940	H3K4me3-931	ENSG00000171603.12	CLSTN1	569	33.48
chr1	9935149	9935684	H3K4me3-932	ENSG00000178585.10	CTNNBIP1	5	5.2
chr1	9935149	9935684	H3K4me3-932	ENSG00000162441.7	LZIC	8	7.78
chr1	9969224	9970361	H3K4me3-934	ENSG00000162441.7	LZIC	11	6.13
chr1	9970731	9971545	H3K4me3-935	ENSG00000162441.7	LZIC	11	6.13
chr1	10002447	10004438	H3K4me3-936	ENSG00000130939.14	UBE4B	5	5.64
chr1	10554937	10555212	H3K4me3-948	ENSG00000175279.17	APITD1	9	5.88
chr1	10554937	10555212	H3K4me3-948	ENSG00000251503.3	APITD1-CORT	9	5.88
chr1	10489963	10491633	H3K4me3-945	ENSG00000160049.7	DFFA	10	9.62
chr1	10534533	10537549	H3K4me3-947	ENSG00000142655.8	PEX14	180	32.95
chr1	10853350	10857107	H3K4me3-953	ENSG00000130940.10	CASZ1	50	9.42
chr1	11118588	11121677	H3K4me3-966	ENSG00000009724.12	MASP2	11	6.5
chr1	11158983	11160519	H3K4me3-967	ENSG00000009724.12	MASP2	5	5.52
chr1	11105247	11107372	H3K4me3-965	ENSG00000116649.5	SRM	6	5.13
chr1	11158983	11160519	H3K4me3-967	ENSG00000116649.5	SRM	5	5.77
chr1	11158983	11160519	H3K4me3-967	ENSG00000230337.1	RP4-635E18.6	243	29.53
chr1	11105247	11107372	H3K4me3-965	ENSG00000230337.1	RP4-635E18.6	9	5.18
chr1	11321576	11323556	H3K4me3-968	ENSG00000198793.8	MTOR	72	9.27
chr1	11333225	11334700	H3K4me3-971	ENSG00000120942.9	UBIAD1	340	33.13
chr1	11538242	11540591	H3K4me3-989	ENSG00000204624.6	PTCHD2	31	5.76
chr1	11321576	11323556	H3K4me3-968	ENSG00000116663.6	FBXO6	3	5.78
chr1	11795762	11797535	H3K4me3-1028	ENSG00000215910.3	C1orf167	5	5.74
chr1	11918363	11920117	H3K4me3-1035	ENSG00000120937.8	NPPB	73	6.25
chr1	12039620	12040092	H3K4me3-1042	ENSG00000116688.12	MFN2	968	32.68
chr1	12226682	12229401	H3K4me3-1052	ENSG00000263676.1	MIR4632	12	6.95
chr1	12587883	12588261	H3K4me3-1060	ENSG00000229484.1	RP5-888M10.2	61	12.38
chr1	14218640	14220318	H3K4me3-1129	ENSG00000162493.12	PDPN	4	5.26
chr1	13910073	13911496	H3K4me3-1111	ENSG00000162493.12	PDPN	375	52.38
chr1	14026015	14027768	H3K4me3-1123	ENSG00000116731.18	PRDM2	105	14.77
chr1	14026015	14027768	H3K4me3-1123	ENSG00000116731.18	PRDM2	22	7.19
chr1	14676585	14676883	H3K4me3-1154	ENSG00000234593.1	RP4-704D23.1	110	7.47
chr1	15249984	15252744	H3K4me3-1203	ENSG00000189337.11	KAZN	514	33.34
chr1	15255096	15255637	H3K4me3-1206	ENSG00000189337.11	KAZN	27	7.35
chr1	15257101	15257507	H3K4me3-1208	ENSG00000189337.11	KAZN	609	70.73
chr1	15573366	15574609	H3K4me3-1233	ENSG00000175147.7	TMEM51-AS1	4	5.14
chr1	15478582	15481869	H3K4me3-1223	ENSG00000171729.9	TMEM51	202	18.59
chr1	15478582	15481869	H3K4me3-1223	ENSG00000204464.3	C1orf195	17	12.41
chr1	15478582	15481869	H3K4me3-1223	ENSG00000142621.15	FHAD1	4	5.41
chr1	15573366	15574609	H3K4me3-1233	ENSG00000142634.8	EFHD2	4	5.62
chr1	15574724	15575150	H3K4me3-1234	ENSG00000142634.8	EFHD2	4	5.62
chr1	15575749	15575936	H3K4me3-1235	ENSG00000142634.8	EFHD2	4	5.62
chr1	15735691	15737564	H3K4me3-1238	ENSG00000142634.8	EFHD2	100	12.07
chr1	15852739	15854331	H3K4me3-1243	ENSG00000116138.8	DNAJC16	367	32.77
chr1	15852739	15854331	H3K4me3-1243	ENSG00000116138.8	DNAJC16	52	5.52
chr1	15943272	15946856	H3K4me3-1246	ENSG00000215695.1	RSC1A1	11	5.47
chr1	15943272	15946856	H3K4me3-1246	ENSG00000215695.1	RSC1A1	6	6.31
chr1	16301436	16302921	H3K4me3-1267	ENSG00000116809.7	ZBTB17	700	34.1
chr1	16533195	16534179	H3K4me3-1279	ENSG00000142632.12	ARHGEF19	9	5.52
chr1	16562776	16564182	H3K4me3-1283	ENSG00000132881.7	RSG1	54	17.03
chr1	16677478	16679604	H3K4me3-1284	ENSG00000037637.6	FBXO42	186	33.52
chr1	16677478	16679604	H3K4me3-1284	ENSG00000037637.6	FBXO42	282	32.56
chr1	17337234	17339235	H3K4me3-1331	ENSG00000159363.13	ATP13A2	102	7.48
chr1	17445013	17446400	H3K4me3-1334	ENSG00000204362.5	RP11-380J14.1	9	5.41
chr1	17763456	17766799	H3K4me3-1349	ENSG00000179051.9	RCC2	232	24.44
chr1	17763456	17766799	H3K4me3-1349	ENSG00000179051.9	RCC2	232	16.94
chr1	17906433	17909876	H3K4me3-1352	ENSG00000074964.12	ARHGEF10L	6	5.04
chr1	17906433	17909876	H3K4me3-1352	ENSG00000074964.12	ARHGEF10L	446	36.04
chr1	19226098	19230131	H3K4me3-1474	ENSG00000159423.12	ALDH4A1	102	9.49
chr1	19280659	19284159	H3K4me3-1475	ENSG00000169991.6	IFFO2	90	42.24
chr1	19535209	19537954	H3K4me3-1479	ENSG00000127481.10	UBR4	70	8.24
chr1	19577005	19579335	H3K4me3-1481	ENSG00000127481.10	UBR4	4	5.79
chr1	19577005	19579335	H3K4me3-1481	ENSG00000127463.9	EMC1	460	52.34
chr1	19577005	19579335	H3K4me3-1481	ENSG00000127463.9	EMC1	594	77.38
chr1	19613741	19616014	H3K4me3-1486	ENSG00000162482.4	AKR7A3	130	24.59
chr1	19577005	19579335	H3K4me3-1481	ENSG00000053371.8	AKR7A2	10	15.42
chr1	19577005	19579335	H3K4me3-1481	ENSG00000158747.9	NBL1	4	5.43
chr1	19577005	19579335	H3K4me3-1481	ENSG00000158747.9	NBL1	3	5.28
chr1	20125575	20127261	H3K4me3-1501	ENSG00000178828.5	RNF186	15	9.29
chr1	20304375	20306003	H3K4me3-1509	ENSG00000169914.5	OTUD3	7	5.16
chr1	20304375	20306003	H3K4me3-1509	ENSG00000188784.4	PLA2G2E	28	35.35
chr1	20304375	20306003	H3K4me3-1509	ENSG00000188257.6	PLA2G2A	263	29.5
chr1	20304375	20306003	H3K4me3-1509	ENSG00000188257.6	PLA2G2A	61	7.62
chr1	20304375	20306003	H3K4me3-1509	ENSG00000127472.6	PLA2G5	10	8.95
chr1	20304375	20306003	H3K4me3-1509	ENSG00000117215.10	PLA2G2D	8	13.75
chr1	20304375	20306003	H3K4me3-1509	ENSG00000158786.4	PLA2G2F	6	8.38
chr1	20304375	20306003	H3K4me3-1509	ENSG00000187980.6	PLA2G2C	9	9.86
chr1	20304375	20306003	H3K4me3-1509	ENSG00000162543.5	UBXN10	10	14.48
chr1	20833358	20835365	H3K4me3-1537	ENSG00000162543.5	UBXN10	4	5.17
chr1	20512568	20513251	H3K4me3-1521	ENSG00000225986.1	RP3-340N1.5	213	31.92
chr1	20208712	20209967	H3K4me3-1504	ENSG00000225986.1	RP3-340N1.5	4	6
chr1	20304375	20306003	H3K4me3-1509	ENSG00000225986.1	RP3-340N1.5	8	12.05
chr1	20304375	20306003	H3K4me3-1509	ENSG00000226487.1	RP4-749H3.2	5	6.58
chr1	20618047	20618738	H3K4me3-1525	ENSG00000226487.1	RP4-749H3.2	7	6.87
chr1	20833358	20835365	H3K4me3-1537	ENSG00000226487.1	RP4-749H3.2	10	9.71
chr1	20833358	20835365	H3K4me3-1537	ENSG00000236963.1	RP4-749H3.1	5	5.25
chr1	20833358	20835365	H3K4me3-1537	ENSG00000183114.6	FAM43B	10	5.54
chr1	20877130	20877388	H3K4me3-1538	ENSG00000183114.6	FAM43B	72	19.92
chr1	20959536	20961607	H3K4me3-1545	ENSG00000183114.6	FAM43B	4	5.18
chr1	20833358	20835365	H3K4me3-1537	ENSG00000158825.5	CDA	9	5.87
chr1	20878575	20880679	H3K4me3-1540	ENSG00000158828.5	PINK1	4	5.64
chr1	20833358	20835365	H3K4me3-1537	ENSG00000158828.5	PINK1	6	5.24
chr1	20915152	20916895	H3K4me3-1542	ENSG00000158828.5	PINK1	10	6.14
chr1	20917138	20917770	H3K4me3-1543	ENSG00000158828.5	PINK1	10	6.14
chr1	20833358	20835365	H3K4me3-1537	ENSG00000117242.7	PINK1-AS	6	9.48
chr1	20877130	20877388	H3K4me3-1538	ENSG00000117242.7	PINK1-AS	9	6.89
chr1	20878575	20880679	H3K4me3-1540	ENSG00000117242.7	PINK1-AS	9	6.89
chr1	20880840	20881312	H3K4me3-1541	ENSG00000117242.7	PINK1-AS	9	6.89
chr1	20833358	20835365	H3K4me3-1537	ENSG00000244038.5	DDOST	8	16.22
chr1	20915152	20916895	H3K4me3-1542	ENSG00000244038.5	DDOST	4	5.25
chr1	20917138	20917770	H3K4me3-1543	ENSG00000244038.5	DDOST	4	5.25
chr1	21500892	21504064	H3K4me3-1555	ENSG00000244038.5	DDOST	4	9.03
chr1	21057461	21060170	H3K4me3-1552	ENSG00000189410.7	SH2D5	69	25.05
chr1	21111723	21114748	H3K4me3-1554	ENSG00000189410.7	SH2D5	4	6.03
chr1	21500892	21504064	H3K4me3-1555	ENSG00000189410.7	SH2D5	3	7.18
chr1	21668806	21673194	H3K4me3-1560	ENSG00000117298.10	ECE1	36	5.26
chr1	21835002	21837177	H3K4me3-1571	ENSG00000233431.1	RP11-63N8.3	4	5.3
chr1	22140553	22141488	H3K4me3-1582	ENSG00000090686.11	USP48	13	6.04
chr1	22350909	22353078	H3K4me3-1585	ENSG00000090686.11	USP48	6	5.05
chr1	22350909	22353078	H3K4me3-1585	ENSG00000218510.3	LINC00339	227	20.04
chr1	22963980	22964554	H3K4me3-1630	ENSG00000162552.10	WNT4	5	6.38
chr1	22967187	22967480	H3K4me3-1632	ENSG00000162552.10	WNT4	5	5.76
chr1	22583290	22583437	H3K4me3-1601	ENSG00000266564.1	MIR4418	23	8.28
chr1	22978222	22978531	H3K4me3-1636	ENSG00000070886.6	EPHA8	8	5.8
chr1	22468072	22470781	H3K4me3-1590	ENSG00000159189.7	C1QC	3	6.28
chr1	22468072	22470781	H3K4me3-1590	ENSG00000173369.11	C1QB	4	5.56
chr1	22583290	22583437	H3K4me3-1601	ENSG00000173369.11	C1QB	4	5.18
chr1	22888785	22890504	H3K4me3-1616	ENSG00000173369.11	C1QB	8	7.57
chr1	23007414	23007756	H3K4me3-1644	ENSG00000133216.12	EPHB2	12	5.53
chr1	23036290	23039122	H3K4me3-1645	ENSG00000264014.1	MIR4253	8	7.18
chr1	23036290	23039122	H3K4me3-1645	ENSG00000215906.4	LACTBL1	7	5.54
chr1	23856527	23857821	H3K4me3-1673	ENSG00000007968.6	E2F2	88	10.22
chr1	23945648	23946824	H3K4me3-1683	ENSG00000235052.1	RP1-150O5.3	9	8.39
chr1	24017711	24020093	H3K4me3-1686	ENSG00000235052.1	RP1-150O5.3	6	6.34
chr1	23961657	23962188	H3K4me3-1684	ENSG00000235052.1	RP1-150O5.3	5	7.75
chr1	23883198	23886685	H3K4me3-1678	ENSG00000235052.1	RP1-150O5.3	22	6.41
chr1	23888734	23888903	H3K4me3-1679	ENSG00000235052.1	RP1-150O5.3	22	6.41
chr1	23907950	23908261	H3K4me3-1682	ENSG00000235052.1	RP1-150O5.3	9	6.69
chr1	23945648	23946824	H3K4me3-1683	ENSG00000235052.1	RP1-150O5.3	6	6.39
chr1	23961657	23962188	H3K4me3-1684	ENSG00000235052.1	RP1-150O5.3	5	6.21
chr1	23907950	23908261	H3K4me3-1682	ENSG00000117318.8	ID3	13	5.13
chr1	23945648	23946824	H3K4me3-1683	ENSG00000117318.8	ID3	9	6.92
chr1	24017711	24020093	H3K4me3-1686	ENSG00000117318.8	ID3	6	5.55
chr1	23888734	23888903	H3K4me3-1679	ENSG00000117318.8	ID3	32	5.77
chr1	23961657	23962188	H3K4me3-1684	ENSG00000117318.8	ID3	5	7.12
chr1	24069166	24072092	H3K4me3-1688	ENSG00000142676.8	RPL11	12	8.21
chr1	24017711	24020093	H3K4me3-1686	ENSG00000011007.8	TCEB3	12	9.37
chr1	24103821	24105981	H3K4me3-1690	ENSG00000011007.8	TCEB3	12	6.37
chr1	24193876	24195613	H3K4me3-1697	ENSG00000011007.8	TCEB3	6	5.5
chr1	24116956	24119270	H3K4me3-1691	ENSG00000236810.1	RP5-886K2.3	20	5.81
chr1	24125545	24128253	H3K4me3-1692	ENSG00000236810.1	RP5-886K2.3	18	5.89
chr1	24193876	24195613	H3K4me3-1697	ENSG00000236810.1	RP5-886K2.3	12	9.09
chr1	24116956	24119270	H3K4me3-1691	ENSG00000236810.1	RP5-886K2.3	12	7.59
chr1	24103821	24105981	H3K4me3-1690	ENSG00000011009.6	LYPLA2	12	8.6
chr1	24116956	24119270	H3K4me3-1691	ENSG00000011009.6	LYPLA2	250	32.68
chr1	24116956	24119270	H3K4me3-1691	ENSG00000011009.6	LYPLA2	75	16.12
chr1	24125545	24128253	H3K4me3-1692	ENSG00000011009.6	LYPLA2	9	5.15
chr1	24103821	24105981	H3K4me3-1690	ENSG00000117308.10	GALE	14	9
chr1	24150361	24152595	H3K4me3-1694	ENSG00000117308.10	GALE	8	5.1
chr1	24193876	24195613	H3K4me3-1697	ENSG00000117308.10	GALE	9	10.85
chr1	24116956	24119270	H3K4me3-1691	ENSG00000117308.10	GALE	8	5.93
chr1	24125545	24128253	H3K4me3-1692	ENSG00000117308.10	GALE	262	32.69
chr1	24103821	24105981	H3K4me3-1690	ENSG00000117308.10	GALE	6	6.94
chr1	24116956	24119270	H3K4me3-1691	ENSG00000117308.10	GALE	7	5.49
chr1	24150361	24152595	H3K4me3-1694	ENSG00000117308.10	GALE	9	5.98
chr1	24193876	24195613	H3K4me3-1697	ENSG00000117308.10	GALE	12	16.17
chr1	24150361	24152595	H3K4me3-1694	ENSG00000117305.10	HMGCL	1687	32.2
chr1	24150361	24152595	H3K4me3-1694	ENSG00000117305.10	HMGCL	45	7.44
chr1	24193876	24195613	H3K4me3-1697	ENSG00000117305.10	HMGCL	6	6.96
chr1	24103821	24105981	H3K4me3-1690	ENSG00000179163.11	FUCA1	12	8.49
chr1	24125545	24128253	H3K4me3-1692	ENSG00000179163.11	FUCA1	12	7.75
chr1	24125545	24128253	H3K4me3-1692	ENSG00000179163.11	FUCA1	9	5.2
chr1	24150361	24152595	H3K4me3-1694	ENSG00000179163.11	FUCA1	6	5.85
chr1	24193876	24195613	H3K4me3-1697	ENSG00000188822.6	CNR2	10	5.06
chr1	24512342	24514578	H3K4me3-1709	ENSG00000142661.14	MYOM3	7	6.15
chr1	24468379	24469663	H3K4me3-1706	ENSG00000142677.3	IL22RA1	453	14.09
chr1	24741654	24743381	H3K4me3-1715	ENSG00000185436.7	IFNLR1	6	6.76
chr1	24512342	24514578	H3K4me3-1709	ENSG00000185436.7	IFNLR1	67	7.08
chr1	24647694	24649618	H3K4me3-1712	ENSG00000158055.11	GRHL3	21	8.5
chr1	24647694	24649618	H3K4me3-1712	ENSG00000158055.11	GRHL3	11	5.44
chr1	24647694	24649618	H3K4me3-1712	ENSG00000158055.11	GRHL3	72	6.46
chr1	24828462	24830347	H3K4me3-1716	ENSG00000117602.7	RCAN3	380	32.34
chr1	24828462	24830347	H3K4me3-1716	ENSG00000117602.7	RCAN3	380	33.37
chr1	24828462	24830347	H3K4me3-1716	ENSG00000117602.7	RCAN3	38	6.97
chr1	24741654	24743381	H3K4me3-1715	ENSG00000117602.7	RCAN3	5	5.83
chr1	24741654	24743381	H3K4me3-1715	ENSG00000117602.7	RCAN3	5	6.4
chr1	24881943	24883170	H3K4me3-1718	ENSG00000264443.1	RP4-594I10.3	175	16.43
chr1	24741654	24743381	H3K4me3-1715	ENSG00000133226.12	SRRM1	3	6.12
chr1	24968203	24971253	H3K4me3-1719	ENSG00000133226.12	SRRM1	139	33
chr1	25071114	25073679	H3K4me3-1723	ENSG00000169504.10	CLIC4	445	32.37
chr1	25291727	25292180	H3K4me3-1736	ENSG00000020633.14	RUNX3	10	5.16
chr1	25254457	25260105	H3K4me3-1734	ENSG00000020633.14	RUNX3	424	32.01
chr1	25254457	25260105	H3K4me3-1734	ENSG00000020633.14	RUNX3	57	9.4
chr1	25253017	25254258	H3K4me3-1733	ENSG00000264371.1	MIR4425	6	5.84
chr1	25254457	25260105	H3K4me3-1734	ENSG00000264371.1	MIR4425	6	5.84
chr1	25291727	25292180	H3K4me3-1736	ENSG00000264371.1	MIR4425	5	6.28
chr1	25333767	25334503	H3K4me3-1742	ENSG00000231953.1	RP4-706G24.1	5	5.71
chr1	25558075	25560100	H3K4me3-1746	ENSG00000117614.5	SYF2	202	33.48
chr1	25942351	25945246	H3K4me3-1759	ENSG00000162430.12	SEPN1	4	5.96
chr1	25942351	25945246	H3K4me3-1759	ENSG00000228172.1	RP1-317E23.3	3	5.34
chr1	25942351	25945246	H3K4me3-1759	ENSG00000117640.13	MTFR1L	3	5.34
chr1	26145188	26148245	H3K4me3-1765	ENSG00000117640.13	MTFR1L	18	5.29
chr1	26145188	26148245	H3K4me3-1765	ENSG00000117640.13	MTFR1L	88	50.84
chr1	26145188	26148245	H3K4me3-1765	ENSG00000117640.13	MTFR1L	117	31.49
chr1	26185290	26186974	H3K4me3-1766	ENSG00000236528.1	RP1-125I3.2	55	11.57
chr1	26323464	26324709	H3K4me3-1771	ENSG00000117632.16	STMN1	9	13.43
chr1	26324826	26325393	H3K4me3-1772	ENSG00000117632.16	STMN1	9	13.43
chr1	26231310	26232019	H3K4me3-1768	ENSG00000158006.9	PAFAH2	9	8.99
chr1	26232160	26233655	H3K4me3-1769	ENSG00000158006.9	PAFAH2	9	8.99
chr1	26145188	26148245	H3K4me3-1765	ENSG00000158008.5	EXTL1	3	5.38
chr1	26323464	26324709	H3K4me3-1771	ENSG00000158008.5	EXTL1	6	5.4
chr1	26324826	26325393	H3K4me3-1772	ENSG00000158008.5	EXTL1	6	5.4
chr1	26371656	26373927	H3K4me3-1774	ENSG00000158014.10	SLC30A2	67	25.41
chr1	26436943	26439572	H3K4me3-1775	ENSG00000175087.5	PDIK1L	141	33
chr1	26551350	26553315	H3K4me3-1782	ENSG00000188782.3	CATSPER4	14	9.13
chr1	26551350	26553315	H3K4me3-1782	ENSG00000236155.2	RP11-231P20.2	11	6.11
chr1	26551350	26553315	H3K4me3-1782	ENSG00000236155.2	RP11-231P20.2	118	13.33
chr1	26735580	26736151	H3K4me3-1796	ENSG00000130695.9	CEP85	5	5.39
chr1	26737317	26739015	H3K4me3-1797	ENSG00000130695.9	CEP85	5	5.39
chr1	26605695	26607374	H3K4me3-1785	ENSG00000142669.9	SH3BGRL3	226	33.65
chr1	26737317	26739015	H3K4me3-1797	ENSG00000142669.9	SH3BGRL3	3	5.38
chr1	26605695	26607374	H3K4me3-1785	ENSG00000142669.9	SH3BGRL3	118	10.48
chr1	26605695	26607374	H3K4me3-1785	ENSG00000158062.16	UBXN11	8	5.11
chr1	26686432	26687469	H3K4me3-1794	ENSG00000158062.16	UBXN11	10	7.45
chr1	26797763	26800679	H3K4me3-1800	ENSG00000176092.9	AIM1L	6	6.86
chr1	26735580	26736151	H3K4me3-1796	ENSG00000176083.13	ZNF683	4	5.65
chr1	26737317	26739015	H3K4me3-1797	ENSG00000176083.13	ZNF683	4	5.65
chr1	26797763	26800679	H3K4me3-1800	ENSG00000176083.13	ZNF683	3	5.21
chr1	26737317	26739015	H3K4me3-1797	ENSG00000131914.6	LIN28A	702	34.79
chr1	26797763	26800679	H3K4me3-1800	ENSG00000117682.12	DHDDS	12	5.77
chr1	26797763	26800679	H3K4me3-1800	ENSG00000225891.1	RP3-476K8.3	17	6.49
chr1	26758022	26759667	H3K4me3-1798	ENSG00000198830.6	HMGN2	12	5.68
chr1	27113349	27115851	H3K4me3-1811	ENSG00000117676.9	RPS6KA1	5	7.45
chr1	26797763	26800679	H3K4me3-1800	ENSG00000238705.1	MIR1976	8	6.04
chr1	27113349	27115851	H3K4me3-1811	ENSG00000238705.1	MIR1976	5	5.18
chr1	27113349	27115851	H3K4me3-1811	ENSG00000117713.13	ARID1A	6	10.25
chr1	26946203	26948759	H3K4me3-1806	ENSG00000117713.13	ARID1A	6	6.73
chr1	27152521	27154500	H3K4me3-1812	ENSG00000117713.13	ARID1A	5	5.73
chr1	27215547	27217358	H3K4me3-1814	ENSG00000117713.13	ARID1A	4	5.06
chr1	26946203	26948759	H3K4me3-1806	ENSG00000060642.6	PIGV	5	8.2
chr1	27021525	27025120	H3K4me3-1809	ENSG00000060642.6	PIGV	5	6.95
chr1	27021525	27025120	H3K4me3-1809	ENSG00000060642.6	PIGV	6	8.14
chr1	27113349	27115851	H3K4me3-1811	ENSG00000060642.6	PIGV	724	32.64
chr1	27018738	27020601	H3K4me3-1808	ENSG00000060642.6	PIGV	10	9.35
chr1	27021525	27025120	H3K4me3-1809	ENSG00000204160.7	ZDHHC18	5	5.92
chr1	27113349	27115851	H3K4me3-1811	ENSG00000204160.7	ZDHHC18	8	5.81
chr1	27113349	27115851	H3K4me3-1811	ENSG00000175793.10	SFN	5	6.68
chr1	27152521	27154500	H3K4me3-1812	ENSG00000175793.10	SFN	5	5.27
chr1	27113349	27115851	H3K4me3-1811	ENSG00000226698.1	RP1-50O24.6	7	7.1
chr1	27113349	27115851	H3K4me3-1811	ENSG00000226698.1	RP1-50O24.6	9	7.72
chr1	27152521	27154500	H3K4me3-1812	ENSG00000226698.1	RP1-50O24.6	8	6.17
chr1	27225821	27227704	H3K4me3-1815	ENSG00000142751.10	GPN2	9	7.54
chr1	27237448	27240463	H3K4me3-1816	ENSG00000142751.10	GPN2	10	6.01
chr1	27225821	27227704	H3K4me3-1815	ENSG00000198746.8	GPATCH3	523	101.95
chr1	27648158	27650247	H3K4me3-1835	ENSG00000186501.10	TMEM222	53	12.67
chr1	27692176	27693938	H3K4me3-1843	ENSG00000142733.10	MAP3K6	149	19.56
chr1	27692176	27693938	H3K4me3-1843	ENSG00000142733.10	MAP3K6	277	32.77
chr1	27814997	27817490	H3K4me3-1846	ENSG00000158195.6	WASF2	172	34.1
chr1	27928058	27931114	H3K4me3-1852	ENSG00000237429.1	RP1-159A19.4	5	5.8
chr1	27986102	27987129	H3K4me3-1856	ENSG00000235912.1	RP1-159A19.3	8	5.43
chr1	27998199	27999285	H3K4me3-1859	ENSG00000235912.1	RP1-159A19.3	7	6.04
chr1	27718287	27719635	H3K4me3-1845	ENSG00000235912.1	RP1-159A19.3	6	6.8
chr1	27718287	27719635	H3K4me3-1845	ENSG00000233975.1	RP11-288L9.1	4	5.09
chr1	27928058	27931114	H3K4me3-1852	ENSG00000233975.1	RP11-288L9.1	7	6.32
chr1	28156302	28158591	H3K4me3-1864	ENSG00000117758.9	STX12	5	6.07
chr1	27995809	27996263	H3K4me3-1857	ENSG00000117751.13	PPP1R8	4	5.45
chr1	28156302	28158591	H3K4me3-1864	ENSG00000252947.1	SCARNA1	14	5.05
chr1	28198554	28198887	H3K4me3-1866	ENSG00000130775.11	THEMIS2	71	10.33
chr1	28573047	28573777	H3K4me3-1880	ENSG00000130775.11	THEMIS2	6	8.34
chr1	28156302	28158591	H3K4me3-1864	ENSG00000117748.5	RPA2	5	5.07
chr1	28573047	28573777	H3K4me3-1880	ENSG00000117748.5	RPA2	4	6.07
chr1	28261058	28262076	H3K4me3-1870	ENSG00000130768.10	SMPDL3B	263	33.48
chr1	28558401	28559943	H3K4me3-1878	ENSG00000126698.6	DNAJC8	100	21.42
chr1	28198554	28198887	H3K4me3-1866	ENSG00000271398.1	RP5-1092A3.5	6	5.94
chr1	28198993	28200645	H3K4me3-1867	ENSG00000271398.1	RP5-1092A3.5	6	5.94
chr1	28695807	28697652	H3K4me3-1891	ENSG00000271398.1	RP5-1092A3.5	4	5.04
chr1	28573047	28573777	H3K4me3-1880	ENSG00000130766.4	SESN2	6	6.57
chr1	28573047	28573777	H3K4me3-1880	ENSG00000130772.9	MED18	6	6.74
chr1	28573047	28573777	H3K4me3-1880	ENSG00000204138.8	PHACTR4	6	5.27
chr1	28764657	28765064	H3K4me3-1892	ENSG00000180198.11	RCC1	6	6.43
chr1	28831543	28835280	H3K4me3-1893	ENSG00000180198.11	RCC1	96	6.85
chr1	28906789	28909945	H3K4me3-1897	ENSG00000242125.2	SNHG3	7	7.49
chr1	28764657	28765064	H3K4me3-1892	ENSG00000200087.1	SNORA73B	3	5.56
chr1	28878910	28880428	H3K4me3-1896	ENSG00000180098.5	TRNAU1AP	85	25.49
chr1	28906789	28909945	H3K4me3-1897	ENSG00000180098.5	TRNAU1AP	8	11.73
chr1	28844351	28845815	H3K4me3-1895	ENSG00000221539.1	SNORD99	8	5.38
chr1	28906789	28909945	H3K4me3-1897	ENSG00000221539.1	SNORD99	29	9.79
chr1	28906789	28909945	H3K4me3-1897	ENSG00000197989.9	SNHG12	623	30.57
chr1	28906789	28909945	H3K4me3-1897	ENSG00000197989.9	SNHG12	623	30.57
chr1	28906789	28909945	H3K4me3-1897	ENSG00000197989.9	SNHG12	1031	33.07
chr1	28906789	28909945	H3K4me3-1897	ENSG00000197989.9	SNHG12	590	33.4
chr1	28906789	28909945	H3K4me3-1897	ENSG00000197989.9	SNHG12	709	32.37
chr1	28906789	28909945	H3K4me3-1897	ENSG00000188060.6	RAB42	22	6.7
chr1	28994417	28995326	H3K4me3-1903	ENSG00000162419.8	GMEB1	1328	32.64
chr1	28995468	28996592	H3K4me3-1904	ENSG00000162419.8	GMEB1	240	32.69
chr1	29447479	29451752	H3K4me3-1915	ENSG00000253304.1	TMEM200B	130	21.13
chr1	29447479	29451752	H3K4me3-1915	ENSG00000253304.1	TMEM200B	148	27.2
chr1	31229609	31230621	H3K4me3-2001	ENSG00000162510.5	MATN1	11	5.5
chr1	31227576	31229509	H3K4me3-2000	ENSG00000264773.1	MIR4420	8	5.72
chr1	31229609	31230621	H3K4me3-2001	ENSG00000264773.1	MIR4420	20	5.43
chr1	31229609	31230621	H3K4me3-2001	ENSG00000162511.7	LAPTM5	245	33.52
chr1	31711261	31713373	H3K4me3-2023	ENSG00000084628.5	NKAIN1	162	9.23
chr1	32041797	32043850	H3K4me3-2033	ENSG00000060688.8	SNRNP40	4	5.07
chr1	31710227	31710406	H3K4me3-2022	ENSG00000168528.7	SERINC2	6	5.18
chr1	32041797	32043850	H3K4me3-2033	ENSG00000168528.7	SERINC2	11	8.74
chr1	32083261	32084449	H3K4me3-2038	ENSG00000168528.7	SERINC2	9	7.75
chr1	31710227	31710406	H3K4me3-2022	ENSG00000168528.7	SERINC2	6	5.18
chr1	32041797	32043850	H3K4me3-2033	ENSG00000168528.7	SERINC2	11	8.74
chr1	32083261	32084449	H3K4me3-2038	ENSG00000168528.7	SERINC2	9	7.75
chr1	32041797	32043850	H3K4me3-2033	ENSG00000168528.7	SERINC2	5	6.09
chr1	32041797	32043850	H3K4me3-2033	ENSG00000168528.7	SERINC2	5	6.09
chr1	32041797	32043850	H3K4me3-2033	ENSG00000228682.2	RP11-439L8.3	5	5.41
chr1	32083261	32084449	H3K4me3-2038	ENSG00000223907.1	RP11-439L8.4	4	5.35
chr1	32083261	32084449	H3K4me3-2038	ENSG00000142910.11	TINAGL1	8	8.3
chr1	32041797	32043850	H3K4me3-2033	ENSG00000142910.11	TINAGL1	14	5.2
chr1	32052494	32053003	H3K4me3-2035	ENSG00000142910.11	TINAGL1	35	7.22
chr1	32054067	32055160	H3K4me3-2036	ENSG00000142910.11	TINAGL1	35	7.22
chr1	32083261	32084449	H3K4me3-2038	ENSG00000142910.11	TINAGL1	7	6.19
chr1	32052494	32053003	H3K4me3-2035	ENSG00000121764.7	HCRTR1	13	6.16
chr1	32054067	32055160	H3K4me3-2036	ENSG00000121764.7	HCRTR1	13	6.16
chr1	32226217	32227398	H3K4me3-2046	ENSG00000121764.7	HCRTR1	6	5.41
chr1	32041797	32043850	H3K4me3-2033	ENSG00000121764.7	HCRTR1	7	6.46
chr1	32109234	32111418	H3K4me3-2039	ENSG00000162517.8	PEF1	328	34.79
chr1	32041797	32043850	H3K4me3-2033	ENSG00000162517.8	PEF1	5	5.19
chr1	32083261	32084449	H3K4me3-2038	ENSG00000162517.8	PEF1	7	5.33
chr1	32041797	32043850	H3K4me3-2033	ENSG00000084636.13	COL16A1	4	6.26
chr1	32083261	32084449	H3K4me3-2038	ENSG00000084636.13	COL16A1	5	7.65
chr1	32478749	32479162	H3K4me3-2055	ENSG00000121774.13	KHDRBS1	3059	32.77
chr1	32537863	32539519	H3K4me3-2058	ENSG00000121775.13	TMEM39B	35	12.6
chr1	32644671	32647086	H3K4me3-2060	ENSG00000084652.11	TXLNA	100	21.98
chr1	32670534	32672106	H3K4me3-2064	ENSG00000160050.10	CCDC28B	16	7.01
chr1	32686873	32689233	H3K4me3-2065	ENSG00000160050.10	CCDC28B	7	6.56
chr1	32816627	32817009	H3K4me3-2072	ENSG00000160050.10	CCDC28B	3	5.38
chr1	32817132	32818187	H3K4me3-2073	ENSG00000160050.10	CCDC28B	3	5.38
chr1	32858863	32860102	H3K4me3-2077	ENSG00000160050.10	CCDC28B	4	8.02
chr1	32860243	32861263	H3K4me3-2078	ENSG00000160050.10	CCDC28B	4	8.02
chr1	32686873	32689233	H3K4me3-2065	ENSG00000160051.7	IQCC	11	5.88
chr1	32670534	32672106	H3K4me3-2064	ENSG00000160051.7	IQCC	53	6.7
chr1	32858863	32860102	H3K4me3-2077	ENSG00000222046.2	DCDC2B	4	5.19
chr1	32686873	32689233	H3K4me3-2065	ENSG00000084623.7	EIF3I	152	32.93
chr1	32799961	32802401	H3K4me3-2071	ENSG00000084623.7	EIF3I	6	5.93
chr1	32686873	32689233	H3K4me3-2065	ENSG00000175130.6	MARCKSL1	3	5.37
chr1	32799961	32802401	H3K4me3-2071	ENSG00000175130.6	MARCKSL1	112	17.78
chr1	33114870	33117846	H3K4me3-2092	ENSG00000175130.6	MARCKSL1	3	5.1
chr1	32858863	32860102	H3K4me3-2077	ENSG00000225828.1	FAM229A	7	6.12
chr1	32858863	32860102	H3K4me3-2077	ENSG00000160058.14	BSDC1	298	33.85
chr1	32860243	32861263	H3K4me3-2078	ENSG00000160058.14	BSDC1	355	41.75
chr1	32929607	32931451	H3K4me3-2084	ENSG00000254553.1	RP1-27O5.3	389	32.11
chr1	32929607	32931451	H3K4me3-2084	ENSG00000254553.1	RP1-27O5.3	59	6.78
chr1	33114870	33117846	H3K4me3-2092	ENSG00000160062.10	ZBTB8A	8	5.29
chr1	33358157	33359180	H3K4me3-2101	ENSG00000160062.10	ZBTB8A	5	5.87
chr1	33004550	33006199	H3K4me3-2089	ENSG00000160062.10	ZBTB8A	811	32.37
chr1	33004550	33006199	H3K4me3-2089	ENSG00000176261.11	ZBTB8OS	5	5.06
chr1	33114870	33117846	H3K4me3-2092	ENSG00000176261.11	ZBTB8OS	226	13.68
chr1	33114870	33117846	H3K4me3-2092	ENSG00000176261.11	ZBTB8OS	162	15.27
chr1	33114870	33117846	H3K4me3-2092	ENSG00000176261.11	ZBTB8OS	175	28.63
chr1	33114870	33117846	H3K4me3-2092	ENSG00000176261.11	ZBTB8OS	49	6.32
chr1	33004550	33006199	H3K4me3-2089	ENSG00000176261.11	ZBTB8OS	8	6.06
chr1	33281117	33284468	H3K4me3-2098	ENSG00000176261.11	ZBTB8OS	8	7.93
chr1	33114870	33117846	H3K4me3-2092	ENSG00000162520.10	SYNC	7	7.35
chr1	33004550	33006199	H3K4me3-2089	ENSG00000134684.6	YARS	3	5.05
chr1	33114870	33117846	H3K4me3-2092	ENSG00000134684.6	YARS	3	6.04
chr1	33335738	33337192	H3K4me3-2099	ENSG00000160097.11	FNDC5	394	32.5
chr1	33335738	33337192	H3K4me3-2099	ENSG00000160097.11	FNDC5	438	65.78
chr1	33004550	33006199	H3K4me3-2089	ENSG00000121905.5	HPCA	4	6.04
chr1	33335738	33337192	H3K4me3-2099	ENSG00000121900.14	TMEM54	8	6.61
chr1	33335738	33337192	H3K4me3-2099	ENSG00000142920.12	ADC	3	5.83
chr1	33811899	33815501	H3K4me3-2125	ENSG00000160094.10	ZNF362	6	5.89
chr1	33815637	33816317	H3K4me3-2126	ENSG00000160094.10	ZNF362	6	5.89
chr1	33811899	33815501	H3K4me3-2125	ENSG00000184389.8	A3GALT2	13	10.23
chr1	33815637	33816317	H3K4me3-2126	ENSG00000184389.8	A3GALT2	13	10.23
chr1	33811899	33815501	H3K4me3-2125	ENSG00000266239.1	MIR3605	7	5.48
chr1	33815637	33816317	H3K4me3-2126	ENSG00000266239.1	MIR3605	7	5.48
chr1	33811899	33815501	H3K4me3-2125	ENSG00000134686.12	PHC2	79	16.23
chr1	33937713	33938732	H3K4me3-2129	ENSG00000134686.12	PHC2	6	5.8
chr1	33937713	33938732	H3K4me3-2129	ENSG00000121903.10	ZSCAN20	181	18.38
chr1	34631864	34632498	H3K4me3-2156	ENSG00000121904.13	CSMD2	33	5.62
chr1	34627918	34631368	H3K4me3-2154	ENSG00000142698.10	C1orf94	33	5.4
chr1	35246563	35248261	H3K4me3-2191	ENSG00000189280.3	GJB5	17	5.37
chr1	35323651	35325734	H3K4me3-2193	ENSG00000188910.7	GJB3	6	7.78
chr1	35246563	35248261	H3K4me3-2191	ENSG00000187513.8	GJA4	15	5.5
chr1	35323651	35325734	H3K4me3-2193	ENSG00000163866.8	SMIM12	438	33.24
chr1	35323651	35325734	H3K4me3-2193	ENSG00000163866.8	SMIM12	620	33.13
chr1	35323651	35325734	H3K4me3-2193	ENSG00000163866.8	SMIM12	52	6.29
chr1	35323651	35325734	H3K4me3-2193	ENSG00000163866.8	SMIM12	620	32.84
chr1	35449913	35451612	H3K4me3-2207	ENSG00000241014.1	RP11-244H3.1	144	12.95
chr1	35495841	35498133	H3K4me3-2208	ENSG00000197056.5	ZMYM1	7	6.1
chr1	35655080	35659622	H3K4me3-2212	ENSG00000116560.6	SFPQ	102	17.08
chr1	35655080	35659622	H3K4me3-2212	ENSG00000116560.6	SFPQ	184	29.07
chr1	36183454	36185134	H3K4me3-2225	ENSG00000142687.13	KIAA0319L	5	5.24
chr1	36038321	36040869	H3K4me3-2217	ENSG00000116819.6	TFAP2E	252	30.09
chr1	36038321	36040869	H3K4me3-2217	ENSG00000116819.6	TFAP2E	95	6.45
chr1	36183454	36185134	H3K4me3-2225	ENSG00000142686.7	C1orf216	1138	33.05
chr1	36183454	36185134	H3K4me3-2225	ENSG00000142686.7	C1orf216	117	17.16
chr1	36026354	36026840	H3K4me3-2216	ENSG00000142686.7	C1orf216	5	5.35
chr1	36038321	36040869	H3K4me3-2217	ENSG00000142686.7	C1orf216	5	5.18
chr1	36038321	36040869	H3K4me3-2217	ENSG00000142686.7	C1orf216	7	8.28
chr1	36135020	36135241	H3K4me3-2221	ENSG00000142686.7	C1orf216	9	5.09
chr1	36105736	36108395	H3K4me3-2220	ENSG00000092853.9	CLSPN	6	6.4
chr1	36348359	36349924	H3K4me3-2229	ENSG00000092847.6	AGO1	54	16.74
chr1	36395641	36398150	H3K4me3-2230	ENSG00000092847.6	AGO1	7	9.52
chr1	36614234	36615211	H3K4me3-2237	ENSG00000116863.10	ADPRHL2	7	8.65
chr1	36786107	36789852	H3K4me3-2246	ENSG00000054116.7	TRAPPC3	4	6.71
chr1	36688806	36692239	H3K4me3-2243	ENSG00000054116.7	TRAPPC3	8	6.33
chr1	36771541	36773234	H3K4me3-2245	ENSG00000054116.7	TRAPPC3	8	9.11
chr1	36771541	36773234	H3K4me3-2245	ENSG00000116871.11	MAP7D1	7	7.15
chr1	36614234	36615211	H3K4me3-2237	ENSG00000054118.9	THRAP3	8	9.44
chr1	36620939	36623593	H3K4me3-2238	ENSG00000054118.9	THRAP3	6	6.12
chr1	36688806	36692239	H3K4me3-2243	ENSG00000054118.9	THRAP3	71	15.95
chr1	36614234	36615211	H3K4me3-2237	ENSG00000214193.5	SH3D21	8	12.97
chr1	36620939	36623593	H3K4me3-2238	ENSG00000214193.5	SH3D21	7	10.79
chr1	36786107	36789852	H3K4me3-2246	ENSG00000214193.5	SH3D21	10	5.78
chr1	36786107	36789852	H3K4me3-2246	ENSG00000214193.5	SH3D21	14	9.29
chr1	36614234	36615211	H3K4me3-2237	ENSG00000214193.5	SH3D21	8	12.97
chr1	36620939	36623593	H3K4me3-2238	ENSG00000214193.5	SH3D21	7	10.79
chr1	36786107	36789852	H3K4me3-2246	ENSG00000214193.5	SH3D21	10	5.78
chr1	36786107	36789852	H3K4me3-2246	ENSG00000214193.5	SH3D21	14	9.29
chr1	36771541	36773234	H3K4me3-2245	ENSG00000142694.6	EVA1B	14	6.77
chr1	36786107	36789852	H3K4me3-2246	ENSG00000142694.6	EVA1B	748	32.8
chr1	36786107	36789852	H3K4me3-2246	ENSG00000142694.6	EVA1B	748	32.77
chr1	36851764	36852878	H3K4me3-2249	ENSG00000196182.6	STK40	45	5.14
chr1	36862604	36863775	H3K4me3-2250	ENSG00000196182.6	STK40	11	5.37
chr1	36620939	36623593	H3K4me3-2238	ENSG00000181817.5	LSM10	3	5.41
chr1	36851764	36852878	H3K4me3-2249	ENSG00000181817.5	LSM10	7	5.71
chr1	36862604	36863775	H3K4me3-2250	ENSG00000181817.5	LSM10	267	34.1
chr1	36915421	36916857	H3K4me3-2251	ENSG00000116885.14	OSCP1	800	32.55
chr1	36928861	36930525	H3K4me3-2253	ENSG00000116898.7	MRPS15	638	33.65
chr1	37939126	37946214	H3K4me3-2328	ENSG00000163874.8	ZC3H12A	166	32.69
chr1	37979171	37981145	H3K4me3-2330	ENSG00000163875.11	MEAF6	107	20.76
chr1	38022172	38023276	H3K4me3-2332	ENSG00000163875.11	MEAF6	4	5.16
chr1	38154947	38158819	H3K4me3-2342	ENSG00000163877.9	SNIP1	4	5.59
chr1	38154947	38158819	H3K4me3-2342	ENSG00000134697.8	GNL2	9	6.83
chr1	38258659	38261062	H3K4me3-2361	ENSG00000134697.8	GNL2	6	6.09
chr1	38099363	38100947	H3K4me3-2338	ENSG00000169218.9	RSPO1	47	9.09
chr1	38154947	38158819	H3K4me3-2342	ENSG00000169218.9	RSPO1	5	6.53
chr1	38229586	38230293	H3K4me3-2356	ENSG00000116922.10	C1orf109	10	5.21
chr1	38230410	38231294	H3K4me3-2357	ENSG00000116922.10	C1orf109	10	5.21
chr1	38231409	38232321	H3K4me3-2358	ENSG00000116922.10	C1orf109	10	5.21
chr1	38258659	38261062	H3K4me3-2361	ENSG00000116922.10	C1orf109	11	7.54
chr1	38272460	38275168	H3K4me3-2362	ENSG00000116922.10	C1orf109	10	6.33
chr1	38229586	38230293	H3K4me3-2356	ENSG00000116922.10	C1orf109	10	5.21
chr1	38230410	38231294	H3K4me3-2357	ENSG00000116922.10	C1orf109	10	5.21
chr1	38231409	38232321	H3K4me3-2358	ENSG00000116922.10	C1orf109	10	5.21
chr1	38258659	38261062	H3K4me3-2361	ENSG00000116922.10	C1orf109	11	7.54
chr1	38272460	38275168	H3K4me3-2362	ENSG00000116922.10	C1orf109	10	6.33
chr1	38154947	38158819	H3K4me3-2342	ENSG00000116922.10	C1orf109	84	19.84
chr1	38154947	38158819	H3K4me3-2342	ENSG00000183317.12	EPHA10	10	6.68
chr1	38060231	38062115	H3K4me3-2333	ENSG00000185090.10	MANEAL	6	5.79
chr1	38068866	38069110	H3K4me3-2334	ENSG00000185090.10	MANEAL	6	6.85
chr1	38154947	38158819	H3K4me3-2342	ENSG00000185090.10	MANEAL	11	9.53
chr1	38469736	38471225	H3K4me3-2369	ENSG00000185090.10	MANEAL	6	5.73
chr1	38230410	38231294	H3K4me3-2357	ENSG00000185090.10	MANEAL	4	5.1
chr1	38060231	38062115	H3K4me3-2333	ENSG00000185090.10	MANEAL	6	5.79
chr1	38068866	38069110	H3K4me3-2334	ENSG00000185090.10	MANEAL	6	6.85
chr1	38154947	38158819	H3K4me3-2342	ENSG00000185090.10	MANEAL	11	9.53
chr1	38469736	38471225	H3K4me3-2369	ENSG00000185090.10	MANEAL	6	5.73
chr1	38022172	38023276	H3K4me3-2332	ENSG00000197982.12	C1orf122	5	5.31
chr1	38060231	38062115	H3K4me3-2333	ENSG00000197982.12	C1orf122	5	5.13
chr1	38154947	38158819	H3K4me3-2342	ENSG00000197982.12	C1orf122	10	9.92
chr1	38258659	38261062	H3K4me3-2361	ENSG00000197982.12	C1orf122	20	6.48
chr1	38411206	38413173	H3K4me3-2366	ENSG00000197982.12	C1orf122	6	5.24
chr1	38469736	38471225	H3K4me3-2369	ENSG00000197982.12	C1orf122	6	6.18
chr1	38154947	38158819	H3K4me3-2342	ENSG00000188786.9	MTF1	5	6
chr1	38411206	38413173	H3K4me3-2366	ENSG00000188786.9	MTF1	6	5.81
chr1	38411206	38413173	H3K4me3-2366	ENSG00000204084.8	INPP5B	583	32.04
chr1	38411206	38413173	H3K4me3-2366	ENSG00000183431.7	SF3A3	8	7.1
chr1	38454581	38456672	H3K4me3-2367	ENSG00000183431.7	SF3A3	599	33.34
chr1	38469736	38471225	H3K4me3-2369	ENSG00000183431.7	SF3A3	7	7.36
chr1	38477475	38479576	H3K4me3-2370	ENSG00000183520.7	UTP11L	438	37.09
chr1	38477475	38479576	H3K4me3-2370	ENSG00000183520.7	UTP11L	69	7.57
chr1	38469736	38471225	H3K4me3-2369	ENSG00000183520.7	UTP11L	18	7.87
chr1	38477475	38479576	H3K4me3-2370	ENSG00000183520.7	UTP11L	90	19.53
chr1	38679378	38680037	H3K4me3-2376	ENSG00000265596.1	MIR3659	10	8.61
chr1	38679378	38680037	H3K4me3-2376	ENSG00000238063.1	RP11-329N22.1	8	11.45
chr1	39323839	39326713	H3K4me3-2427	ENSG00000116954.7	RRAGC	423	33.13
chr1	39491358	39493237	H3K4me3-2435	ENSG00000168653.6	NDUFS5	222	30.37
chr1	39546255	39548998	H3K4me3-2436	ENSG00000127603.19	MACF1	222	23.96
chr1	39546255	39548998	H3K4me3-2436	ENSG00000255103.1	KIAA0754	5	6.25
chr1	39873140	39876155	H3K4me3-2441	ENSG00000255103.1	KIAA0754	217	34.66
chr1	40024646	40025533	H3K4me3-2445	ENSG00000243970.1	PPIEL	655	32.75
chr1	40024646	40025533	H3K4me3-2445	ENSG00000090621.9	PABPC4	13	5.13
chr1	40039438	40042871	H3K4me3-2447	ENSG00000201457.1	SNORA55	34	5.09
chr1	39873140	39876155	H3K4me3-2441	ENSG00000090621.9	PABPC4	5	5.05
chr1	40136718	40138511	H3K4me3-2456	ENSG00000116981.3	NT5C1A	368	32.8
chr1	40156527	40158692	H3K4me3-2460	ENSG00000116981.3	NT5C1A	7	6.17
chr1	40136718	40138511	H3K4me3-2456	ENSG00000116983.8	HPCAL4	7	5.25
chr1	40204014	40205536	H3K4me3-2463	ENSG00000084072.12	PPIE	126	22.85
chr1	40839324	40841468	H3K4me3-2495	ENSG00000117000.8	RLF	4	6.43
chr1	40626390	40628879	H3K4me3-2490	ENSG00000117000.8	RLF	160	32.27
chr1	40722523	40724912	H3K4me3-2491	ENSG00000117000.8	RLF	3	5.12
chr1	40722523	40724912	H3K4me3-2491	ENSG00000188800.5	TMCO2	9	6.05
chr1	40780781	40783457	H3K4me3-2493	ENSG00000259943.1	RP1-39G22.7	11	8.38
chr1	40839324	40841468	H3K4me3-2495	ENSG00000259943.1	RP1-39G22.7	8	5.74
chr1	40722523	40724912	H3K4me3-2491	ENSG00000049089.9	COL9A2	4	6.23
chr1	40780781	40783457	H3K4me3-2493	ENSG00000049089.9	COL9A2	105	34.25
chr1	40722523	40724912	H3K4me3-2491	ENSG00000084070.7	SMAP2	4	5.19
chr1	40839324	40841468	H3K4me3-2495	ENSG00000084070.7	SMAP2	51	8.43
chr1	40839324	40841468	H3K4me3-2495	ENSG00000084070.7	SMAP2	18	8.33
chr1	40839324	40841468	H3K4me3-2495	ENSG00000187801.10	ZFP69B	8	6.94
chr1	40915156	40917005	H3K4me3-2503	ENSG00000187801.10	ZFP69B	508	72.49
chr1	40942452	40943923	H3K4me3-2514	ENSG00000187801.10	ZFP69B	10	5.43
chr1	40996511	40998902	H3K4me3-2528	ENSG00000187801.10	ZFP69B	7	6.32
chr1	40996511	40998902	H3K4me3-2528	ENSG00000238287.1	RP11-656D10.3	6	6.78
chr1	40996511	40998902	H3K4me3-2528	ENSG00000117010.11	ZNF684	1050	134.12
chr1	41156682	41159255	H3K4me3-2538	ENSG00000066136.15	NFYC	303	32.75
chr1	41156682	41159255	H3K4me3-2538	ENSG00000066136.15	NFYC	71	9.36
chr1	41174469	41176587	H3K4me3-2539	ENSG00000066136.15	NFYC	10	9.13
chr1	41156682	41159255	H3K4me3-2538	ENSG00000066136.15	NFYC	10	6.96
chr1	41156682	41159255	H3K4me3-2538	ENSG00000066136.15	NFYC	11	6.87
chr1	41174469	41176587	H3K4me3-2539	ENSG00000066136.15	NFYC	7	7.22
chr1	41174469	41176587	H3K4me3-2539	ENSG00000207962.1	MIR30C1	8	5.99
chr1	41156682	41159255	H3K4me3-2538	ENSG00000117013.10	KCNQ4	5	5.01
chr1	41248340	41250286	H3K4me3-2541	ENSG00000117013.10	KCNQ4	199	34.79
chr1	41326189	41328109	H3K4me3-2544	ENSG00000179862.5	CITED4	138	44.13
chr1	41444659	41447046	H3K4me3-2548	ENSG00000171793.9	CTPS1	38	9.45
chr1	41454180	41455991	H3K4me3-2550	ENSG00000171793.9	CTPS1	45	15.37
chr1	41456240	41456791	H3K4me3-2551	ENSG00000171793.9	CTPS1	45	15.37
chr1	41706619	41708756	H3K4me3-2553	ENSG00000171790.11	SLFNL1	5	5.37
chr1	41706619	41708756	H3K4me3-2553	ENSG00000010803.12	SCMH1	8	5.09
chr1	41706142	41706507	H3K4me3-2552	ENSG00000010803.12	SCMH1	43	7.13
chr1	42383012	42384803	H3K4me3-2573	ENSG00000127124.9	HIVEP3	1808	34.66
chr1	42383012	42384803	H3K4me3-2573	ENSG00000127124.9	HIVEP3	1808	135.15
chr1	42383012	42384803	H3K4me3-2573	ENSG00000127124.9	HIVEP3	71	8.83
chr1	42920875	42923253	H3K4me3-2582	ENSG00000127125.7	PPCS	189	15.62
chr1	42920875	42923253	H3K4me3-2582	ENSG00000127125.7	PPCS	61	5.76
chr1	42920875	42923253	H3K4me3-2582	ENSG00000127125.7	PPCS	366	33.34
chr1	43123285	43125223	H3K4me3-2591	ENSG00000065978.13	YBX1	8	5.53
chr1	43281864	43283071	H3K4me3-2595	ENSG00000177868.7	CCDC23	359	33.69
chr1	43283173	43283708	H3K4me3-2596	ENSG00000177868.7	CCDC23	54	8.59
chr1	43444882	43445183	H3K4me3-2602	ENSG00000117394.15	SLC2A1	19	8.61
chr1	43472081	43472550	H3K4me3-2603	ENSG00000117394.15	SLC2A1	9	5.54
chr1	43533617	43534565	H3K4me3-2606	ENSG00000117394.15	SLC2A1	9	9.2
chr1	43444882	43445183	H3K4me3-2602	ENSG00000227533.1	SLC2A1-AS1	19	8.61
chr1	43472081	43472550	H3K4me3-2603	ENSG00000227533.1	SLC2A1-AS1	9	5.54
chr1	43533617	43534565	H3K4me3-2606	ENSG00000227533.1	SLC2A1-AS1	9	9.2
chr1	43636953	43638210	H3K4me3-2611	ENSG00000186973.6	FAM183A	8	5.86
chr1	43636953	43638210	H3K4me3-2611	ENSG00000243710.3	WDR65	730	7.14
chr1	43636953	43638210	H3K4me3-2611	ENSG00000243710.3	WDR65	730	7.14
chr1	43832422	43834659	H3K4me3-2620	ENSG00000253313.1	C1orf210	8	5.79
chr1	43854355	43856503	H3K4me3-2621	ENSG00000066056.9	TIE1	4	5.25
chr1	43767107	43767456	H3K4me3-2616	ENSG00000117400.10	MPL	6	5.57
chr1	43823749	43824380	H3K4me3-2618	ENSG00000117400.10	MPL	8	5.6
chr1	43823749	43824380	H3K4me3-2618	ENSG00000234694.1	RP1-92O14.3	918	160.97
chr1	43824583	43825173	H3K4me3-2619	ENSG00000234694.1	RP1-92O14.3	918	160.97
chr1	43823749	43824380	H3K4me3-2618	ENSG00000234694.1	RP1-92O14.3	918	138.64
chr1	43823749	43824380	H3K4me3-2618	ENSG00000066322.8	ELOVL1	24	6.54
chr1	43824583	43825173	H3K4me3-2619	ENSG00000066322.8	ELOVL1	24	6.54
chr1	43854355	43856503	H3K4me3-2621	ENSG00000066322.8	ELOVL1	11	6.39
chr1	43832422	43834659	H3K4me3-2620	ENSG00000066322.8	ELOVL1	47	8.27
chr1	43854355	43856503	H3K4me3-2621	ENSG00000159479.12	MED8	629	32.8
chr1	43996120	43998474	H3K4me3-2624	ENSG00000142949.12	PTPRF	202	29.95
chr1	44114539	44117340	H3K4me3-2627	ENSG00000066135.8	KDM4A	56	8.58
chr1	44411377	44413897	H3K4me3-2631	ENSG00000066135.8	KDM4A	3	5.91
chr1	44398764	44399953	H3K4me3-2629	ENSG00000117407.12	ARTN	172	31.97
chr1	44411377	44413897	H3K4me3-2631	ENSG00000237950.1	RP11-7O11.3	40	5.73
chr1	44411377	44413897	H3K4me3-2631	ENSG00000237950.1	RP11-7O11.3	73	7.54
chr1	44439751	44442381	H3K4me3-2633	ENSG00000237950.1	RP11-7O11.3	19	7.46
chr1	44411377	44413897	H3K4me3-2631	ENSG00000132768.9	DPH2	10	6.2
chr1	44435238	44436742	H3K4me3-2632	ENSG00000132768.9	DPH2	832	33.24
chr1	44411377	44413897	H3K4me3-2631	ENSG00000117410.9	ATP6V0B	19	11.6
chr1	44411377	44413897	H3K4me3-2631	ENSG00000117411.12	B4GALT2	13	5.56
chr1	44411377	44413897	H3K4me3-2631	ENSG00000117411.12	B4GALT2	13	5.56
chr1	44443978	44446257	H3K4me3-2635	ENSG00000159214.8	CCDC24	23	7.63
chr1	44495153	44497472	H3K4me3-2637	ENSG00000196517.7	SLC6A9	103	12.73
chr1	44819930	44821643	H3K4me3-2641	ENSG00000178028.9	DMAP1	6	8.96
chr1	44678365	44680047	H3K4me3-2640	ENSG00000117419.10	ERI3	7	6.85
chr1	44819930	44821643	H3K4me3-2641	ENSG00000117419.10	ERI3	387	32.93
chr1	45138364	45139807	H3K4me3-2656	ENSG00000126106.9	TMEM53	170	17.19
chr1	45139921	45141104	H3K4me3-2657	ENSG00000126106.9	TMEM53	1276	33.34
chr1	45139921	45141104	H3K4me3-2657	ENSG00000126106.9	TMEM53	170	17.19
chr1	45139921	45141104	H3K4me3-2657	ENSG00000198520.6	C1orf228	1276	244.89
chr1	45204736	45206131	H3K4me3-2661	ENSG00000142945.8	KIF2C	100	8.43
chr1	45204736	45206131	H3K4me3-2661	ENSG00000142937.7	RPS8	6	7.92
chr1	45204736	45206131	H3K4me3-2661	ENSG00000202031.1	SNORD38A	12	7
chr1	45274280	45274947	H3K4me3-2668	ENSG00000202031.1	SNORD38A	14	7.39
chr1	45475391	45479205	H3K4me3-2674	ENSG00000202031.1	SNORD38A	5	5.36
chr1	45204736	45206131	H3K4me3-2661	ENSG00000207421.1	SNORD38B	12	7
chr1	45274280	45274947	H3K4me3-2668	ENSG00000207421.1	SNORD38B	14	7.39
chr1	45475391	45479205	H3K4me3-2674	ENSG00000207421.1	SNORD38B	5	5.36
chr1	45204736	45206131	H3K4me3-2661	ENSG00000142959.4	BEST4	4	5
chr1	45475391	45479205	H3K4me3-2674	ENSG00000142959.4	BEST4	4	7.69
chr1	45274280	45274947	H3K4me3-2668	ENSG00000142959.4	BEST4	14	6.63
chr1	45475391	45479205	H3K4me3-2674	ENSG00000173846.8	PLK3	3	6.21
chr1	45804564	45807227	H3K4me3-2685	ENSG00000173846.8	PLK3	3	7.11
chr1	45274280	45274947	H3K4me3-2668	ENSG00000188396.2	TCTEX1D4	131	7.03
chr1	45271373	45272798	H3K4me3-2667	ENSG00000188396.2	TCTEX1D4	96	8.56
chr1	45271373	45272798	H3K4me3-2667	ENSG00000222009.4	BTBD19	131	5.03
chr1	45475391	45479205	H3K4me3-2674	ENSG00000222009.4	BTBD19	5	7.24
chr1	45804564	45807227	H3K4me3-2685	ENSG00000222009.4	BTBD19	5	9.1
chr1	45475391	45479205	H3K4me3-2674	ENSG00000070785.12	EIF2B3	16	9.84
chr1	45308407	45309562	H3K4me3-2672	ENSG00000126107.10	HECTD3	7	5.33
chr1	45768548	45769320	H3K4me3-2682	ENSG00000126107.10	HECTD3	7	6.9
chr1	45769512	45770494	H3K4me3-2683	ENSG00000126107.10	HECTD3	7	6.9
chr1	45792094	45793524	H3K4me3-2684	ENSG00000126107.10	HECTD3	7	6.8
chr1	45804564	45807227	H3K4me3-2685	ENSG00000126107.10	HECTD3	11	11.83
chr1	45804564	45807227	H3K4me3-2685	ENSG00000126107.10	HECTD3	5	5.05
chr1	45964810	45967392	H3K4me3-2690	ENSG00000126107.10	HECTD3	7	7.82
chr1	45475391	45479205	H3K4me3-2674	ENSG00000126107.10	HECTD3	117	11.56
chr1	45475391	45479205	H3K4me3-2674	ENSG00000126107.10	HECTD3	81	7.77
chr1	45769512	45770494	H3K4me3-2683	ENSG00000126107.10	HECTD3	5	7.84
chr1	45768548	45769320	H3K4me3-2682	ENSG00000126088.8	UROD	7	11.48
chr1	45769512	45770494	H3K4me3-2683	ENSG00000126088.8	UROD	4	5.5
chr1	45769512	45770494	H3K4me3-2683	ENSG00000126088.8	UROD	7	11.48
chr1	45792094	45793524	H3K4me3-2684	ENSG00000126088.8	UROD	4	5.39
chr1	45475391	45479205	H3K4me3-2674	ENSG00000126088.8	UROD	797	32.55
chr1	45475391	45479205	H3K4me3-2674	ENSG00000126088.8	UROD	81	14.67
chr1	45804564	45807227	H3K4me3-2685	ENSG00000126088.8	UROD	4	7.64
chr1	45475391	45479205	H3K4me3-2674	ENSG00000162415.6	ZSWIM5	4	6.95
chr1	45804564	45807227	H3K4me3-2685	ENSG00000162415.6	ZSWIM5	4	5.94
chr1	45670654	45673046	H3K4me3-2679	ENSG00000162415.6	ZSWIM5	84	16.95
chr1	45475391	45479205	H3K4me3-2674	ENSG00000162415.6	ZSWIM5	5	10.14
chr1	45475391	45479205	H3K4me3-2674	ENSG00000186603.4	HPDL	4	5.17
chr1	45475391	45479205	H3K4me3-2674	ENSG00000186603.4	HPDL	7	10.48
chr1	45804564	45807227	H3K4me3-2685	ENSG00000186603.4	HPDL	26	9.22
chr1	45964810	45967392	H3K4me3-2690	ENSG00000186603.4	HPDL	5	5.43
chr1	45475391	45479205	H3K4me3-2674	ENSG00000132773.7	TOE1	4	6.83
chr1	45804564	45807227	H3K4me3-2685	ENSG00000132781.13	MUTYH	156	27.51
chr1	45964810	45967392	H3K4me3-2690	ENSG00000132781.13	MUTYH	5	7.69
chr1	45475391	45479205	H3K4me3-2674	ENSG00000236624.4	CCDC163P	7	10.8
chr1	45964810	45967392	H3K4me3-2690	ENSG00000236624.4	CCDC163P	270	17.43
chr1	45804564	45807227	H3K4me3-2685	ENSG00000236624.4	CCDC163P	5	8.3
chr1	45985004	45988480	H3K4me3-2691	ENSG00000117450.9	PRDX1	207	34.79
chr1	46015947	46018276	H3K4me3-2693	ENSG00000117450.9	PRDX1	15	7.29
chr1	46015947	46018276	H3K4me3-2693	ENSG00000117450.9	PRDX1	15	7.29
chr1	45985004	45988480	H3K4me3-2691	ENSG00000117450.9	PRDX1	207	16.05
chr1	45804564	45807227	H3K4me3-2685	ENSG00000117448.9	AKR1A1	6	7.7
chr1	45985004	45988480	H3K4me3-2691	ENSG00000117448.9	AKR1A1	5	5.45
chr1	45985004	45988480	H3K4me3-2691	ENSG00000117448.9	AKR1A1	5	6
chr1	46015947	46018276	H3K4me3-2693	ENSG00000117448.9	AKR1A1	71	5.48
chr1	45804564	45807227	H3K4me3-2685	ENSG00000132780.12	NASP	3	5.29
chr1	45985004	45988480	H3K4me3-2691	ENSG00000132780.12	NASP	4	5.27
chr1	46049108	46051529	H3K4me3-2694	ENSG00000132780.12	NASP	153	34.1
chr1	46149883	46154677	H3K4me3-2700	ENSG00000159592.6	GPBP1L1	582	33.56
chr1	46149883	46154677	H3K4me3-2700	ENSG00000159592.6	GPBP1L1	582	33.15
chr1	46149883	46154677	H3K4me3-2700	ENSG00000086015.16	MAST2	3	5.07
chr1	46268666	46269460	H3K4me3-2702	ENSG00000086015.16	MAST2	58	12.42
chr1	46149883	46154677	H3K4me3-2700	ENSG00000117461.10	PIK3R3	5	7.36
chr1	46663075	46664949	H3K4me3-2710	ENSG00000117461.10	PIK3R3	7	5.42
chr1	46632320	46633250	H3K4me3-2709	ENSG00000117472.5	TSPAN1	10	5.2
chr1	46596293	46597198	H3K4me3-2706	ENSG00000117472.5	TSPAN1	12	5.58
chr1	46597355	46599825	H3K4me3-2707	ENSG00000117472.5	TSPAN1	11	5.22
chr1	46597355	46599825	H3K4me3-2707	ENSG00000117472.5	TSPAN1	12	5.58
chr1	46527932	46528729	H3K4me3-2704	ENSG00000250719.1	RP11-322N21.2	4	5.42
chr1	46597355	46599825	H3K4me3-2707	ENSG00000250719.1	RP11-322N21.2	7	7.29
chr1	46663075	46664949	H3K4me3-2710	ENSG00000085998.9	POMGNT1	590	34.34
chr1	46668637	46669672	H3K4me3-2711	ENSG00000085998.9	POMGNT1	11	5.38
chr1	46668637	46669672	H3K4me3-2711	ENSG00000085998.9	POMGNT1	13	5.26
chr1	46597355	46599825	H3K4me3-2707	ENSG00000085998.9	POMGNT1	4	5.14
chr1	46663075	46664949	H3K4me3-2710	ENSG00000085998.9	POMGNT1	6	5.02
chr1	46668637	46669672	H3K4me3-2711	ENSG00000085998.9	POMGNT1	11	9.83
chr1	46712379	46713010	H3K4me3-2712	ENSG00000132128.12	LRRC41	7	7.64
chr1	46713284	46713684	H3K4me3-2713	ENSG00000132128.12	LRRC41	7	7.64
chr1	46766763	46771051	H3K4me3-2714	ENSG00000132128.12	LRRC41	419	35.35
chr1	46766763	46771051	H3K4me3-2714	ENSG00000132128.12	LRRC41	63	17.15
chr1	46805313	46807259	H3K4me3-2715	ENSG00000132128.12	LRRC41	6	8.99
chr1	46766763	46771051	H3K4me3-2714	ENSG00000132128.12	LRRC41	394	32.71
chr1	46766763	46771051	H3K4me3-2714	ENSG00000132128.12	LRRC41	419	53.23
chr1	46766763	46771051	H3K4me3-2714	ENSG00000117481.6	NSUN4	6	5.63
chr1	47009478	47010092	H3K4me3-2730	ENSG00000117480.11	FAAH	5	6.77
chr1	46913273	46914695	H3K4me3-2719	ENSG00000197587.6	DMBX1	10	7.31
chr1	46913273	46914695	H3K4me3-2719	ENSG00000197587.6	DMBX1	8	6.57
chr1	46954597	46957467	H3K4me3-2724	ENSG00000197587.6	DMBX1	15	6.13
chr1	46957585	46958437	H3K4me3-2725	ENSG00000197587.6	DMBX1	15	6.13
chr1	47009478	47010092	H3K4me3-2730	ENSG00000197587.6	DMBX1	10	6.8
chr1	47009478	47010092	H3K4me3-2730	ENSG00000197587.6	DMBX1	9	5.57
chr1	46951424	46951875	H3K4me3-2721	ENSG00000197587.6	DMBX1	8	8.13
chr1	46954597	46957467	H3K4me3-2724	ENSG00000197587.6	DMBX1	7	6.45
chr1	46957585	46958437	H3K4me3-2725	ENSG00000197587.6	DMBX1	7	5.68
chr1	46908288	46908884	H3K4me3-2718	ENSG00000269956.1	MKNK1-AS1	6	7.24
chr1	46913273	46914695	H3K4me3-2719	ENSG00000269956.1	MKNK1-AS1	10	11.97
chr1	46913273	46914695	H3K4me3-2719	ENSG00000269956.1	MKNK1-AS1	6	7.08
chr1	46931683	46933362	H3K4me3-2720	ENSG00000269956.1	MKNK1-AS1	6	6.36
chr1	47081220	47083147	H3K4me3-2733	ENSG00000142961.10	MOB3C	202	33.65
chr1	47081220	47083147	H3K4me3-2733	ENSG00000123472.8	ATPAF1	9	7.42
chr1	47183471	47185429	H3K4me3-2735	ENSG00000123472.8	ATPAF1	5	5.81
chr1	47183471	47185429	H3K4me3-2735	ENSG00000186118.7	TEX38	8	5.47
chr1	47081220	47083147	H3K4me3-2733	ENSG00000123472.8	ATPAF1	9	5.06
chr1	47132744	47134671	H3K4me3-2734	ENSG00000123472.8	ATPAF1	13	5.52
chr1	47183471	47185429	H3K4me3-2735	ENSG00000123472.8	ATPAF1	5	5.46
chr1	47220583	47220930	H3K4me3-2736	ENSG00000142973.8	CYP4B1	11	5.25
chr1	47234677	47235482	H3K4me3-2737	ENSG00000142973.8	CYP4B1	11	5.23
chr1	47697085	47697860	H3K4me3-2759	ENSG00000162366.3	PDZK1IP1	9	5.26
chr1	47697995	47698916	H3K4me3-2760	ENSG00000162366.3	PDZK1IP1	9	5.26
chr1	47644836	47645375	H3K4me3-2751	ENSG00000162367.7	TAL1	4	5.15
chr1	47697085	47697860	H3K4me3-2759	ENSG00000162367.7	TAL1	576	32.47
chr1	47798497	47801679	H3K4me3-2764	ENSG00000123473.11	STIL	12	5.99
chr1	47779135	47780770	H3K4me3-2763	ENSG00000162368.9	CMPK1	12	7.71
chr1	47798497	47801679	H3K4me3-2764	ENSG00000162368.9	CMPK1	168	27.42
chr1	47901913	47905837	H3K4me3-2769	ENSG00000225762.1	RP11-511I2.2	8	5.84
chr1	48190263	48192092	H3K4me3-2788	ENSG00000225762.1	RP11-511I2.2	5	5.24
chr1	47901913	47905837	H3K4me3-2769	ENSG00000186790.4	FOXE3	6	7.06
chr1	47901913	47905837	H3K4me3-2769	ENSG00000186564.5	FOXD2	61	6.33
chr1	48174259	48176753	H3K4me3-2787	ENSG00000186564.5	FOXD2	4	6.01
chr1	48174259	48176753	H3K4me3-2787	ENSG00000186564.5	FOXD2	5	7.98
chr1	48190263	48192092	H3K4me3-2788	ENSG00000186564.5	FOXD2	7	8.1
chr1	47901913	47905837	H3K4me3-2769	ENSG00000227947.1	RP11-543D5.1	4	5.2
chr1	48688516	48689330	H3K4me3-2794	ENSG00000117834.8	SLC5A9	159	25.39
chr1	51442175	51445001	H3K4me3-2881	ENSG00000185104.15	FAF1	10	5.2
chr1	51433215	51436801	H3K4me3-2880	ENSG00000123080.6	CDKN2C	148	13.98
chr1	51442175	51445001	H3K4me3-2881	ENSG00000123080.6	CDKN2C	13	6.68
chr1	51442175	51445001	H3K4me3-2881	ENSG00000123080.6	CDKN2C	24	10.39
chr1	51433215	51436801	H3K4me3-2880	ENSG00000123080.6	CDKN2C	457	33.56
chr1	51433215	51436801	H3K4me3-2880	ENSG00000123080.6	CDKN2C	954	78.47
chr1	51442175	51445001	H3K4me3-2881	ENSG00000123080.6	CDKN2C	8	5.04
chr1	51433215	51436801	H3K4me3-2880	ENSG00000123080.6	CDKN2C	148	6.02
chr1	51442175	51445001	H3K4me3-2881	ENSG00000123080.6	CDKN2C	21	6.65
chr1	51762397	51763197	H3K4me3-2889	ENSG00000085831.11	TTC39A	106	18.51
chr1	51795412	51796828	H3K4me3-2890	ENSG00000085831.11	TTC39A	21	13.71
chr1	51810005	51811359	H3K4me3-2891	ENSG00000085831.11	TTC39A	13	9.31
chr1	51795412	51796828	H3K4me3-2890	ENSG00000085831.11	TTC39A	28	7.65
chr1	51795412	51796828	H3K4me3-2890	ENSG00000261664.1	RP11-275F13.1	155	33.27
chr1	51795412	51796828	H3K4me3-2890	ENSG00000085831.11	TTC39A	155	32.45
chr1	51810005	51811359	H3K4me3-2891	ENSG00000085831.11	TTC39A	8	5.04
chr1	51795412	51796828	H3K4me3-2890	ENSG00000085831.11	TTC39A	35	10.72
chr1	51810005	51811359	H3K4me3-2891	ENSG00000085832.12	EPS15	9	5.29
chr1	51795412	51796828	H3K4me3-2890	ENSG00000085832.12	EPS15	5	6.22
chr1	51982970	51984972	H3K4me3-2893	ENSG00000085832.12	EPS15	81	35.13
chr1	52194380	52197714	H3K4me3-2897	ENSG00000117859.14	OSBPL9	5	6.51
chr1	52342520	52344437	H3K4me3-2899	ENSG00000078618.15	NRD1	274	15.2
chr1	52344684	52345664	H3K4me3-2900	ENSG00000078618.15	NRD1	274	15.2
chr1	52342520	52344437	H3K4me3-2899	ENSG00000078618.15	NRD1	123	18.04
chr1	52342520	52344437	H3K4me3-2899	ENSG00000078618.15	NRD1	37	5.85
chr1	52497876	52499770	H3K4me3-2906	ENSG00000134717.13	BTF3L4	11	6.87
chr1	52830447	52832480	H3K4me3-2909	ENSG00000157077.10	ZFYVE9	6	7.58
chr1	52833524	52833771	H3K4me3-2910	ENSG00000157077.10	ZFYVE9	6	7.58
chr1	52606955	52609064	H3K4me3-2908	ENSG00000154222.10	CC2D1B	6	6.08
chr1	52833524	52833771	H3K4me3-2910	ENSG00000154222.10	CC2D1B	143	31.29
chr1	52869105	52871415	H3K4me3-2912	ENSG00000085840.8	ORC1	169	29.25
chr1	52869105	52871415	H3K4me3-2912	ENSG00000085840.8	ORC1	285	32.47
chr1	53017199	53019834	H3K4me3-2913	ENSG00000134744.9	ZCCHC11	184	32.69
chr1	53098071	53099515	H3K4me3-2916	ENSG00000134744.9	ZCCHC11	9	7.24
chr1	53098071	53099515	H3K4me3-2916	ENSG00000116157.5	GPX7	7	8.11
chr1	53192088	53193841	H3K4me3-2920	ENSG00000162378.8	ZYG11B	622	31.88
chr1	53391755	53394971	H3K4me3-2930	ENSG00000264834.1	MIR1273F	944	32.82
chr1	53661527	53664193	H3K4me3-2937	ENSG00000264834.1	MIR1273F	5	6.35
chr1	53480062	53481412	H3K4me3-2933	ENSG00000116171.12	SCP2	208	34.54
chr1	53480062	53481412	H3K4me3-2933	ENSG00000162383.7	SLC1A7	4	5.12
chr1	53702884	53704874	H3K4me3-2941	ENSG00000162383.7	SLC1A7	5	5.6
chr1	53661527	53664193	H3K4me3-2937	ENSG00000157184.5	CPT2	829	87.16
chr1	53661527	53664193	H3K4me3-2937	ENSG00000157184.5	CPT2	883	65.65
chr1	53372182	53372485	H3K4me3-2925	ENSG00000157184.5	CPT2	5	5.05
chr1	53526860	53529443	H3K4me3-2934	ENSG00000157184.5	CPT2	7	5.77
chr1	53702884	53704874	H3K4me3-2941	ENSG00000157184.5	CPT2	14	5.42
chr1	53661527	53664193	H3K4me3-2937	ENSG00000162384.9	C1orf123	9	7.02
chr1	53702884	53704874	H3K4me3-2941	ENSG00000162384.9	C1orf123	12	8.93
chr1	53702884	53704874	H3K4me3-2941	ENSG00000162385.6	MAGOH	118	10.61
chr1	53702884	53704874	H3K4me3-2941	ENSG00000162385.6	MAGOH	1436	161.74
chr1	53702884	53704874	H3K4me3-2941	ENSG00000226938.1	RP11-117D22.1	5	5.92
chr1	53702884	53704874	H3K4me3-2941	ENSG00000230138.1	RP11-117D22.2	8	5.02
chr1	53925166	53925788	H3K4me3-2946	ENSG00000143006.7	DMRTB1	427	33.24
chr1	54147750	54148181	H3K4me3-2956	ENSG00000174332.3	GLIS1	10	5.79
chr1	54354445	54356309	H3K4me3-2965	ENSG00000058799.9	YIPF1	177	19.56
chr1	54359870	54361946	H3K4me3-2966	ENSG00000058799.9	YIPF1	13	6.54
chr1	54359870	54361946	H3K4me3-2966	ENSG00000081870.7	HSPB11	4	5.83
chr1	54517410	54520203	H3K4me3-2971	ENSG00000203985.6	LDLRAD1	16	6.27
chr1	54940064	54941054	H3K4me3-2978	ENSG00000157216.11	SSBP3	7	5.44
chr1	54954442	54955418	H3K4me3-2981	ENSG00000157216.11	SSBP3	7	6.18
chr1	54940064	54941054	H3K4me3-2978	ENSG00000232245.1	RP4-705F19.1	7	5.13
chr1	55229235	55230870	H3K4me3-2986	ENSG00000243725.2	TTC4	11	6.2
chr1	55504422	55509051	H3K4me3-3002	ENSG00000169174.9	PCSK9	98	6.4
chr1	55504422	55509051	H3K4me3-3002	ENSG00000169174.9	PCSK9	136	5.57
chr1	55679147	55682130	H3K4me3-3003	ENSG00000231090.1	RP11-101C11.1	30	6.72
chr1	55679147	55682130	H3K4me3-3003	ENSG00000265822.1	MIR4422	9	7.67
chr1	57040553	57045851	H3K4me3-3029	ENSG00000235612.1	RP1-158P9.1	5	5.04
chr1	57039792	57040356	H3K4me3-3028	ENSG00000223956.1	RP4-710M16.2	9	6.04
chr1	57040553	57045851	H3K4me3-3029	ENSG00000223956.1	RP4-710M16.2	11	7.14
chr1	57040553	57045851	H3K4me3-3029	ENSG00000223956.1	RP4-710M16.2	8	5.03
chr1	57040553	57045851	H3K4me3-3029	ENSG00000223956.1	RP4-710M16.2	8	5.24
chr1	57040553	57045851	H3K4me3-3029	ENSG00000223956.1	RP4-710M16.2	9	6.04
chr1	57039792	57040356	H3K4me3-3028	ENSG00000223956.1	RP4-710M16.2	9	6.04
chr1	57040553	57045851	H3K4me3-3029	ENSG00000223956.1	RP4-710M16.2	11	7.14
chr1	57040553	57045851	H3K4me3-3029	ENSG00000223956.1	RP4-710M16.2	8	5.03
chr1	57040553	57045851	H3K4me3-3029	ENSG00000223956.1	RP4-710M16.2	8	5.24
chr1	57040553	57045851	H3K4me3-3029	ENSG00000223956.1	RP4-710M16.2	9	6.04
chr1	57110086	57112041	H3K4me3-3030	ENSG00000187889.8	C1orf168	6	5.38
chr1	57429369	57431875	H3K4me3-3038	ENSG00000229913.1	RP11-378I13.1	11	7.81
chr1	57429369	57431875	H3K4me3-3038	ENSG00000157131.10	C8A	11	7.57
chr1	57320421	57324101	H3K4me3-3036	ENSG00000021852.8	C8B	11	8.31
chr1	58714155	58714898	H3K4me3-3046	ENSG00000173406.11	DAB1	103	14.92
chr1	59612175	59613095	H3K4me3-3061	ENSG00000177606.5	JUN	7	8.3
chr1	59612175	59613095	H3K4me3-3061	ENSG00000234807.4	RP4-794H19.2	7	8.3
chr1	59761593	59762301	H3K4me3-3062	ENSG00000234807.4	RP4-794H19.2	3	5.15
chr1	59485503	59486018	H3K4me3-3060	ENSG00000230812.1	RP4-794H19.4	304	23.87
chr1	59612175	59613095	H3K4me3-3061	ENSG00000172456.12	FGGY	9	8.09
chr1	59761593	59762301	H3K4me3-3062	ENSG00000172456.12	FGGY	406	25.63
chr1	59246326	59251636	H3K4me3-3057	ENSG00000172456.12	FGGY	5	5.46
chr1	59775572	59776876	H3K4me3-3064	ENSG00000172456.12	FGGY	1036	151.96
chr1	62107305	62107511	H3K4me3-3110	ENSG00000237928.1	RP4-668G5.1	6	6.4
chr1	61649249	61650543	H3K4me3-3104	ENSG00000162599.11	NFIA	7	5.45
chr1	61542174	61543635	H3K4me3-3098	ENSG00000162599.11	NFIA	16	5.1
chr1	61804125	61804532	H3K4me3-3107	ENSG00000162599.11	NFIA	4	6.44
chr1	61542174	61543635	H3K4me3-3098	ENSG00000237853.2	RP5-833A20.1	7	6.09
chr1	62189669	62191387	H3K4me3-3111	ENSG00000271200.1	RP11-430G17.3	8	5.54
chr1	62207358	62209408	H3K4me3-3112	ENSG00000271200.1	RP11-430G17.3	122	33.56
chr1	63063071	63065916	H3K4me3-3117	ENSG00000132855.4	ANGPTL3	89	5.56
chr1	63248590	63250925	H3K4me3-3120	ENSG00000125703.10	ATG4C	188	25.42
chr1	63782028	63786555	H3K4me3-3139	ENSG00000224209.2	LINC00466	369	32.68
chr1	63786713	63790565	H3K4me3-3140	ENSG00000187140.4	FOXD3	152	33.6
chr1	63791868	63792896	H3K4me3-3141	ENSG00000230798.1	RP4-792G4.2	174	33.44
chr1	63791868	63792896	H3K4me3-3141	ENSG00000230798.1	RP4-792G4.2	691	88.62
chr1	63793089	63794127	H3K4me3-3142	ENSG00000230798.1	RP4-792G4.2	691	88.62
chr1	63988142	63989946	H3K4me3-3149	ENSG00000142856.12	ITGB3BP	102	11.95
chr1	63988142	63989946	H3K4me3-3149	ENSG00000203965.8	EFCAB7	212	30.67
chr1	64710817	64711847	H3K4me3-3160	ENSG00000079739.11	PGM1	5	5.48
chr1	64970772	64971169	H3K4me3-3165	ENSG00000158966.9	CACHD1	19	5.46
chr1	64971435	64971985	H3K4me3-3166	ENSG00000158966.9	CACHD1	19	5.46
chr1	64934946	64937700	H3K4me3-3164	ENSG00000158966.9	CACHD1	19	5.24
chr1	64970772	64971169	H3K4me3-3165	ENSG00000264470.1	MIR4794	14	7.77
chr1	64971435	64971985	H3K4me3-3166	ENSG00000264470.1	MIR4794	14	7.77
chr1	65467690	65469354	H3K4me3-3172	ENSG00000226891.2	RP11-182I10.3	54	6.6
chr1	65467690	65469354	H3K4me3-3172	ENSG00000226891.2	RP11-182I10.3	60	6.61
chr1	65531377	65534918	H3K4me3-3173	ENSG00000162433.10	AK4	6	5.52
chr1	65612623	65614025	H3K4me3-3175	ENSG00000162433.10	AK4	931	115.19
chr1	65531377	65534918	H3K4me3-3173	ENSG00000162433.10	AK4	6	5.52
chr1	65774454	65775840	H3K4me3-3181	ENSG00000116675.11	DNAJC6	6	5.57
chr1	65774454	65775840	H3K4me3-3181	ENSG00000116675.11	DNAJC6	243	26.8
chr1	66797424	66800675	H3K4me3-3199	ENSG00000184588.13	PDE4B	15	5.11
chr1	67517974	67520867	H3K4me3-3211	ENSG00000198160.10	MIER1	5	5.6
chr1	67395144	67397653	H3K4me3-3208	ENSG00000198160.10	MIER1	89	27.17
chr1	67893287	67897453	H3K4me3-3219	ENSG00000142864.10	SERBP1	39	5.64
chr1	67893287	67897453	H3K4me3-3219	ENSG00000235200.1	RP4-763G1.2	6	6.23
chr1	67893287	67897453	H3K4me3-3219	ENSG00000116717.7	GADD45A	6	7.56
chr1	68696220	68698827	H3K4me3-3230	ENSG00000221203.1	MIR1262	5	5.65
chr1	68696220	68698827	H3K4me3-3230	ENSG00000116729.9	WLS	43	9.79
chr1	68961819	68963334	H3K4me3-3232	ENSG00000024526.12	DEPDC1	150	11.49
chr1	70686693	70688527	H3K4me3-3257	ENSG00000066557.5	LRRC40	15	9.57
chr1	71511921	71514041	H3K4me3-3277	ENSG00000050628.16	PTGER3	94	5.66
chr1	71511921	71514041	H3K4me3-3277	ENSG00000050628.16	PTGER3	55	9.05
chr1	75197235	75200035	H3K4me3-3333	ENSG00000116791.9	CRYZ	420	5.14
chr1	75197235	75200035	H3K4me3-3333	ENSG00000116791.9	CRYZ	176	15.87
chr1	75197235	75200035	H3K4me3-3333	ENSG00000116791.9	CRYZ	312	33.56
chr1	75600052	75602595	H3K4me3-3352	ENSG00000162624.10	LHX8	15	5.83
chr1	75593637	75594912	H3K4me3-3348	ENSG00000162624.10	LHX8	15	5.73
chr1	75595067	75598620	H3K4me3-3349	ENSG00000162624.10	LHX8	15	5.73
chr1	75599326	75599795	H3K4me3-3351	ENSG00000162624.10	LHX8	374	34.54
chr1	75600052	75602595	H3K4me3-3352	ENSG00000162624.10	LHX8	153	23.98
chr1	75600052	75602595	H3K4me3-3352	ENSG00000162624.10	LHX8	374	34.54
chr1	76080058	76082937	H3K4me3-3363	ENSG00000178193.5	RP4-682C21.5	7	5.15
chr1	76251043	76255120	H3K4me3-3368	ENSG00000178193.5	RP4-682C21.5	14	8.11
chr1	76256329	76256828	H3K4me3-3369	ENSG00000178193.5	RP4-682C21.5	14	8.11
chr1	76080058	76082937	H3K4me3-3363	ENSG00000117054.9	ACADM	7	5.15
chr1	76251043	76255120	H3K4me3-3368	ENSG00000117054.9	ACADM	14	8.11
chr1	76256329	76256828	H3K4me3-3369	ENSG00000117054.9	ACADM	14	8.11
chr1	76251043	76255120	H3K4me3-3368	ENSG00000117054.9	ACADM	4	5.17
chr1	76251043	76255120	H3K4me3-3368	ENSG00000137955.11	RABGGTB	23	6.36
chr1	76251043	76255120	H3K4me3-3368	ENSG00000137955.11	RABGGTB	115	18.98
chr1	76251043	76255120	H3K4me3-3368	ENSG00000201487.1	SNORD45B	176	11.04
chr1	76251043	76255120	H3K4me3-3368	ENSG00000201487.1	SNORD45B	23	5.94
chr1	76256329	76256828	H3K4me3-3369	ENSG00000201487.1	SNORD45B	57	6.16
chr1	76189294	76191737	H3K4me3-3365	ENSG00000201487.1	SNORD45B	14	11.5
chr1	76251043	76255120	H3K4me3-3368	ENSG00000057468.6	MSH4	11	5.39
chr1	76251043	76255120	H3K4me3-3368	ENSG00000057468.6	MSH4	15	6.63
chr1	77332877	77335141	H3K4me3-3386	ENSG00000117069.10	ST6GALNAC5	147	12.91
chr1	77684162	77685962	H3K4me3-3392	ENSG00000154027.14	AK5	13	5.15
chr1	78223538	78225676	H3K4me3-3401	ENSG00000036549.8	ZZZ3	9	7.98
chr1	78353766	78355379	H3K4me3-3403	ENSG00000036549.8	ZZZ3	5	5.76
chr1	78510653	78513057	H3K4me3-3408	ENSG00000036549.8	ZZZ3	4	5.13
chr1	78223538	78225676	H3K4me3-3401	ENSG00000036549.8	ZZZ3	11	9.19
chr1	78244787	78246260	H3K4me3-3402	ENSG00000036549.8	ZZZ3	7	6.1
chr1	78147394	78148699	H3K4me3-3399	ENSG00000077254.10	USP33	11	5.87
chr1	78148873	78149897	H3K4me3-3400	ENSG00000077254.10	USP33	11	5.87
chr1	78353766	78355379	H3K4me3-3403	ENSG00000077254.10	USP33	9	6.12
chr1	78223538	78225676	H3K4me3-3401	ENSG00000077254.10	USP33	438	49.79
chr1	78244787	78246260	H3K4me3-3402	ENSG00000077254.10	USP33	9	5.74
chr1	78223538	78225676	H3K4me3-3401	ENSG00000180488.10	FAM73A	9	10.27
chr1	78147394	78148699	H3K4me3-3399	ENSG00000180488.10	FAM73A	7	7.86
chr1	78148873	78149897	H3K4me3-3400	ENSG00000180488.10	FAM73A	7	7.86
chr1	78223538	78225676	H3K4me3-3401	ENSG00000235927.2	NEXN-AS1	4	5.66
chr1	78353766	78355379	H3K4me3-3403	ENSG00000235927.2	NEXN-AS1	159	32.82
chr1	78223538	78225676	H3K4me3-3401	ENSG00000235927.2	NEXN-AS1	4	5.64
chr1	78353766	78355379	H3K4me3-3403	ENSG00000235927.2	NEXN-AS1	159	32.95
chr1	78223538	78225676	H3K4me3-3401	ENSG00000162613.12	FUBP1	5	5.45
chr1	78469912	78472751	H3K4me3-3406	ENSG00000162613.12	FUBP1	15	7.67
chr1	78510653	78513057	H3K4me3-3408	ENSG00000162613.12	FUBP1	7	5.01
chr1	78442596	78446231	H3K4me3-3405	ENSG00000162616.8	DNAJB4	15	9.13
chr1	78510653	78513057	H3K4me3-3408	ENSG00000162616.8	DNAJB4	12	9.18
chr1	78469912	78472751	H3K4me3-3406	ENSG00000162616.8	DNAJB4	399	28.26
chr1	78469912	78472751	H3K4me3-3406	ENSG00000213561.4	RP11-386I14.2	12	6.83
chr1	79085741	79086404	H3K4me3-3418	ENSG00000137959.11	IFI44L	44	5.11
chr1	79471871	79472764	H3K4me3-3428	ENSG00000162618.8	ELTD1	134	6.28
chr1	84325917	84327107	H3K4me3-3469	ENSG00000233008.1	RP11-475O6.1	335	66.26
chr1	84325917	84327107	H3K4me3-3469	ENSG00000233008.1	RP11-475O6.1	50	6.19
chr1	84763684	84765334	H3K4me3-3474	ENSG00000203943.4	SAMD13	129	14.47
chr1	85038330	85040125	H3K4me3-3483	ENSG00000117133.6	RPF1	5	5.07
chr1	85040282	85040935	H3K4me3-3484	ENSG00000117133.6	RPF1	5	5.07
chr1	84943738	84946283	H3K4me3-3481	ENSG00000117151.8	CTBS	5	6.19
chr1	85038330	85040125	H3K4me3-3483	ENSG00000117151.8	CTBS	240	32.69
chr1	85040282	85040935	H3K4me3-3484	ENSG00000117151.8	CTBS	173	13.72
chr1	85154866	85157071	H3K4me3-3489	ENSG00000117155.12	SSX2IP	1319	181.74
chr1	85154866	85157071	H3K4me3-3489	ENSG00000117155.12	SSX2IP	80	7.14
chr1	85664197	85668378	H3K4me3-3505	ENSG00000097096.8	SYDE2	45	16.71
chr1	85154866	85157071	H3K4me3-3489	ENSG00000162642.9	C1orf52	3	5.56
chr1	85740620	85743091	H3K4me3-3507	ENSG00000162642.9	C1orf52	12	8.94
chr1	85740620	85743091	H3K4me3-3507	ENSG00000223653.1	RP11-131L23.1	182	20.41
chr1	85740620	85743091	H3K4me3-3507	ENSG00000223653.1	RP11-131L23.1	173	22.91
chr1	85928712	85931544	H3K4me3-3509	ENSG00000153904.14	DDAH1	7	6.29
chr1	86045788	86048964	H3K4me3-3511	ENSG00000142871.11	CYR61	169	32.59
chr1	85740620	85743091	H3K4me3-3507	ENSG00000142871.11	CYR61	5	5.37
chr1	86045788	86048964	H3K4me3-3511	ENSG00000230285.1	RP11-290M5.2	13	5.04
chr1	87169372	87172335	H3K4me3-3547	ENSG00000261737.1	RP4-612B15.3	198	33.1
chr1	89148642	89151496	H3K4me3-3569	ENSG00000065243.14	PKN2	402	42.93
chr1	89355773	89358669	H3K4me3-3570	ENSG00000065243.14	PKN2	5	6.45
chr1	89148642	89151496	H3K4me3-3569	ENSG00000237505.2	RP11-76N22.2	402	26.72
chr1	89148642	89151496	H3K4me3-3569	ENSG00000237505.2	RP11-76N22.2	466	51.43
chr1	89148642	89151496	H3K4me3-3569	ENSG00000137947.7	GTF2B	5	6.01
chr1	89487485	89488851	H3K4me3-3575	ENSG00000117226.7	GBP3	396	32.64
chr1	89487485	89488851	H3K4me3-3575	ENSG00000117226.7	GBP3	576	56.93
chr1	89590161	89591856	H3K4me3-3578	ENSG00000162645.8	GBP2	2165	31.82
chr1	89639497	89641684	H3K4me3-3581	ENSG00000213512.1	GBP7	725	52.55
chr1	89663248	89665277	H3K4me3-3582	ENSG00000162654.8	GBP4	187	18.8
chr1	89665440	89665872	H3K4me3-3583	ENSG00000162654.8	GBP4	187	18.8
chr1	89590161	89591856	H3K4me3-3578	ENSG00000183347.13	GBP6	4	6.58
chr1	89594590	89595202	H3K4me3-3579	ENSG00000183347.13	GBP6	4	6.58
chr1	89739906	89740106	H3K4me3-3587	ENSG00000183347.13	GBP6	5	6.55
chr1	90227975	90229390	H3K4me3-3594	ENSG00000231999.2	RP5-1007M22.2	13	13.54
chr1	90097745	90100177	H3K4me3-3593	ENSG00000231999.2	RP5-1007M22.2	75	13.83
chr1	90097745	90100177	H3K4me3-3593	ENSG00000171488.10	LRRC8C	13	9.75
chr1	91315852	91317954	H3K4me3-3627	ENSG00000233593.2	RP4-665J23.1	179	32.98
chr1	91486168	91488291	H3K4me3-3630	ENSG00000122482.16	ZNF644	203	23.48
chr1	91486168	91488291	H3K4me3-3630	ENSG00000122482.16	ZNF644	216	7.16
chr1	91486168	91488291	H3K4me3-3630	ENSG00000122482.16	ZNF644	247	32.26
chr1	91965779	91967460	H3K4me3-3649	ENSG00000097046.8	CDC7	50	6.41
chr1	91965779	91967460	H3K4me3-3649	ENSG00000097046.8	CDC7	441	24.11
chr1	92545432	92546966	H3K4me3-3658	ENSG00000172031.6	EPHX4	5	5.6
chr1	93425679	93428123	H3K4me3-3680	ENSG00000122406.8	RPL5	4	5.3
chr1	93297044	93299761	H3K4me3-3677	ENSG00000206680.1	SNORD21	28	8.32
chr1	93425679	93428123	H3K4me3-3680	ENSG00000206680.1	SNORD21	8	10.23
chr1	93424733	93425067	H3K4me3-3678	ENSG00000206680.1	SNORD21	8	5.41
chr1	93425679	93428123	H3K4me3-3680	ENSG00000207523.1	SNORA66	4	5.88
chr1	93297044	93299761	H3K4me3-3677	ENSG00000154511.7	FAM69A	10	7.61
chr1	93810083	93814302	H3K4me3-3686	ENSG00000223745.3	RP4-717I23.3	278	33.4
chr1	94077765	94079842	H3K4me3-3694	ENSG00000137936.12	BCAR3	21	8.24
chr1	94049691	94050665	H3K4me3-3690	ENSG00000224093.1	RP5-1033H22.2	10	5.1
chr1	94077765	94079842	H3K4me3-3694	ENSG00000224093.1	RP5-1033H22.2	6	5.03
chr1	94056726	94057078	H3K4me3-3691	ENSG00000224093.1	RP5-1033H22.2	173	7.84
chr1	93912603	93915252	H3K4me3-3688	ENSG00000137936.12	BCAR3	6	5.81
chr1	94056726	94057078	H3K4me3-3691	ENSG00000137936.12	BCAR3	13	6.17
chr1	94057499	94058761	H3K4me3-3692	ENSG00000137936.12	BCAR3	17	5.88
chr1	94311535	94314001	H3K4me3-3697	ENSG00000137936.12	BCAR3	6	6.77
chr1	94077765	94079842	H3K4me3-3694	ENSG00000137936.12	BCAR3	7	5.15
chr1	94077765	94079842	H3K4me3-3694	ENSG00000137936.12	BCAR3	7	5.15
chr1	94145919	94148079	H3K4me3-3695	ENSG00000137936.12	BCAR3	694	74.35
chr1	94057499	94058761	H3K4me3-3692	ENSG00000211575.1	MIR760	4	5.98
chr1	94077765	94079842	H3K4me3-3694	ENSG00000211575.1	MIR760	6	9.73
chr1	94343583	94345411	H3K4me3-3699	ENSG00000067334.9	DNTTIP2	582	33.6
chr1	94491107	94491534	H3K4me3-3703	ENSG00000137962.8	ARHGAP29	6	9.33
chr1	94372626	94375922	H3K4me3-3701	ENSG00000226835.1	RP11-148B18.3	5	5.46
chr1	94491107	94491534	H3K4me3-3703	ENSG00000226835.1	RP11-148B18.3	5	6.08
chr1	94882711	94886374	H3K4me3-3709	ENSG00000117528.7	ABCD3	74	5.43
chr1	94882711	94886374	H3K4me3-3709	ENSG00000117528.7	ABCD3	793	35.64
chr1	95285225	95287028	H3K4me3-3718	ENSG00000117525.9	F3	5	5.65
chr1	95006318	95008446	H3K4me3-3715	ENSG00000223675.1	RP11-86H7.6	12	6.52
chr1	95006318	95008446	H3K4me3-3715	ENSG00000224081.3	LINC01057	6	7.18
chr1	95006318	95008446	H3K4me3-3715	ENSG00000224081.3	LINC01057	5	8.72
chr1	95389734	95395761	H3K4me3-3722	ENSG00000224081.3	LINC01057	7	9.72
chr1	95537306	95539207	H3K4me3-3725	ENSG00000224081.3	LINC01057	4	6.21
chr1	95537306	95539207	H3K4me3-3725	ENSG00000117519.11	CNN3	7	5.24
chr1	95389734	95395761	H3K4me3-3722	ENSG00000117519.11	CNN3	773	32.29
chr1	95537306	95539207	H3K4me3-3725	ENSG00000117519.11	CNN3	7	5.24
chr1	95389734	95395761	H3K4me3-3722	ENSG00000235501.1	RP4-639F20.1	613	58.07
chr1	95537306	95539207	H3K4me3-3725	ENSG00000235501.1	RP4-639F20.1	6	5.63
chr1	95582040	95586408	H3K4me3-3726	ENSG00000172339.9	ALG14	11	5.52
chr1	95582040	95586408	H3K4me3-3726	ENSG00000172339.9	ALG14	6	5.25
chr1	95537306	95539207	H3K4me3-3725	ENSG00000152078.5	TMEM56	6	7.61
chr1	95537306	95539207	H3K4me3-3725	ENSG00000226026.1	RP11-57H12.3	5	5.69
chr1	97186615	97188849	H3K4me3-3756	ENSG00000117569.14	PTBP2	111	42.66
chr1	97186615	97188849	H3K4me3-3756	ENSG00000117569.14	PTBP2	111	29.91
chr1	98514001	98515497	H3K4me3-3767	ENSG00000225206.4	MIR137HG	1242	32.31
chr1	98514001	98515497	H3K4me3-3767	ENSG00000225206.4	MIR137HG	907	37.09
chr1	99469420	99471499	H3K4me3-3786	ENSG00000232825.1	RP5-896L10.1	60	10.04
chr1	99469420	99471499	H3K4me3-3786	ENSG00000232825.1	RP5-896L10.1	80	24.97
chr1	99469420	99471499	H3K4me3-3786	ENSG00000117598.7	LPPR5	41	28.61
chr1	99729354	99730644	H3K4me3-3796	ENSG00000117600.8	LPPR4	334	33.74
chr1	100229345	100229869	H3K4me3-3804	ENSG00000156869.8	FRRS1	219	17.72
chr1	100230066	100232767	H3K4me3-3805	ENSG00000156869.8	FRRS1	219	17.72
chr1	100434661	100436931	H3K4me3-3809	ENSG00000162688.11	AGL	10	7.28
chr1	100315027	100317359	H3K4me3-3807	ENSG00000117620.8	SLC35A3	10	6.04
chr1	100434661	100436931	H3K4me3-3809	ENSG00000117620.8	SLC35A3	362	32.75
chr1	100434661	100436931	H3K4me3-3809	ENSG00000156875.9	HIAT1	6	7.3
chr1	100597660	100599628	H3K4me3-3811	ENSG00000156875.9	HIAT1	8	12.45
chr1	100597660	100599628	H3K4me3-3811	ENSG00000156876.8	SASS6	781	76.61
chr1	100502381	100505375	H3K4me3-3810	ENSG00000156876.8	SASS6	8	5.01
chr1	100597660	100599628	H3K4me3-3811	ENSG00000137992.10	DBT	5	5.58
chr1	100730898	100733028	H3K4me3-3813	ENSG00000137992.10	DBT	14	7.04
chr1	100730898	100733028	H3K4me3-3813	ENSG00000224616.1	RP11-305E17.6	284	12.31
chr1	100730898	100733028	H3K4me3-3813	ENSG00000224616.1	RP11-305E17.6	533	32.69
chr1	101359727	101362957	H3K4me3-3820	ENSG00000162694.9	EXTL2	53	5.54
chr1	101359727	101362957	H3K4me3-3820	ENSG00000162694.9	EXTL2	53	8.26
chr1	101700823	101703503	H3K4me3-3823	ENSG00000225938.1	RP4-575N6.4	94	8.14
chr1	101700823	101703503	H3K4me3-3823	ENSG00000225938.1	RP4-575N6.4	166	13.38
chr1	101774944	101775824	H3K4me3-3825	ENSG00000231671.1	RP11-157N3.1	12	5.49
chr1	107682185	107684993	H3K4me3-3949	ENSG00000162631.14	NTNG1	227	28.41
chr1	108505800	108508844	H3K4me3-3956	ENSG00000134215.11	VAV3	34	10.11
chr1	109102054	109103872	H3K4me3-3966	ENSG00000162636.11	FAM102B	543	32.87
chr1	109233929	109237049	H3K4me3-3970	ENSG00000134186.7	PRPF38B	410	32.93
chr1	109289175	109290531	H3K4me3-3971	ENSG00000121957.8	GPSM2	6	5.74
chr1	109617345	109617503	H3K4me3-3977	ENSG00000197780.5	TAF13	127	19.15
chr1	109617608	109619163	H3K4me3-3978	ENSG00000197780.5	TAF13	127	19.15
chr1	109617608	109619163	H3K4me3-3978	ENSG00000215717.5	TMEM167B	14	5.25
chr1	109755958	109758249	H3K4me3-3982	ENSG00000215717.5	TMEM167B	7	7.94
chr1	109939045	109941348	H3K4me3-3986	ENSG00000215717.5	TMEM167B	5	7.15
chr1	109655165	109657278	H3K4me3-3981	ENSG00000116299.12	KIAA1324	142	14.04
chr1	109655165	109657278	H3K4me3-3981	ENSG00000116299.12	KIAA1324	40	6.02
chr1	109632298	109634794	H3K4me3-3979	ENSG00000116299.12	KIAA1324	9	8.24
chr1	109755958	109758249	H3K4me3-3982	ENSG00000116299.12	KIAA1324	15	7.18
chr1	109939045	109941348	H3K4me3-3986	ENSG00000116299.12	KIAA1324	4	6.35
chr1	109755958	109758249	H3K4me3-3982	ENSG00000143126.7	CELSR2	8	6.51
chr1	109967349	109970346	H3K4me3-3987	ENSG00000143126.7	CELSR2	5	7.19
chr1	110161669	110164790	H3K4me3-3995	ENSG00000143126.7	CELSR2	4	6.43
chr1	109939045	109941348	H3K4me3-3986	ENSG00000143126.7	CELSR2	4	7.27
chr1	109939045	109941348	H3K4me3-3986	ENSG00000134222.12	PSRC1	7	10.87
chr1	109967349	109970346	H3K4me3-3987	ENSG00000134222.12	PSRC1	4	5.68
chr1	109939045	109941348	H3K4me3-3986	ENSG00000221986.2	MYBPHL	9	18.73
chr1	109939045	109941348	H3K4me3-3986	ENSG00000134243.7	SORT1	21	8.24
chr1	109791603	109793215	H3K4me3-3983	ENSG00000134243.7	SORT1	7	7.85
chr1	109817233	109817593	H3K4me3-3984	ENSG00000134243.7	SORT1	6	6.63
chr1	109825043	109826730	H3K4me3-3985	ENSG00000134243.7	SORT1	6	5.59
chr1	109791603	109793215	H3K4me3-3983	ENSG00000134243.7	SORT1	9	8.27
chr1	109817233	109817593	H3K4me3-3984	ENSG00000134243.7	SORT1	6	7.8
chr1	109939045	109941348	H3K4me3-3986	ENSG00000134243.7	SORT1	621	109.47
chr1	109967349	109970346	H3K4me3-3987	ENSG00000134243.7	SORT1	8	5.64
chr1	109755958	109758249	H3K4me3-3982	ENSG00000143106.8	PSMA5	7	7.56
chr1	110008300	110010364	H3K4me3-3988	ENSG00000143106.8	PSMA5	10	5.29
chr1	110008300	110010364	H3K4me3-3988	ENSG00000143106.8	PSMA5	9	5.34
chr1	109939045	109941348	H3K4me3-3986	ENSG00000143106.8	PSMA5	8	7.13
chr1	109967349	109970346	H3K4me3-3987	ENSG00000143106.8	PSMA5	238	36.04
chr1	110025673	110026382	H3K4me3-3989	ENSG00000143106.8	PSMA5	5	5.35
chr1	110026502	110027570	H3K4me3-3990	ENSG00000143106.8	PSMA5	5	5.35
chr1	109967349	109970346	H3K4me3-3987	ENSG00000143028.7	SYPL2	5	5.54
chr1	109967349	109970346	H3K4me3-3987	ENSG00000162650.11	ATXN7L2	5	7.86
chr1	109939045	109941348	H3K4me3-3986	ENSG00000174151.10	CYB561D1	4	5.73
chr1	110161669	110164790	H3K4me3-3995	ENSG00000156097.8	GPR61	9	7.22
chr1	110281970	110283576	H3K4me3-4003	ENSG00000065135.7	GNAI3	4	7.08
chr1	110161669	110164790	H3K4me3-3995	ENSG00000065135.7	GNAI3	3	5.45
chr1	110161669	110164790	H3K4me3-3995	ENSG00000207709.2	MIR197	9	5.85
chr1	110161669	110164790	H3K4me3-3995	ENSG00000134183.7	GNAT2	14	5.67
chr1	110527342	110529030	H3K4me3-4007	ENSG00000134183.7	GNAT2	5	5.8
chr1	110281970	110283576	H3K4me3-4003	ENSG00000116337.11	AMPD2	4	5.24
chr1	110161669	110164790	H3K4me3-3995	ENSG00000116337.11	AMPD2	22	6.06
chr1	110281970	110283576	H3K4me3-4003	ENSG00000213366.8	GSTM2	5	6.06
chr1	110161669	110164790	H3K4me3-3995	ENSG00000134202.6	GSTM3	11	9.15
chr1	110527342	110529030	H3K4me3-4007	ENSG00000134202.6	GSTM3	6	5.93
chr1	110161669	110164790	H3K4me3-3995	ENSG00000198758.6	EPS8L3	5	8.95
chr1	110281970	110283576	H3K4me3-4003	ENSG00000198758.6	EPS8L3	7	6.62
chr1	110527342	110529030	H3K4me3-4007	ENSG00000198758.6	EPS8L3	5	10.62
chr1	110452664	110456422	H3K4me3-4005	ENSG00000228420.1	RP4-735C1.6	7	5.33
chr1	110452664	110456422	H3K4me3-4005	ENSG00000228420.1	RP4-735C1.6	8	5.48
chr1	110527342	110529030	H3K4me3-4007	ENSG00000228420.1	RP4-735C1.6	4	5.68
chr1	110281970	110283576	H3K4me3-4003	ENSG00000235005.1	RP11-195M16.1	6	5.77
chr1	110452664	110456422	H3K4me3-4005	ENSG00000235005.1	RP11-195M16.1	11	5.25
chr1	110527342	110529030	H3K4me3-4007	ENSG00000235005.1	RP11-195M16.1	4	5.43
chr1	110527342	110529030	H3K4me3-4007	ENSG00000184371.9	CSF1	6	9.64
chr1	110281970	110283576	H3K4me3-4003	ENSG00000184371.9	CSF1	5	6.01
chr1	110452664	110456422	H3K4me3-4005	ENSG00000168710.13	AHCYL1	6	7.25
chr1	110161669	110164790	H3K4me3-3995	ENSG00000168710.13	AHCYL1	5	5.23
chr1	110281970	110283576	H3K4me3-4003	ENSG00000168710.13	AHCYL1	6	6.09
chr1	110452664	110456422	H3K4me3-4005	ENSG00000168710.13	AHCYL1	13	13.1
chr1	110281970	110283576	H3K4me3-4003	ENSG00000168710.13	AHCYL1	9	8.2
chr1	110452664	110456422	H3K4me3-4005	ENSG00000168710.13	AHCYL1	9	6.21
chr1	110576540	110578417	H3K4me3-4010	ENSG00000143093.10	STRIP1	92	9.15
chr1	110625827	110628077	H3K4me3-4013	ENSG00000143093.10	STRIP1	12	14.14
chr1	110609634	110613880	H3K4me3-4011	ENSG00000156150.6	ALX3	178	7.13
chr1	110625827	110628077	H3K4me3-4013	ENSG00000186150.3	UBL4B	12	6.07
chr1	110625827	110628077	H3K4me3-4013	ENSG00000186150.3	UBL4B	25	13.75
chr1	110609634	110613880	H3K4me3-4011	ENSG00000186150.3	UBL4B	6	6.04
chr1	110692430	110694315	H3K4me3-4018	ENSG00000197106.6	SLC6A17	117	18.27
chr1	110625827	110628077	H3K4me3-4013	ENSG00000197106.6	SLC6A17	8	6.16
chr1	110880044	110884066	H3K4me3-4022	ENSG00000162775.10	RBM15	30	6.82
chr1	110949084	110951177	H3K4me3-4024	ENSG00000224699.4	LAMTOR5-AS1	699	33.79
chr1	110625827	110628077	H3K4me3-4013	ENSG00000224699.4	LAMTOR5-AS1	7	6.11
chr1	110692430	110694315	H3K4me3-4018	ENSG00000224699.4	LAMTOR5-AS1	8	5.69
chr1	110694890	110695356	H3K4me3-4019	ENSG00000224699.4	LAMTOR5-AS1	8	5.69
chr1	110752164	110755519	H3K4me3-4020	ENSG00000224699.4	LAMTOR5-AS1	11	9.34
chr1	110752164	110755519	H3K4me3-4020	ENSG00000224699.4	LAMTOR5-AS1	8	5.11
chr1	110625827	110628077	H3K4me3-4013	ENSG00000224699.4	LAMTOR5-AS1	7	6.11
chr1	110692430	110694315	H3K4me3-4018	ENSG00000224699.4	LAMTOR5-AS1	8	5.69
chr1	110694890	110695356	H3K4me3-4019	ENSG00000224699.4	LAMTOR5-AS1	8	5.69
chr1	110752164	110755519	H3K4me3-4020	ENSG00000224699.4	LAMTOR5-AS1	11	9.34
chr1	110752164	110755519	H3K4me3-4020	ENSG00000224699.4	LAMTOR5-AS1	8	5.11
chr1	110625827	110628077	H3K4me3-4013	ENSG00000224699.4	LAMTOR5-AS1	7	6.11
chr1	110692430	110694315	H3K4me3-4018	ENSG00000224699.4	LAMTOR5-AS1	8	5.69
chr1	110694890	110695356	H3K4me3-4019	ENSG00000224699.4	LAMTOR5-AS1	8	5.69
chr1	110752164	110755519	H3K4me3-4020	ENSG00000224699.4	LAMTOR5-AS1	11	9.34
chr1	110752164	110755519	H3K4me3-4020	ENSG00000224699.4	LAMTOR5-AS1	8	5.11
chr1	110625827	110628077	H3K4me3-4013	ENSG00000143125.5	PROK1	6	9.16
chr1	110625827	110628077	H3K4me3-4013	ENSG00000235407.1	RP11-470L19.2	5	10.58
chr1	111148071	111150897	H3K4me3-4029	ENSG00000177301.9	KCNA2	200	18.61
chr1	111215293	111218525	H3K4me3-4033	ENSG00000177301.9	KCNA2	11	5.99
chr1	111330710	111331274	H3K4me3-4038	ENSG00000177301.9	KCNA2	7	7.81
chr1	111323233	111323757	H3K4me3-4037	ENSG00000177301.9	KCNA2	4	5.68
chr1	111215293	111218525	H3K4me3-4033	ENSG00000177272.7	KCNA3	246	9.92
chr1	111681463	111684223	H3K4me3-4070	ENSG00000156171.10	DRAM2	243	12.02
chr1	111681463	111684223	H3K4me3-4070	ENSG00000156171.10	DRAM2	243	12.02
chr1	111742394	111742737	H3K4me3-4074	ENSG00000162777.12	DENND2D	130	18.21
chr1	111888569	111889570	H3K4me3-4080	ENSG00000162777.12	DENND2D	6	5.41
chr1	111888569	111889570	H3K4me3-4080	ENSG00000064886.9	CHI3L2	7	6.12
chr1	111812950	111814420	H3K4me3-4076	ENSG00000203878.7	CHIAP2	11	5.36
chr1	111742394	111742737	H3K4me3-4074	ENSG00000203878.7	CHIAP2	10	5.11
chr1	111742394	111742737	H3K4me3-4074	ENSG00000134216.14	CHIA	6	6.31
chr1	111812950	111814420	H3K4me3-4076	ENSG00000134216.14	CHIA	8	5.08
chr1	111742394	111742737	H3K4me3-4074	ENSG00000227179.2	PGCP1	8	6.98
chr1	111742394	111742737	H3K4me3-4074	ENSG00000227179.2	PGCP1	8	5.93
chr1	111990354	111993155	H3K4me3-4084	ENSG00000116455.9	WDR77	27	17.64
chr1	112161642	112163934	H3K4me3-4087	ENSG00000116455.9	WDR77	5	8.24
chr1	112297455	112299505	H3K4me3-4089	ENSG00000116455.9	WDR77	3	5.23
chr1	112280636	112283994	H3K4me3-4088	ENSG00000143110.7	C1orf162	6	5.16
chr1	112297455	112299505	H3K4me3-4089	ENSG00000143110.7	C1orf162	6	5.45
chr1	112161642	112163934	H3K4me3-4087	ENSG00000121933.13	ADORA3	12	7.77
chr1	112161642	112163934	H3K4me3-4087	ENSG00000121933.13	ADORA3	9	5.37
chr1	112280636	112283994	H3K4me3-4088	ENSG00000121933.13	ADORA3	8	6.48
chr1	112297455	112299505	H3K4me3-4089	ENSG00000121933.13	ADORA3	7	5.66
chr1	112057976	112058834	H3K4me3-4086	ENSG00000121933.13	ADORA3	10	6.79
chr1	112161642	112163934	H3K4me3-4087	ENSG00000121933.13	ADORA3	9	5.13
chr1	112161642	112163934	H3K4me3-4087	ENSG00000231346.1	RP5-836N10.1	22	5.2
chr1	112161642	112163934	H3K4me3-4087	ENSG00000231346.1	RP5-836N10.1	23	5.03
chr1	112057976	112058834	H3K4me3-4086	ENSG00000116473.10	RAP1A	6	5.74
chr1	111742394	111742737	H3K4me3-4074	ENSG00000197852.8	FAM212B	4	5.14
chr1	111742394	111742737	H3K4me3-4074	ENSG00000227811.2	RP4-773A18.4	4	5.14
chr1	112297455	112299505	H3K4me3-4089	ENSG00000227811.2	RP4-773A18.4	7	6.67
chr1	112280636	112283994	H3K4me3-4088	ENSG00000064703.7	DDX20	20	5.32
chr1	112297455	112299505	H3K4me3-4089	ENSG00000064703.7	DDX20	63	7.9
chr1	113008516	113009342	H3K4me3-4106	ENSG00000143079.10	CTTNBP2NL	15	8.32
chr1	113160554	113163958	H3K4me3-4110	ENSG00000143079.10	CTTNBP2NL	6	5.16
chr1	113216547	113218595	H3K4me3-4112	ENSG00000143079.10	CTTNBP2NL	7	5.6
chr1	112938116	112940262	H3K4me3-4105	ENSG00000134245.13	WNT2B	15	11.53
chr1	112938116	112940262	H3K4me3-4105	ENSG00000134245.13	WNT2B	7	9.54
chr1	113216547	113218595	H3K4me3-4112	ENSG00000134245.13	WNT2B	5	7.09
chr1	113049973	113052590	H3K4me3-4109	ENSG00000134245.13	WNT2B	44	12.19
chr1	113256467	113259047	H3K4me3-4115	ENSG00000007341.14	ST7L	6	5.36
chr1	113256467	113259047	H3K4me3-4115	ENSG00000007341.14	ST7L	6	5.36
chr1	113216547	113218595	H3K4me3-4112	ENSG00000007341.14	ST7L	4	5.63
chr1	112938116	112940262	H3K4me3-4105	ENSG00000155363.14	MOV10	7	6.88
chr1	113160554	113163958	H3K4me3-4110	ENSG00000155363.14	MOV10	12	6.29
chr1	113160554	113163958	H3K4me3-4110	ENSG00000155363.14	MOV10	9	5.3
chr1	112938116	112940262	H3K4me3-4105	ENSG00000155363.14	MOV10	7	6.88
chr1	113160554	113163958	H3K4me3-4110	ENSG00000155363.14	MOV10	12	6.29
chr1	113160554	113163958	H3K4me3-4110	ENSG00000155363.14	MOV10	9	5.3
chr1	112938116	112940262	H3K4me3-4105	ENSG00000155366.12	RHOC	3	6.3
chr1	113160554	113163958	H3K4me3-4110	ENSG00000155366.12	RHOC	4	6.52
chr1	113216547	113218595	H3K4me3-4112	ENSG00000155366.12	RHOC	6	7.27
chr1	113160554	113163958	H3K4me3-4110	ENSG00000155367.11	PPM1J	6	5.25
chr1	113614916	113616969	H3K4me3-4131	ENSG00000238198.1	RP11-31F15.2	242	32.77
chr1	113614916	113616969	H3K4me3-4131	ENSG00000238198.1	RP11-31F15.2	43	5.76
chr1	113931408	113935231	H3K4me3-4134	ENSG00000081026.14	MAGI3	154	34.95
chr1	114300497	114302902	H3K4me3-4138	ENSG00000081019.9	RSBN1	8	6.5
chr1	114446497	114447621	H3K4me3-4140	ENSG00000134262.8	AP4B1	214	27.29
chr1	114447790	114448736	H3K4me3-4141	ENSG00000134262.8	AP4B1	494	32.91
chr1	114471022	114473835	H3K4me3-4142	ENSG00000134262.8	AP4B1	10	10.06
chr1	114471022	114473835	H3K4me3-4142	ENSG00000134262.8	AP4B1	6	5.3
chr1	114446497	114447621	H3K4me3-4140	ENSG00000163349.17	HIPK1	10	9.49
chr1	114447790	114448736	H3K4me3-4141	ENSG00000163349.17	HIPK1	10	9.49
chr1	114471022	114473835	H3K4me3-4142	ENSG00000163349.17	HIPK1	101	7.17
chr1	114471022	114473835	H3K4me3-4142	ENSG00000163349.17	HIPK1	263	23.82
chr1	114300497	114302902	H3K4me3-4138	ENSG00000235527.2	RP5-1073O3.7	3	5.46
chr1	114446497	114447621	H3K4me3-4140	ENSG00000235527.2	RP5-1073O3.7	6	8.95
chr1	114447790	114448736	H3K4me3-4141	ENSG00000235527.2	RP5-1073O3.7	6	8.95
chr1	114471022	114473835	H3K4me3-4142	ENSG00000235527.2	RP5-1073O3.7	101	21.93
chr1	115211637	115213327	H3K4me3-4161	ENSG00000116748.15	AMPD1	18	5.97
chr1	115211637	115213327	H3K4me3-4161	ENSG00000009307.11	CSDE1	11	8.89
chr1	115258206	115259926	H3K4me3-4162	ENSG00000009307.11	CSDE1	14	8.07
chr1	115322298	115323850	H3K4me3-4165	ENSG00000052723.7	SIKE1	243	31.86
chr1	115530659	115531097	H3K4me3-4177	ENSG00000134200.2	TSHB	7	6.06
chr1	115879115	115881657	H3K4me3-4193	ENSG00000134259.3	NGF	53	9.62
chr1	116184181	116185917	H3K4me3-4210	ENSG00000118729.10	CASQ2	9	5.29
chr1	116380185	116382763	H3K4me3-4213	ENSG00000228127.1	RP11-12L8.1	9	6.88
chr1	116380185	116382763	H3K4me3-4213	ENSG00000163393.8	SLC22A15	9	8.67
chr1	116380185	116382763	H3K4me3-4213	ENSG00000163393.8	SLC22A15	16	15.49
chr1	116915045	116918916	H3K4me3-4224	ENSG00000235933.1	RP5-1185H19.2	5	10.95
chr1	116960232	116961882	H3K4me3-4226	ENSG00000163399.11	ATP1A1	9	5.85
chr1	116694543	116695252	H3K4me3-4221	ENSG00000163399.11	ATP1A1	4	6.19
chr1	116960232	116961882	H3K4me3-4226	ENSG00000163399.11	ATP1A1	7	6.14
chr1	117035876	117037455	H3K4me3-4227	ENSG00000163399.11	ATP1A1	7	5.76
chr1	116694543	116695252	H3K4me3-4221	ENSG00000203865.5	ATP1A1OS	5	6.92
chr1	116915045	116918916	H3K4me3-4224	ENSG00000203865.5	ATP1A1OS	9	5.3
chr1	116694543	116695252	H3K4me3-4221	ENSG00000233154.1	RP4-655J12.4	6	6.16
chr1	116920013	116920428	H3K4me3-4225	ENSG00000233154.1	RP4-655J12.4	9	5.78
chr1	116915045	116918916	H3K4me3-4224	ENSG00000233154.1	RP4-655J12.4	5	5.34
chr1	116915045	116918916	H3K4me3-4224	ENSG00000233154.1	RP4-655J12.4	5	5.73
chr1	116960232	116961882	H3K4me3-4226	ENSG00000233154.1	RP4-655J12.4	7	6.36
chr1	116960232	116961882	H3K4me3-4226	ENSG00000233154.1	RP4-655J12.4	7	7.43
chr1	116915045	116918916	H3K4me3-4224	ENSG00000233154.1	RP4-655J12.4	5	7.13
chr1	116960232	116961882	H3K4me3-4226	ENSG00000233154.1	RP4-655J12.4	5	5.9
chr1	117209077	117210930	H3K4me3-4230	ENSG00000143061.13	IGSF3	65	15.36
chr1	117601670	117603692	H3K4me3-4241	ENSG00000116824.4	CD2	4	5.87
chr1	117601670	117603692	H3K4me3-4241	ENSG00000236137.1	RP11-27K13.3	47	5.11
chr1	117908299	117913744	H3K4me3-4246	ENSG00000198162.8	MAN1A2	64	11.72
chr1	118147723	118150422	H3K4me3-4247	ENSG00000236866.1	AL157902.3	82	7.88
chr1	119541942	119544207	H3K4me3-4295	ENSG00000226172.2	RP4-712E4.1	111	10.4
chr1	119870051	119870830	H3K4me3-4303	ENSG00000232650.1	RP5-834N19.1	82	7.18
chr1	119869163	119869944	H3K4me3-4302	ENSG00000143067.4	ZNF697	5	6.77
chr1	119870051	119870830	H3K4me3-4303	ENSG00000143067.4	ZNF697	5	6.77
chr1	120217800	120219020	H3K4me3-4313	ENSG00000143067.4	ZNF697	10	6.84
chr1	120254173	120256264	H3K4me3-4315	ENSG00000143067.4	ZNF697	11	10.18
chr1	120173624	120174687	H3K4me3-4311	ENSG00000092621.7	PHGDH	10	9.79
chr1	120189778	120191817	H3K4me3-4312	ENSG00000092621.7	PHGDH	11	7.88
chr1	120217800	120219020	H3K4me3-4313	ENSG00000092621.7	PHGDH	10	6.19
chr1	120308222	120311821	H3K4me3-4317	ENSG00000092621.7	PHGDH	13	9.26
chr1	120254173	120256264	H3K4me3-4315	ENSG00000134240.7	HMGCS2	13	11.03
chr1	120308222	120311821	H3K4me3-4317	ENSG00000134193.10	REG4	6	5.34
chr1	120254173	120256264	H3K4me3-4315	ENSG00000134193.10	REG4	8	5.44
chr1	120254173	120256264	H3K4me3-4315	ENSG00000178104.15	PDE4DIP	4	8.27
chr1	144925305	144925596	H3K4me3-4418	ENSG00000178104.15	PDE4DIP	5	5.68
chr1	145038927	145040605	H3K4me3-4420	ENSG00000178104.15	PDE4DIP	7	7.16
chr1	145074995	145076190	H3K4me3-4421	ENSG00000178104.15	PDE4DIP	7	9.45
chr1	145091652	145092926	H3K4me3-4422	ENSG00000178104.15	PDE4DIP	5	6.53
chr1	144925796	144933263	H3K4me3-4419	ENSG00000178104.15	PDE4DIP	5	8.46
chr1	145074995	145076190	H3K4me3-4421	ENSG00000178104.15	PDE4DIP	6	7.5
chr1	145074995	145076190	H3K4me3-4421	ENSG00000178104.15	PDE4DIP	8	10.72
chr1	145091652	145092926	H3K4me3-4422	ENSG00000178104.15	PDE4DIP	6	8.58
chr1	145096321	145097754	H3K4me3-4423	ENSG00000178104.15	PDE4DIP	5	7.03
chr1	144925305	144925596	H3K4me3-4418	ENSG00000178104.15	PDE4DIP	6	6.97
chr1	144925305	144925596	H3K4me3-4418	ENSG00000178104.15	PDE4DIP	8	10.35
chr1	144925796	144933263	H3K4me3-4419	ENSG00000178104.15	PDE4DIP	5	5.29
chr1	144925796	144933263	H3K4me3-4419	ENSG00000178104.15	PDE4DIP	6	6.97
chr1	144925796	144933263	H3K4me3-4419	ENSG00000178104.15	PDE4DIP	7	6.91
chr1	144925796	144933263	H3K4me3-4419	ENSG00000178104.15	PDE4DIP	7	7.41
chr1	144925796	144933263	H3K4me3-4419	ENSG00000178104.15	PDE4DIP	9	8.53
chr1	144921303	144921709	H3K4me3-4417	ENSG00000178104.15	PDE4DIP	4	5.77
chr1	144925305	144925596	H3K4me3-4418	ENSG00000178104.15	PDE4DIP	4	5.75
chr1	144925796	144933263	H3K4me3-4419	ENSG00000178104.15	PDE4DIP	4	5.67
chr1	144925796	144933263	H3K4me3-4419	ENSG00000178104.15	PDE4DIP	4	5.69
chr1	144925796	144933263	H3K4me3-4419	ENSG00000178104.15	PDE4DIP	4	5.7
chr1	144925796	144933263	H3K4me3-4419	ENSG00000178104.15	PDE4DIP	5	7.6
chr1	145038927	145040605	H3K4me3-4420	ENSG00000178104.15	PDE4DIP	7	7.34
chr1	145074995	145076190	H3K4me3-4421	ENSG00000178104.15	PDE4DIP	50	8.89
chr1	145074995	145076190	H3K4me3-4421	ENSG00000178104.15	PDE4DIP	76	9.94
chr1	145091652	145092926	H3K4me3-4422	ENSG00000178104.15	PDE4DIP	11	8.83
chr1	145096321	145097754	H3K4me3-4423	ENSG00000178104.15	PDE4DIP	13	12.73
chr1	145096321	145097754	H3K4me3-4423	ENSG00000178104.15	PDE4DIP	9	7.74
chr1	120189778	120191817	H3K4me3-4312	ENSG00000223380.3	SEC22B	3	6.16
chr1	145096321	145097754	H3K4me3-4423	ENSG00000223380.3	SEC22B	111	15.36
chr1	17229992	17231657	H3K4me3-1326	ENSG00000233396.3	RP11-458D21.1	80	731.72
chr1	145469674	145471113	H3K4me3-4444	ENSG00000168509.13	HFE2	9	7.64
chr1	145472469	145474997	H3K4me3-4446	ENSG00000168509.13	HFE2	6	5.44
chr1	145514975	145517388	H3K4me3-4449	ENSG00000168509.13	HFE2	8	8.53
chr1	145548377	145549575	H3K4me3-4450	ENSG00000168509.13	HFE2	6	7.1
chr1	145588694	145589900	H3K4me3-4453	ENSG00000168509.13	HFE2	7	9.59
chr1	145413223	145416009	H3K4me3-4439	ENSG00000117289.7	TXNIP	8	9.26
chr1	145469674	145471113	H3K4me3-4444	ENSG00000117289.7	TXNIP	7	8.87
chr1	145472469	145474997	H3K4me3-4446	ENSG00000117289.7	TXNIP	6	7.59
chr1	145476684	145478547	H3K4me3-4447	ENSG00000117289.7	TXNIP	6	7.59
chr1	145514975	145517388	H3K4me3-4449	ENSG00000117289.7	TXNIP	4	6.03
chr1	145588694	145589900	H3K4me3-4453	ENSG00000117289.7	TXNIP	3	5.52
chr1	145437158	145442651	H3K4me3-4442	ENSG00000117289.7	TXNIP	48	12.83
chr1	145437158	145442651	H3K4me3-4442	ENSG00000117289.7	TXNIP	793	115.93
chr1	145413223	145416009	H3K4me3-4439	ENSG00000121851.8	POLR3GL	9	11.42
chr1	145436521	145436983	H3K4me3-4441	ENSG00000121851.8	POLR3GL	6	6
chr1	145436521	145436983	H3K4me3-4441	ENSG00000121851.8	POLR3GL	7	6.08
chr1	145437158	145442651	H3K4me3-4442	ENSG00000121851.8	POLR3GL	7	6.08
chr1	145472469	145474997	H3K4me3-4446	ENSG00000121851.8	POLR3GL	41	12.66
chr1	145476684	145478547	H3K4me3-4447	ENSG00000121851.8	POLR3GL	41	12.66
chr1	145514975	145517388	H3K4me3-4449	ENSG00000121851.8	POLR3GL	10	11.29
chr1	145588694	145589900	H3K4me3-4453	ENSG00000121851.8	POLR3GL	5	7.24
chr1	145609644	145611563	H3K4me3-4454	ENSG00000121851.8	POLR3GL	4	5.64
chr1	145469674	145471113	H3K4me3-4444	ENSG00000121851.8	POLR3GL	72	12.49
chr1	145413223	145416009	H3K4me3-4439	ENSG00000152022.7	LIX1L	6	5.17
chr1	145469674	145471113	H3K4me3-4444	ENSG00000152022.7	LIX1L	41	8.05
chr1	145506751	145508792	H3K4me3-4448	ENSG00000152022.7	LIX1L	8	5.35
chr1	145514975	145517388	H3K4me3-4449	ENSG00000152022.7	LIX1L	13	11.48
chr1	145588694	145589900	H3K4me3-4453	ENSG00000152022.7	LIX1L	5	5.59
chr1	145472469	145474997	H3K4me3-4446	ENSG00000234222.2	RP11-315I20.1	8	8.13
chr1	145476684	145478547	H3K4me3-4447	ENSG00000234222.2	RP11-315I20.1	8	8.13
chr1	145514975	145517388	H3K4me3-4449	ENSG00000234222.2	RP11-315I20.1	12	5.15
chr1	145588694	145589900	H3K4me3-4453	ENSG00000234222.2	RP11-315I20.1	4	5.43
chr1	145506751	145508792	H3K4me3-4448	ENSG00000234222.2	RP11-315I20.1	282	34.95
chr1	145514975	145517388	H3K4me3-4449	ENSG00000211451.7	GNRHR2	490	62.47
chr1	145514975	145517388	H3K4me3-4449	ENSG00000211451.7	GNRHR2	79	23.49
chr1	145514975	145517388	H3K4me3-4449	ENSG00000211451.7	GNRHR2	83	11.32
chr1	145413223	145416009	H3K4me3-4439	ENSG00000143127.8	ITGA10	4	6.08
chr1	145472469	145474997	H3K4me3-4446	ENSG00000143127.8	ITGA10	6	7.07
chr1	145476684	145478547	H3K4me3-4447	ENSG00000143127.8	ITGA10	6	7.07
chr1	145514975	145517388	H3K4me3-4449	ENSG00000143127.8	ITGA10	17	7.69
chr1	145588694	145589900	H3K4me3-4453	ENSG00000143127.8	ITGA10	5	6.83
chr1	145413223	145416009	H3K4me3-4439	ENSG00000198483.8	ANKRD35	6	11.28
chr1	145469674	145471113	H3K4me3-4444	ENSG00000198483.8	ANKRD35	4	5.43
chr1	145472469	145474997	H3K4me3-4446	ENSG00000198483.8	ANKRD35	5	6.96
chr1	145476684	145478547	H3K4me3-4447	ENSG00000198483.8	ANKRD35	5	6.96
chr1	145514975	145517388	H3K4me3-4449	ENSG00000198483.8	ANKRD35	10	12.22
chr1	145413223	145416009	H3K4me3-4439	ENSG00000131788.11	PIAS3	4	5.33
chr1	145413223	145416009	H3K4me3-4439	ENSG00000131788.11	PIAS3	8	11.59
chr1	145469674	145471113	H3K4me3-4444	ENSG00000131788.11	PIAS3	5	5.07
chr1	145514975	145517388	H3K4me3-4449	ENSG00000131788.11	PIAS3	7	6.14
chr1	145413223	145416009	H3K4me3-4439	ENSG00000186364.7	NUDT17	7	10.31
chr1	145437158	145442651	H3K4me3-4442	ENSG00000186364.7	NUDT17	4	5.31
chr1	145469674	145471113	H3K4me3-4444	ENSG00000186364.7	NUDT17	5	5.49
chr1	145472469	145474997	H3K4me3-4446	ENSG00000186364.7	NUDT17	5	5.25
chr1	145476684	145478547	H3K4me3-4447	ENSG00000186364.7	NUDT17	5	5.25
chr1	145609644	145611563	H3K4me3-4454	ENSG00000186364.7	NUDT17	11	6.17
chr1	145413223	145416009	H3K4me3-4439	ENSG00000186141.4	POLR3C	4	6.35
chr1	145469674	145471113	H3K4me3-4444	ENSG00000186141.4	POLR3C	4	5.53
chr1	145514975	145517388	H3K4me3-4449	ENSG00000186141.4	POLR3C	5	6.24
chr1	145588694	145589900	H3K4me3-4453	ENSG00000186141.4	POLR3C	11	8.94
chr1	145609644	145611563	H3K4me3-4454	ENSG00000186141.4	POLR3C	120	23.05
chr1	145609644	145611563	H3K4me3-4454	ENSG00000186141.4	POLR3C	107	35.35
chr1	146580691	146582639	H3K4me3-4471	ENSG00000131791.6	PRKAB2	4	5.15
chr1	146694452	146697726	H3K4me3-4475	ENSG00000131791.6	PRKAB2	8	11.9
chr1	146714001	146715986	H3K4me3-4476	ENSG00000131791.6	PRKAB2	4	5.67
chr1	146714001	146715986	H3K4me3-4476	ENSG00000131791.6	PRKAB2	3	5.1
chr1	146714001	146715986	H3K4me3-4476	ENSG00000237188.3	RP11-337C18.8	5	7.07
chr1	146714001	146715986	H3K4me3-4476	ENSG00000237188.3	RP11-337C18.8	5	7.84
chr1	146649487	146649908	H3K4me3-4473	ENSG00000180867.9	PDIA3P	287	33.48
chr1	146714001	146715986	H3K4me3-4476	ENSG00000180867.9	PDIA3P	4	5.53
chr1	146641477	146645593	H3K4me3-4472	ENSG00000131781.8	FMO5	5	5.38
chr1	146641477	146645593	H3K4me3-4472	ENSG00000131781.8	FMO5	6	6.62
chr1	146641477	146645593	H3K4me3-4472	ENSG00000131781.8	FMO5	8	8.63
chr1	146694452	146697726	H3K4me3-4475	ENSG00000131781.8	FMO5	656	32.55
chr1	146641477	146645593	H3K4me3-4472	ENSG00000131778.13	CHD1L	4	6.12
chr1	146641477	146645593	H3K4me3-4472	ENSG00000131778.13	CHD1L	5	8.31
chr1	146649487	146649908	H3K4me3-4473	ENSG00000131778.13	CHD1L	4	6.14
chr1	147141318	147143195	H3K4me3-4493	ENSG00000162836.7	ACP6	992	129.14
chr1	147351718	147351948	H3K4me3-4498	ENSG00000227139.1	RP11-533N14.3	5	6.8
chr1	149821109	149821910	H3K4me3-4631	ENSG00000220323.3	HIST2H2BD	18	5.31
chr1	149821109	149821910	H3K4me3-4631	ENSG00000220323.3	HIST2H2BD	27	11.34
chr1	149855941	149860804	H3K4me3-4632	ENSG00000220323.3	HIST2H2BD	16	22.67
chr1	149855941	149860804	H3K4me3-4632	ENSG00000203819.6	HIST2H2BC	8	6.75
chr1	149855941	149860804	H3K4me3-4632	ENSG00000203819.6	HIST2H2BC	5	6.26
chr1	149821109	149821910	H3K4me3-4631	ENSG00000184678.8	HIST2H2BE	8	13.08
chr1	149855941	149860804	H3K4me3-4632	ENSG00000184678.8	HIST2H2BE	31	7.31
chr1	149888968	149889401	H3K4me3-4634	ENSG00000184678.8	HIST2H2BE	6	8.25
chr1	150121288	150123851	H3K4me3-4642	ENSG00000184678.8	HIST2H2BE	3	6.62
chr1	149821109	149821910	H3K4me3-4631	ENSG00000178096.8	BOLA1	13	12.65
chr1	149871153	149872111	H3K4me3-4633	ENSG00000178096.8	BOLA1	17	5.39
chr1	149888968	149889401	H3K4me3-4634	ENSG00000178096.8	BOLA1	18	12.87
chr1	149980547	149983293	H3K4me3-4639	ENSG00000178096.8	BOLA1	5	5.11
chr1	150038625	150040544	H3K4me3-4641	ENSG00000178096.8	BOLA1	7	8.91
chr1	150121288	150123851	H3K4me3-4642	ENSG00000178096.8	BOLA1	4	5.8
chr1	150121288	150123851	H3K4me3-4642	ENSG00000178096.8	BOLA1	6	7.98
chr1	150206272	150209248	H3K4me3-4647	ENSG00000178096.8	BOLA1	4	5.23
chr1	150206272	150209248	H3K4me3-4647	ENSG00000178096.8	BOLA1	5	7.14
chr1	149821109	149821910	H3K4me3-4631	ENSG00000178096.8	BOLA1	5	5.47
chr1	149821109	149821910	H3K4me3-4631	ENSG00000178096.8	BOLA1	5	5.99
chr1	149855941	149860804	H3K4me3-4632	ENSG00000178096.8	BOLA1	103	23.88
chr1	149898547	149900628	H3K4me3-4635	ENSG00000178096.8	BOLA1	5	5.8
chr1	149908004	149908959	H3K4me3-4637	ENSG00000178096.8	BOLA1	5	6.04
chr1	149855941	149860804	H3K4me3-4632	ENSG00000178096.8	BOLA1	7	5.32
chr1	149888968	149889401	H3K4me3-4634	ENSG00000178096.8	BOLA1	8	8.23
chr1	149908004	149908959	H3K4me3-4637	ENSG00000178096.8	BOLA1	6	7.61
chr1	150121288	150123851	H3K4me3-4642	ENSG00000178096.8	BOLA1	4	5.1
chr1	149908004	149908959	H3K4me3-4637	ENSG00000159164.5	SV2A	12	6.19
chr1	150038625	150040544	H3K4me3-4641	ENSG00000159164.5	SV2A	7	9.05
chr1	150121288	150123851	H3K4me3-4642	ENSG00000159164.5	SV2A	8	12.14
chr1	149855941	149860804	H3K4me3-4632	ENSG00000159164.5	SV2A	5	5.24
chr1	149871153	149872111	H3K4me3-4633	ENSG00000159164.5	SV2A	8	7.89
chr1	149908004	149908959	H3K4me3-4637	ENSG00000143368.9	SF3B4	14	7.22
chr1	150038625	150040544	H3K4me3-4641	ENSG00000143368.9	SF3B4	6	10.33
chr1	149855941	149860804	H3K4me3-4632	ENSG00000143368.9	SF3B4	5	7.62
chr1	149898547	149900628	H3K4me3-4635	ENSG00000143368.9	SF3B4	140	34.1
chr1	149898547	149900628	H3K4me3-4635	ENSG00000143368.9	SF3B4	333	33.02
chr1	150121288	150123851	H3K4me3-4642	ENSG00000143368.9	SF3B4	3	6.26
chr1	149888968	149889401	H3K4me3-4634	ENSG00000014914.15	MTMR11	12	6.32
chr1	150038625	150040544	H3K4me3-4641	ENSG00000014914.15	MTMR11	5	5.65
chr1	150121288	150123851	H3K4me3-4642	ENSG00000014914.15	MTMR11	5	6.57
chr1	149855941	149860804	H3K4me3-4632	ENSG00000014914.15	MTMR11	5	6.65
chr1	149871153	149872111	H3K4me3-4633	ENSG00000014914.15	MTMR11	6	7.73
chr1	150038625	150040544	H3K4me3-4641	ENSG00000163113.10	OTUD7B	4	5.6
chr1	149855941	149860804	H3K4me3-4632	ENSG00000163113.10	OTUD7B	5	6.59
chr1	150121288	150123851	H3K4me3-4642	ENSG00000163113.10	OTUD7B	5	6.59
chr1	149855941	149860804	H3K4me3-4632	ENSG00000136631.8	VPS45	7	8.38
chr1	149888968	149889401	H3K4me3-4634	ENSG00000136631.8	VPS45	7	7.81
chr1	149898547	149900628	H3K4me3-4635	ENSG00000136631.8	VPS45	6	6.69
chr1	149980547	149983293	H3K4me3-4639	ENSG00000136631.8	VPS45	9	7.16
chr1	150121288	150123851	H3K4me3-4642	ENSG00000136631.8	VPS45	6	5.91
chr1	150206272	150209248	H3K4me3-4647	ENSG00000136631.8	VPS45	8	9.76
chr1	150121288	150123851	H3K4me3-4642	ENSG00000136631.8	VPS45	4	5.19
chr1	150206272	150209248	H3K4me3-4647	ENSG00000136631.8	VPS45	4	6.4
chr1	150121288	150123851	H3K4me3-4642	ENSG00000023902.9	PLEKHO1	163	63.09
chr1	150121288	150123851	H3K4me3-4642	ENSG00000023902.9	PLEKHO1	57	13.77
chr1	150038625	150040544	H3K4me3-4641	ENSG00000143401.10	ANP32E	8	8.91
chr1	150206272	150209248	H3K4me3-4647	ENSG00000143401.10	ANP32E	1329	32.73
chr1	150265781	150267313	H3K4me3-4653	ENSG00000143401.10	ANP32E	5	5.71
chr1	149855941	149860804	H3K4me3-4632	ENSG00000143401.10	ANP32E	5	6.62
chr1	150121288	150123851	H3K4me3-4642	ENSG00000143401.10	ANP32E	7	5.44
chr1	150532629	150535945	H3K4me3-4663	ENSG00000143401.10	ANP32E	4	5.77
chr1	150038625	150040544	H3K4me3-4641	ENSG00000143401.10	ANP32E	4	6.31
chr1	150121288	150123851	H3K4me3-4642	ENSG00000118298.6	CA14	6	6.23
chr1	150206272	150209248	H3K4me3-4647	ENSG00000118298.6	CA14	10	5.5
chr1	150206272	150209248	H3K4me3-4647	ENSG00000118298.6	CA14	13	7.71
chr1	150265781	150267313	H3K4me3-4653	ENSG00000118298.6	CA14	13	11.27
chr1	150293220	150295099	H3K4me3-4654	ENSG00000118298.6	CA14	6	5.47
chr1	150459439	150460840	H3K4me3-4658	ENSG00000118298.6	CA14	6	8.83
chr1	150265781	150267313	H3K4me3-4653	ENSG00000117362.8	APH1A	11	7.81
chr1	150459439	150460840	H3K4me3-4658	ENSG00000117362.8	APH1A	5	7.45
chr1	150265781	150267313	H3K4me3-4653	ENSG00000118292.4	C1orf54	8	6.3
chr1	150254965	150255692	H3K4me3-4652	ENSG00000159208.11	C1orf51	96	13.28
chr1	150239890	150242036	H3K4me3-4650	ENSG00000187145.10	MRPS21	11	5.75
chr1	150206272	150209248	H3K4me3-4647	ENSG00000187145.10	MRPS21	5	6.66
chr1	150038625	150040544	H3K4me3-4641	ENSG00000163125.11	RPRD2	3	5.96
chr1	150206272	150209248	H3K4me3-4647	ENSG00000163125.11	RPRD2	4	6.82
chr1	150545393	150552157	H3K4me3-4668	ENSG00000163125.11	RPRD2	3	5.3
chr1	150552349	150553154	H3K4me3-4669	ENSG00000163125.11	RPRD2	3	5.3
chr1	150239890	150242036	H3K4me3-4650	ENSG00000143374.10	TARS2	5	5.72
chr1	150520623	150522761	H3K4me3-4662	ENSG00000143374.10	TARS2	7	5.2
chr1	150532629	150535945	H3K4me3-4663	ENSG00000143374.10	TARS2	6	5.2
chr1	150459439	150460840	H3K4me3-4658	ENSG00000143369.10	ECM1	14	9.47
chr1	150600544	150603172	H3K4me3-4671	ENSG00000143369.10	ECM1	6	7.67
chr1	150459439	150460840	H3K4me3-4658	ENSG00000264553.1	MIR4257	7	9.11
chr1	150545393	150552157	H3K4me3-4668	ENSG00000264553.1	MIR4257	7	5.27
chr1	150552349	150553154	H3K4me3-4669	ENSG00000264553.1	MIR4257	7	5.27
chr1	150545393	150552157	H3K4me3-4668	ENSG00000143384.8	MCL1	15	6.59
chr1	150545393	150552157	H3K4me3-4668	ENSG00000143384.8	MCL1	16	6.15
chr1	150545393	150552157	H3K4me3-4668	ENSG00000143384.8	MCL1	17	7.64
chr1	150545393	150552157	H3K4me3-4668	ENSG00000143384.8	MCL1	23	7.07
chr1	150545393	150552157	H3K4me3-4668	ENSG00000143384.8	MCL1	31	5.68
chr1	150584527	150584742	H3K4me3-4670	ENSG00000143384.8	MCL1	5	5.41
chr1	150600544	150603172	H3K4me3-4671	ENSG00000143384.8	MCL1	5	5.82
chr1	150532629	150535945	H3K4me3-4663	ENSG00000143420.13	ENSA	6	6.13
chr1	150545393	150552157	H3K4me3-4668	ENSG00000143420.13	ENSA	7	5.34
chr1	150736605	150738471	H3K4me3-4676	ENSG00000143420.13	ENSA	6	6.94
chr1	150545393	150552157	H3K4me3-4668	ENSG00000143420.13	ENSA	4	5.47
chr1	150545393	150552157	H3K4me3-4668	ENSG00000143420.13	ENSA	5	6.56
chr1	150552349	150553154	H3K4me3-4669	ENSG00000143420.13	ENSA	5	6.56
chr1	150668638	150670456	H3K4me3-4673	ENSG00000143457.6	GOLPH3L	409	33.6
chr1	150668638	150670456	H3K4me3-4673	ENSG00000143457.6	GOLPH3L	58	9.27
chr1	150600544	150603172	H3K4me3-4671	ENSG00000163131.6	CTSS	6	5.09
chr1	150976776	150980338	H3K4me3-4687	ENSG00000143437.16	ARNT	3	5.52
chr1	150976776	150980338	H3K4me3-4687	ENSG00000143418.15	CERS2	4	5.17
chr1	150976776	150980338	H3K4me3-4687	ENSG00000143409.11	FAM63A	160	27.74
chr1	151019820	151021471	H3K4me3-4689	ENSG00000143409.11	FAM63A	6	6.12
chr1	150976776	150980338	H3K4me3-4687	ENSG00000143409.11	FAM63A	370	38.44
chr1	151019820	151021471	H3K4me3-4689	ENSG00000143409.11	FAM63A	9	6.02
chr1	150976776	150980338	H3K4me3-4687	ENSG00000143409.11	FAM63A	136	22.91
chr1	150980486	150982275	H3K4me3-4688	ENSG00000143409.11	FAM63A	136	22.91
chr1	150980486	150982275	H3K4me3-4688	ENSG00000143409.11	FAM63A	681	33.21
chr1	151019820	151021471	H3K4me3-4689	ENSG00000163141.14	BNIPL	7	5.15
chr1	150976776	150980338	H3K4me3-4687	ENSG00000143443.9	C1orf56	6	6.43
chr1	151129226	151129608	H3K4me3-4694	ENSG00000197622.8	CDC42SE1	5	7.39
chr1	150976776	150980338	H3K4me3-4687	ENSG00000143458.7	GABPB2	4	5.6
chr1	151029232	151033306	H3K4me3-4690	ENSG00000143458.7	GABPB2	7	5.36
chr1	151042485	151044219	H3K4me3-4691	ENSG00000143458.7	GABPB2	419	36.49
chr1	151118138	151119922	H3K4me3-4693	ENSG00000143458.7	GABPB2	6	5.05
chr1	151129226	151129608	H3K4me3-4694	ENSG00000143458.7	GABPB2	8	7.61
chr1	150976776	150980338	H3K4me3-4687	ENSG00000143434.11	SEMA6C	3	5.71
chr1	151019820	151021471	H3K4me3-4689	ENSG00000143434.11	SEMA6C	6	12.62
chr1	151029232	151033306	H3K4me3-4690	ENSG00000143434.11	SEMA6C	4	7.23
chr1	151042485	151044219	H3K4me3-4691	ENSG00000143434.11	SEMA6C	6	11.72
chr1	151129226	151129608	H3K4me3-4694	ENSG00000143434.11	SEMA6C	14	11.88
chr1	151161550	151163249	H3K4me3-4698	ENSG00000143434.11	SEMA6C	4	5.54
chr1	151042485	151044219	H3K4me3-4691	ENSG00000163154.5	TNFAIP8L2	8	5.48
chr1	151103544	151104697	H3K4me3-4692	ENSG00000163154.5	TNFAIP8L2	12	5.26
chr1	151029232	151033306	H3K4me3-4690	ENSG00000163154.5	TNFAIP8L2	5	6.44
chr1	151129226	151129608	H3K4me3-4694	ENSG00000163154.5	TNFAIP8L2	304	32.46
chr1	151129741	151130337	H3K4me3-4695	ENSG00000163154.5	TNFAIP8L2	304	32.46
chr1	151136915	151139693	H3K4me3-4697	ENSG00000163155.7	LYSMD1	188	35.64
chr1	151136915	151139693	H3K4me3-4697	ENSG00000163156.7	SCNM1	131	33.1
chr1	151170323	151172602	H3K4me3-4701	ENSG00000143398.15	PIP5K1A	51	8.91
chr1	151226423	151228382	H3K4me3-4702	ENSG00000159352.11	PSMD4	568	43.53
chr1	151226423	151228382	H3K4me3-4702	ENSG00000143390.13	RFX5	6	5.01
chr1	151298699	151300985	H3K4me3-4704	ENSG00000159377.6	PSMB4	8	10.37
chr1	151318942	151320312	H3K4me3-4705	ENSG00000159377.6	PSMB4	5	5.04
chr1	151371484	151373583	H3K4me3-4709	ENSG00000159377.6	PSMB4	293	26.53
chr1	151735174	151736757	H3K4me3-4721	ENSG00000159377.6	PSMB4	4	7.19
chr1	151802194	151803196	H3K4me3-4724	ENSG00000159377.6	PSMB4	4	7.7
chr1	151803402	151805146	H3K4me3-4725	ENSG00000159377.6	PSMB4	4	7.7
chr1	151735174	151736757	H3K4me3-4721	ENSG00000143442.17	POGZ	6	7.92
chr1	151445582	151446434	H3K4me3-4712	ENSG00000143442.17	POGZ	12	5.38
chr1	151735174	151736757	H3K4me3-4721	ENSG00000143442.17	POGZ	7	10.21
chr1	151762323	151764367	H3K4me3-4722	ENSG00000143442.17	POGZ	4	5.1
chr1	151802194	151803196	H3K4me3-4724	ENSG00000143442.17	POGZ	5	7.19
chr1	151803402	151805146	H3K4me3-4725	ENSG00000143442.17	POGZ	5	7.19
chr1	151735174	151736757	H3K4me3-4721	ENSG00000143375.10	CGN	3	5.4
chr1	151802194	151803196	H3K4me3-4724	ENSG00000143375.10	CGN	5	11.22
chr1	151803402	151805146	H3K4me3-4725	ENSG00000143375.10	CGN	5	11.22
chr1	151735174	151736757	H3K4me3-4721	ENSG00000143367.11	TUFT1	9	12.07
chr1	151802194	151803196	H3K4me3-4724	ENSG00000143367.11	TUFT1	6	8.04
chr1	151803402	151805146	H3K4me3-4725	ENSG00000143367.11	TUFT1	6	8.04
chr1	151512001	151514003	H3K4me3-4715	ENSG00000207606.1	MIR554	12	5.48
chr1	151735174	151736757	H3K4me3-4721	ENSG00000207606.1	MIR554	4	6.79
chr1	151429913	151431714	H3K4me3-4710	ENSG00000207606.1	MIR554	6	5.14
chr1	151762323	151764367	H3K4me3-4722	ENSG00000207606.1	MIR554	5	6.1
chr1	151802194	151803196	H3K4me3-4724	ENSG00000207606.1	MIR554	5	6.45
chr1	151803402	151805146	H3K4me3-4725	ENSG00000207606.1	MIR554	5	6.45
chr1	151689363	151690124	H3K4me3-4719	ENSG00000159409.10	CELF3	112	34.34
chr1	151735174	151736757	H3K4me3-4721	ENSG00000159409.10	CELF3	9	5.93
chr1	151802194	151803196	H3K4me3-4724	ENSG00000159409.10	CELF3	7	7.26
chr1	151803402	151805146	H3K4me3-4725	ENSG00000159409.10	CELF3	7	7.26
chr1	151762323	151764367	H3K4me3-4722	ENSG00000143450.10	OAZ3	12	12.76
chr1	151762323	151764367	H3K4me3-4722	ENSG00000143450.10	OAZ3	9	8.43
chr1	151735174	151736757	H3K4me3-4721	ENSG00000143450.10	OAZ3	14	5.84
chr1	151762323	151764367	H3K4me3-4722	ENSG00000143450.10	OAZ3	5	5.08
chr1	151803402	151805146	H3K4me3-4725	ENSG00000143450.10	OAZ3	5	7.51
chr1	151803402	151805146	H3K4me3-4725	ENSG00000182134.11	TDRKH	11	7.44
chr1	151805320	151805697	H3K4me3-4726	ENSG00000182134.11	TDRKH	11	7.44
chr1	151735174	151736757	H3K4me3-4721	ENSG00000182134.11	TDRKH	12	12.15
chr1	151735174	151736757	H3K4me3-4721	ENSG00000182134.11	TDRKH	9	8.12
chr1	151803402	151805146	H3K4me3-4725	ENSG00000182134.11	TDRKH	7	7.24
chr1	151762323	151764367	H3K4me3-4722	ENSG00000213171.2	LINGO4	20	15.94
chr1	151735174	151736757	H3K4me3-4721	ENSG00000213171.2	LINGO4	4	5.44
chr1	151803402	151805146	H3K4me3-4725	ENSG00000213171.2	LINGO4	5	6.14
chr1	151803402	151805146	H3K4me3-4725	ENSG00000143365.12	RORC	24	12.35
chr1	151735174	151736757	H3K4me3-4721	ENSG00000143365.12	RORC	11	7.97
chr1	151762323	151764367	H3K4me3-4722	ENSG00000143365.12	RORC	14	8.42
chr1	151429913	151431714	H3K4me3-4710	ENSG00000143365.12	RORC	5	5.17
chr1	151482605	151486006	H3K4me3-4713	ENSG00000143365.12	RORC	5	5.14
chr1	151512001	151514003	H3K4me3-4715	ENSG00000143365.12	RORC	6	5.9
chr1	151735174	151736757	H3K4me3-4721	ENSG00000143365.12	RORC	14	8.75
chr1	151762323	151764367	H3K4me3-4722	ENSG00000143365.12	RORC	7	6.43
chr1	151803402	151805146	H3K4me3-4725	ENSG00000143365.12	RORC	883	93.14
chr1	151735174	151736757	H3K4me3-4721	ENSG00000225556.1	C2CD4D	9	10.04
chr1	151803402	151805146	H3K4me3-4725	ENSG00000225556.1	C2CD4D	11	7.99
chr1	151802194	151803196	H3K4me3-4724	ENSG00000196407.7	THEM5	9	5.2
chr1	151803402	151805146	H3K4me3-4725	ENSG00000196407.7	THEM5	9	5.2
chr1	151802194	151803196	H3K4me3-4724	ENSG00000159445.8	THEM4	5	5.14
chr1	151803402	151805146	H3K4me3-4725	ENSG00000159445.8	THEM4	5	5.14
chr1	152006817	152009773	H3K4me3-4733	ENSG00000197747.4	S100A10	8	5.68
chr1	152006817	152009773	H3K4me3-4733	ENSG00000163191.5	S100A11	1815	34.25
chr1	152104692	152105111	H3K4me3-4742	ENSG00000215853.3	RPTN	12	5.38
chr1	152487444	152489021	H3K4me3-4760	ENSG00000169509.5	CRCT1	137	32.91
chr1	152595567	152596098	H3K4me3-4763	ENSG00000163202.4	LCE3D	8	10.14
chr1	152595567	152596098	H3K4me3-4763	ENSG00000185962.1	LCE3A	216	33.21
chr1	152595567	152596098	H3K4me3-4763	ENSG00000187173.3	LCE2A	8	7.38
chr1	153471550	153471740	H3K4me3-4803	ENSG00000163218.10	PGLYRP4	6	8.48
chr1	153330336	153330883	H3K4me3-4788	ENSG00000163218.10	PGLYRP4	11	7.42
chr1	153471550	153471740	H3K4me3-4803	ENSG00000163220.10	S100A9	7	6.89
chr1	153330336	153330883	H3K4me3-4788	ENSG00000163221.7	S100A12	7	5.5
chr1	153362390	153362799	H3K4me3-4791	ENSG00000163221.7	S100A12	22	7.03
chr1	153362984	153363881	H3K4me3-4792	ENSG00000163221.7	S100A12	22	7.03
chr1	153330336	153330883	H3K4me3-4788	ENSG00000143546.5	S100A8	12	12.14
chr1	153331765	153332225	H3K4me3-4789	ENSG00000143546.5	S100A8	12	12.14
chr1	153541200	153541551	H3K4me3-4811	ENSG00000197956.5	S100A6	7	5.25
chr1	153598947	153600045	H3K4me3-4814	ENSG00000197956.5	S100A6	5	5.04
chr1	153541200	153541551	H3K4me3-4811	ENSG00000196420.3	S100A5	10	6.53
chr1	153642352	153643625	H3K4me3-4819	ENSG00000196420.3	S100A5	6	6.14
chr1	153541200	153541551	H3K4me3-4811	ENSG00000196154.7	S100A4	6	5.1
chr1	153642352	153643625	H3K4me3-4819	ENSG00000196154.7	S100A4	5	7.47
chr1	153630606	153632148	H3K4me3-4818	ENSG00000188015.5	S100A3	6	6.06
chr1	153630606	153632148	H3K4me3-4818	ENSG00000188643.6	S100A16	7	5.89
chr1	153642352	153643625	H3K4me3-4819	ENSG00000188643.6	S100A16	7	6.41
chr1	153598947	153600045	H3K4me3-4814	ENSG00000189334.4	S100A14	15	6.6
chr1	153630606	153632148	H3K4me3-4818	ENSG00000189334.4	S100A14	6	5.11
chr1	153598947	153600045	H3K4me3-4814	ENSG00000189171.9	S100A13	335	33.96
chr1	153598947	153600045	H3K4me3-4814	ENSG00000189171.9	S100A13	138	13.39
chr1	153598947	153600045	H3K4me3-4814	ENSG00000189171.9	S100A13	138	15.27
chr1	153598947	153600045	H3K4me3-4814	ENSG00000189171.9	S100A13	43	6.6
chr1	153598947	153600045	H3K4me3-4814	ENSG00000189171.9	S100A13	64	5.31
chr1	153630606	153632148	H3K4me3-4818	ENSG00000189171.9	S100A13	6	5.69
chr1	153642352	153643625	H3K4me3-4819	ENSG00000189171.9	S100A13	6	6.58
chr1	153642352	153643625	H3K4me3-4819	ENSG00000160679.8	CHTOP	7	6.32
chr1	153957761	153958780	H3K4me3-4841	ENSG00000160679.8	CHTOP	3	5.2
chr1	153606465	153607963	H3K4me3-4816	ENSG00000160679.8	CHTOP	609	33.96
chr1	153642352	153643625	H3K4me3-4819	ENSG00000160679.8	CHTOP	7	6.32
chr1	153957761	153958780	H3K4me3-4841	ENSG00000160679.8	CHTOP	3	5.2
chr1	153747269	153749257	H3K4me3-4829	ENSG00000143553.6	SNAPIN	7	6.7
chr1	153749408	153749923	H3K4me3-4830	ENSG00000143553.6	SNAPIN	7	6.7
chr1	153630606	153632148	H3K4me3-4818	ENSG00000143553.6	SNAPIN	1132	33.6
chr1	153642352	153643625	H3K4me3-4819	ENSG00000143553.6	SNAPIN	14	10.71
chr1	153747269	153749257	H3K4me3-4829	ENSG00000143621.12	ILF2	8	6.83
chr1	153749408	153749923	H3K4me3-4830	ENSG00000143621.12	ILF2	8	6.83
chr1	153934206	153937127	H3K4me3-4838	ENSG00000143621.12	ILF2	6	6.79
chr1	153948623	153951215	H3K4me3-4840	ENSG00000143621.12	ILF2	5	5.34
chr1	153630606	153632148	H3K4me3-4818	ENSG00000143621.12	ILF2	14	10.45
chr1	153630606	153632148	H3K4me3-4818	ENSG00000143621.12	ILF2	8	5.05
chr1	153643823	153644881	H3K4me3-4820	ENSG00000143621.12	ILF2	349	32.93
chr1	153642352	153643625	H3K4me3-4819	ENSG00000169418.9	NPR1	13	5.32
chr1	153747269	153749257	H3K4me3-4829	ENSG00000169418.9	NPR1	7	10.09
chr1	153749408	153749923	H3K4me3-4830	ENSG00000169418.9	NPR1	7	10.09
chr1	153948623	153951215	H3K4me3-4840	ENSG00000169418.9	NPR1	4	6.77
chr1	153747269	153749257	H3K4me3-4829	ENSG00000169418.9	NPR1	5	5.79
chr1	153749408	153749923	H3K4me3-4830	ENSG00000169418.9	NPR1	5	5.79
chr1	153630606	153632148	H3K4me3-4818	ENSG00000143554.9	SLC27A3	7	9.96
chr1	153642352	153643625	H3K4me3-4819	ENSG00000143554.9	SLC27A3	8	11.11
chr1	153650486	153652515	H3K4me3-4821	ENSG00000143554.9	SLC27A3	7	9.43
chr1	153934206	153937127	H3K4me3-4838	ENSG00000143554.9	SLC27A3	5	7.35
chr1	153938808	153941209	H3K4me3-4839	ENSG00000143554.9	SLC27A3	4	5.54
chr1	153948623	153951215	H3K4me3-4840	ENSG00000143554.9	SLC27A3	6	9.56
chr1	153957761	153958780	H3K4me3-4841	ENSG00000143554.9	SLC27A3	4	5.88
chr1	153957761	153958780	H3K4me3-4841	ENSG00000143554.9	SLC27A3	8	14.36
chr1	153917308	153919519	H3K4me3-4836	ENSG00000231827.2	RP11-216N14.5	4	5.99
chr1	153934206	153937127	H3K4me3-4838	ENSG00000231827.2	RP11-216N14.5	5	8.04
chr1	153962750	153964887	H3K4me3-4842	ENSG00000231827.2	RP11-216N14.5	4	6.75
chr1	153642352	153643625	H3K4me3-4819	ENSG00000231827.2	RP11-216N14.5	3	5.28
chr1	153929543	153931519	H3K4me3-4837	ENSG00000231827.2	RP11-216N14.5	3	5.67
chr1	153948623	153951215	H3K4me3-4840	ENSG00000231827.2	RP11-216N14.5	3	5.78
chr1	153957761	153958780	H3K4me3-4841	ENSG00000231827.2	RP11-216N14.5	3	5.85
chr1	153957761	153958780	H3K4me3-4841	ENSG00000143614.7	GATAD2B	4	5.86
chr1	153917308	153919519	H3K4me3-4836	ENSG00000143614.7	GATAD2B	9	5.15
chr1	153934206	153937127	H3K4me3-4838	ENSG00000143614.7	GATAD2B	7	5.07
chr1	153938808	153941209	H3K4me3-4839	ENSG00000143614.7	GATAD2B	8	6.7
chr1	153948623	153951215	H3K4me3-4840	ENSG00000143614.7	GATAD2B	9	8.81
chr1	153750419	153751762	H3K4me3-4831	ENSG00000198837.5	DENND4B	5	7.97
chr1	153893895	153896864	H3K4me3-4834	ENSG00000198837.5	DENND4B	9	5.48
chr1	153929543	153931519	H3K4me3-4837	ENSG00000198837.5	DENND4B	21	10.34
chr1	153938808	153941209	H3K4me3-4839	ENSG00000198837.5	DENND4B	15	10.47
chr1	153948623	153951215	H3K4me3-4840	ENSG00000198837.5	DENND4B	13	10.98
chr1	153957761	153958780	H3K4me3-4841	ENSG00000198837.5	DENND4B	7	5.5
chr1	153934206	153937127	H3K4me3-4838	ENSG00000198837.5	DENND4B	6	5.21
chr1	153630606	153632148	H3K4me3-4818	ENSG00000160741.12	CRTC2	4	5.17
chr1	153917308	153919519	H3K4me3-4836	ENSG00000160741.12	CRTC2	21	7.76
chr1	153938808	153941209	H3K4me3-4839	ENSG00000160741.12	CRTC2	25	6.98
chr1	153934206	153937127	H3K4me3-4838	ENSG00000160741.12	CRTC2	17	6.46
chr1	153948623	153951215	H3K4me3-4840	ENSG00000160741.12	CRTC2	8	7.32
chr1	153957761	153958780	H3K4me3-4841	ENSG00000160741.12	CRTC2	6	5.83
chr1	153642352	153643625	H3K4me3-4819	ENSG00000143570.13	SLC39A1	6	7.41
chr1	153747269	153749257	H3K4me3-4829	ENSG00000143570.13	SLC39A1	5	5.08
chr1	153749408	153749923	H3K4me3-4830	ENSG00000143570.13	SLC39A1	5	5.08
chr1	153917308	153919519	H3K4me3-4836	ENSG00000143570.13	SLC39A1	26	11.36
chr1	153929543	153931519	H3K4me3-4837	ENSG00000143570.13	SLC39A1	11	5.21
chr1	153929543	153931519	H3K4me3-4837	ENSG00000143570.13	SLC39A1	17	6.68
chr1	153948623	153951215	H3K4me3-4840	ENSG00000143570.13	SLC39A1	10	8.97
chr1	153957761	153958780	H3K4me3-4841	ENSG00000143570.13	SLC39A1	7	6.77
chr1	153642352	153643625	H3K4me3-4819	ENSG00000143570.13	SLC39A1	6	7.41
chr1	153747269	153749257	H3K4me3-4829	ENSG00000143570.13	SLC39A1	5	5.08
chr1	153749408	153749923	H3K4me3-4830	ENSG00000143570.13	SLC39A1	5	5.08
chr1	153917308	153919519	H3K4me3-4836	ENSG00000143570.13	SLC39A1	26	11.36
chr1	153938808	153941209	H3K4me3-4839	ENSG00000143570.13	SLC39A1	56	5.24
chr1	153948623	153951215	H3K4me3-4840	ENSG00000143578.11	CREB3L4	10	8.46
chr1	153957761	153958780	H3K4me3-4841	ENSG00000143578.11	CREB3L4	6	5.74
chr1	153642352	153643625	H3K4me3-4819	ENSG00000272654.1	RP11-422P24.11	5	5.72
chr1	153747269	153749257	H3K4me3-4829	ENSG00000272654.1	RP11-422P24.11	6	6.61
chr1	153749408	153749923	H3K4me3-4830	ENSG00000272654.1	RP11-422P24.11	6	6.61
chr1	153893895	153896864	H3K4me3-4834	ENSG00000272654.1	RP11-422P24.11	9	5.92
chr1	153917308	153919519	H3K4me3-4836	ENSG00000272654.1	RP11-422P24.11	13	6.69
chr1	153938808	153941209	H3K4me3-4839	ENSG00000272654.1	RP11-422P24.11	23	5.08
chr1	153929543	153931519	H3K4me3-4837	ENSG00000272654.1	RP11-422P24.11	6	5.38
chr1	153929543	153931519	H3K4me3-4837	ENSG00000272654.1	RP11-422P24.11	8	7
chr1	153934206	153937127	H3K4me3-4838	ENSG00000272654.1	RP11-422P24.11	10	8.36
chr1	153938808	153941209	H3K4me3-4839	ENSG00000272654.1	RP11-422P24.11	10	6.47
chr1	153948623	153951215	H3K4me3-4840	ENSG00000272654.1	RP11-422P24.11	122	10.61
chr1	153957761	153958780	H3K4me3-4841	ENSG00000272654.1	RP11-422P24.11	12	6.33
chr1	153747269	153749257	H3K4me3-4829	ENSG00000143545.4	RAB13	8	9.68
chr1	153749408	153749923	H3K4me3-4830	ENSG00000143545.4	RAB13	8	9.68
chr1	153929543	153931519	H3K4me3-4837	ENSG00000143545.4	RAB13	6	5.09
chr1	153934206	153937127	H3K4me3-4838	ENSG00000143545.4	RAB13	7	5.76
chr1	153948623	153951215	H3K4me3-4840	ENSG00000143545.4	RAB13	12	5.61
chr1	153934206	153937127	H3K4me3-4838	ENSG00000143545.4	RAB13	12	5.43
chr1	153948623	153951215	H3K4me3-4840	ENSG00000143545.4	RAB13	26	6.05
chr1	153962750	153964887	H3K4me3-4842	ENSG00000177954.7	RPS27	500	32.49
chr1	153948623	153951215	H3K4me3-4840	ENSG00000177954.7	RPS27	11	5.04
chr1	153962750	153964887	H3K4me3-4842	ENSG00000177954.7	RPS27	835	50.57
chr1	154244337	154246107	H3K4me3-4851	ENSG00000143549.15	TPM3	9	6.9
chr1	154244337	154246107	H3K4me3-4851	ENSG00000143549.15	TPM3	11	9.23
chr1	154297036	154299162	H3K4me3-4855	ENSG00000143549.15	TPM3	7	6.29
chr1	154297036	154299162	H3K4me3-4855	ENSG00000215938.1	MIR190B	8	5.89
chr1	154244337	154246107	H3K4me3-4851	ENSG00000215938.1	MIR190B	6	6.68
chr1	154191408	154193185	H3K4me3-4849	ENSG00000163263.6	C1orf189	8	5.17
chr1	154193350	154194825	H3K4me3-4850	ENSG00000163263.6	C1orf189	8	5.17
chr1	154244337	154246107	H3K4me3-4851	ENSG00000163263.6	C1orf189	11	8.18
chr1	154244337	154246107	H3K4me3-4851	ENSG00000143575.10	HAX1	69	6
chr1	154244337	154246107	H3K4me3-4851	ENSG00000143515.12	ATP8B2	7	6
chr1	154599254	154600888	H3K4me3-4870	ENSG00000143515.12	ATP8B2	4	5.61
chr1	154300475	154301757	H3K4me3-4856	ENSG00000143515.12	ATP8B2	55	8.54
chr1	154472319	154472919	H3K4me3-4863	ENSG00000169291.5	SHE	23	5.07
chr1	154599254	154600888	H3K4me3-4870	ENSG00000229780.1	UBE2Q1-AS1	9	6.57
chr1	154599254	154600888	H3K4me3-4870	ENSG00000160714.5	UBE2Q1	3	6.06
chr1	154841572	154843189	H3K4me3-4876	ENSG00000160716.4	CHRNB2	6	7.48
chr1	154599254	154600888	H3K4me3-4870	ENSG00000160716.4	CHRNB2	5	5.48
chr1	154581418	154581699	H3K4me3-4869	ENSG00000160710.11	ADAR	17	5.02
chr1	154472319	154472919	H3K4me3-4863	ENSG00000143603.14	KCNN3	3	5.46
chr1	154473058	154475498	H3K4me3-4864	ENSG00000143603.14	KCNN3	3	5.46
chr1	154841572	154843189	H3K4me3-4876	ENSG00000143603.14	KCNN3	14	6.82
chr1	154539691	154540932	H3K4me3-4866	ENSG00000143603.14	KCNN3	6	7.37
chr1	154841572	154843189	H3K4me3-4876	ENSG00000143603.14	KCNN3	69	9.54
chr1	154933108	154935324	H3K4me3-4880	ENSG00000163344.5	PMVK	6	5.89
chr1	155050925	155056175	H3K4me3-4898	ENSG00000163346.12	PBXIP1	5	5.06
chr1	154599254	154600888	H3K4me3-4870	ENSG00000163346.12	PBXIP1	3	5.07
chr1	154933108	154935324	H3K4me3-4880	ENSG00000163346.12	PBXIP1	12	5.29
chr1	154933108	154935324	H3K4me3-4880	ENSG00000163346.12	PBXIP1	20	11.2
chr1	154945360	154948906	H3K4me3-4884	ENSG00000163346.12	PBXIP1	8	7.24
chr1	154955348	154956761	H3K4me3-4885	ENSG00000163346.12	PBXIP1	6	5.69
chr1	154908278	154909425	H3K4me3-4877	ENSG00000163348.3	PYGO2	17	6.23
chr1	154909726	154910284	H3K4me3-4878	ENSG00000163348.3	PYGO2	17	6.23
chr1	154975200	154978176	H3K4me3-4889	ENSG00000163348.3	PYGO2	9	5.01
chr1	154978410	154978963	H3K4me3-4890	ENSG00000163348.3	PYGO2	9	5.01
chr1	154979875	154980221	H3K4me3-4892	ENSG00000163348.3	PYGO2	9	5.26
chr1	155022792	155025168	H3K4me3-4895	ENSG00000163348.3	PYGO2	8	5.24
chr1	154927993	154929362	H3K4me3-4879	ENSG00000163348.3	PYGO2	11	5.07
chr1	154927993	154929362	H3K4me3-4879	ENSG00000163348.3	PYGO2	20	9.38
chr1	154945360	154948906	H3K4me3-4884	ENSG00000163348.3	PYGO2	10	6.9
chr1	154955348	154956761	H3K4me3-4885	ENSG00000163348.3	PYGO2	9	7.49
chr1	154599254	154600888	H3K4me3-4870	ENSG00000160691.14	SHC1	3	6.77
chr1	154927993	154929362	H3K4me3-4879	ENSG00000160691.14	SHC1	9	8.3
chr1	154933108	154935324	H3K4me3-4880	ENSG00000160691.14	SHC1	26	23.84
chr1	154945360	154948906	H3K4me3-4884	ENSG00000160691.14	SHC1	24	12.26
chr1	154955348	154956761	H3K4me3-4885	ENSG00000160691.14	SHC1	18	18.48
chr1	154933108	154935324	H3K4me3-4880	ENSG00000160691.14	SHC1	14	6.47
chr1	155035377	155037074	H3K4me3-4896	ENSG00000160691.14	SHC1	5	6.09
chr1	154945360	154948906	H3K4me3-4884	ENSG00000160691.14	SHC1	379	29.46
chr1	154945360	154948906	H3K4me3-4884	ENSG00000173207.8	CKS1B	107	21.29
chr1	154945360	154948906	H3K4me3-4884	ENSG00000173207.8	CKS1B	379	32.8
chr1	154927993	154929362	H3K4me3-4879	ENSG00000173207.8	CKS1B	8	7.12
chr1	154933108	154935324	H3K4me3-4880	ENSG00000173207.8	CKS1B	10	7.9
chr1	154945360	154948906	H3K4me3-4884	ENSG00000173207.8	CKS1B	102	26.41
chr1	154955348	154956761	H3K4me3-4885	ENSG00000173207.8	CKS1B	18	10.94
chr1	154973170	154974639	H3K4me3-4887	ENSG00000173207.8	CKS1B	7	6.8
chr1	154975200	154978176	H3K4me3-4889	ENSG00000173207.8	CKS1B	7	6.8
chr1	154933108	154935324	H3K4me3-4880	ENSG00000160688.14	FLAD1	9	7.09
chr1	154945360	154948906	H3K4me3-4884	ENSG00000160688.14	FLAD1	18	8.8
chr1	154990000	154990385	H3K4me3-4894	ENSG00000160688.14	FLAD1	7	7.13
chr1	155050925	155056175	H3K4me3-4898	ENSG00000160688.14	FLAD1	4	5.14
chr1	154927993	154929362	H3K4me3-4879	ENSG00000160688.14	FLAD1	16	5.22
chr1	155022792	155025168	H3K4me3-4895	ENSG00000160688.14	FLAD1	10	5.47
chr1	155056736	155058524	H3K4me3-4900	ENSG00000160688.14	FLAD1	8	6.51
chr1	155022792	155025168	H3K4me3-4895	ENSG00000163352.5	LENEP	11	7.36
chr1	154927993	154929362	H3K4me3-4879	ENSG00000163352.5	LENEP	5	5.03
chr1	154933108	154935324	H3K4me3-4880	ENSG00000163352.5	LENEP	6	5.89
chr1	154945360	154948906	H3K4me3-4884	ENSG00000163352.5	LENEP	10	8.7
chr1	154955348	154956761	H3K4me3-4885	ENSG00000163352.5	LENEP	17	13.16
chr1	155035377	155037074	H3K4me3-4896	ENSG00000163352.5	LENEP	4	5.19
chr1	154927993	154929362	H3K4me3-4879	ENSG00000160685.9	ZBTB7B	7	5.29
chr1	154933108	154935324	H3K4me3-4880	ENSG00000160685.9	ZBTB7B	9	6.66
chr1	155098639	155108988	H3K4me3-4904	ENSG00000160685.9	ZBTB7B	5	5.7
chr1	154945360	154948906	H3K4me3-4884	ENSG00000160685.9	ZBTB7B	7	8.41
chr1	154955348	154956761	H3K4me3-4885	ENSG00000160685.9	ZBTB7B	6	5.94
chr1	154975200	154978176	H3K4me3-4889	ENSG00000160685.9	ZBTB7B	104	60
chr1	155112045	155113454	H3K4me3-4907	ENSG00000160685.9	ZBTB7B	3	5.04
chr1	154990000	154990385	H3K4me3-4894	ENSG00000163354.10	DCST2	18	5.27
chr1	155050925	155056175	H3K4me3-4898	ENSG00000163354.10	DCST2	10	5.72
chr1	155056736	155058524	H3K4me3-4900	ENSG00000163354.10	DCST2	9	5.02
chr1	155058725	155059008	H3K4me3-4901	ENSG00000163354.10	DCST2	9	5.24
chr1	155022792	155025168	H3K4me3-4895	ENSG00000163354.10	DCST2	10	7.08
chr1	155042981	155043998	H3K4me3-4897	ENSG00000163354.10	DCST2	6	5.83
[truncated: 34,176 more rows]

## Sheet: Table S3B
Table S3B.Significant interactions (CHiCAGO score>5) between baited gene promoters and H3K27ac peaks. N:Number of reads supporting the interaction. Score:CHiCAGO score supporting the interaction
Peak_Chr	Peak_Pos1	Peak_Pos2	Peak_ID	Bait_ENSEMBL_ID	Bait_HGNC_ID	N	Score
chr1	859456	860259	H3K27ac-22	ENSG00000230699.2	RP11-54O7.1	9	5.77
chr1	901347	902395	H3K27ac-31	ENSG00000230699.2	RP11-54O7.1	7	8.03
chr1	875916	877057	H3K27ac-24	ENSG00000230699.2	RP11-54O7.1	9	5.48
chr1	877882	878978	H3K27ac-26	ENSG00000230699.2	RP11-54O7.1	9	5.48
chr1	893370	893675	H3K27ac-27	ENSG00000230699.2	RP11-54O7.1	9	7.29
chr1	893813	894654	H3K27ac-28	ENSG00000230699.2	RP11-54O7.1	9	7.29
chr1	894813	895384	H3K27ac-29	ENSG00000230699.2	RP11-54O7.1	9	7.29
chr1	875916	877057	H3K27ac-24	ENSG00000241180.1	RP11-54O7.2	9	6.14
chr1	877882	878978	H3K27ac-26	ENSG00000241180.1	RP11-54O7.2	9	6.14
chr1	901347	902395	H3K27ac-31	ENSG00000241180.1	RP11-54O7.2	11	9.23
chr1	947708	949975	H3K27ac-34	ENSG00000187583.6	PLEKHN1	12	10.99
chr1	947708	949975	H3K27ac-34	ENSG00000187642.5	C1orf170	10	7.87
chr1	1014801	1015360	H3K27ac-45	ENSG00000187642.5	C1orf170	5	6.02
chr1	1051194	1051495	H3K27ac-47	ENSG00000187642.5	C1orf170	5	6.49
chr1	1051853	1052366	H3K27ac-48	ENSG00000187642.5	C1orf170	5	6.49
chr1	947708	949975	H3K27ac-34	ENSG00000188290.6	HES4	8	8.95
chr1	901347	902395	H3K27ac-31	ENSG00000224969.1	RP11-54O7.11	12	7.07
chr1	934323	937982	H3K27ac-32	ENSG00000224969.1	RP11-54O7.11	20	5.06
chr1	939990	942932	H3K27ac-33	ENSG00000224969.1	RP11-54O7.11	32	8.88
chr1	939990	942932	H3K27ac-33	ENSG00000224969.1	RP11-54O7.11	33	6.63
chr1	1051194	1051495	H3K27ac-47	ENSG00000224969.1	RP11-54O7.11	9	7.35
chr1	1051853	1052366	H3K27ac-48	ENSG00000224969.1	RP11-54O7.11	9	7.35
chr1	1207320	1209296	H3K27ac-67	ENSG00000224969.1	RP11-54O7.11	7	8.01
chr1	1209419	1210335	H3K27ac-68	ENSG00000224969.1	RP11-54O7.11	7	8.01
chr1	1239867	1241205	H3K27ac-72	ENSG00000224969.1	RP11-54O7.11	5	6.39
chr1	1239867	1241205	H3K27ac-72	ENSG00000224969.1	RP11-54O7.11	5	6.41
chr1	1241777	1243864	H3K27ac-74	ENSG00000224969.1	RP11-54O7.11	5	6.41
chr1	901347	902395	H3K27ac-31	ENSG00000187608.5	ISG15	12	7.07
chr1	934323	937982	H3K27ac-32	ENSG00000187608.5	ISG15	20	5.06
chr1	939990	942932	H3K27ac-33	ENSG00000187608.5	ISG15	32	8.88
chr1	939990	942932	H3K27ac-33	ENSG00000187608.5	ISG15	33	6.63
chr1	1051194	1051495	H3K27ac-47	ENSG00000187608.5	ISG15	9	7.35
chr1	1051853	1052366	H3K27ac-48	ENSG00000187608.5	ISG15	9	7.35
chr1	1207320	1209296	H3K27ac-67	ENSG00000187608.5	ISG15	7	8.01
chr1	1209419	1210335	H3K27ac-68	ENSG00000187608.5	ISG15	7	8.01
chr1	1239867	1241205	H3K27ac-72	ENSG00000187608.5	ISG15	5	6.39
chr1	1239867	1241205	H3K27ac-72	ENSG00000187608.5	ISG15	5	6.41
chr1	1241777	1243864	H3K27ac-74	ENSG00000187608.5	ISG15	5	6.41
chr1	934323	937982	H3K27ac-32	ENSG00000187608.5	ISG15	8	6.39
chr1	947708	949975	H3K27ac-34	ENSG00000217801.5	RP11-465B22.3	18	22.46
chr1	1051194	1051495	H3K27ac-47	ENSG00000217801.5	RP11-465B22.3	6	5.53
chr1	1051853	1052366	H3K27ac-48	ENSG00000217801.5	RP11-465B22.3	6	5.53
chr1	1207320	1209296	H3K27ac-67	ENSG00000217801.5	RP11-465B22.3	4	5.8
chr1	1209419	1210335	H3K27ac-68	ENSG00000217801.5	RP11-465B22.3	4	5.8
chr1	947708	949975	H3K27ac-34	ENSG00000237330.2	RNF223	6	8.61
chr1	1051194	1051495	H3K27ac-47	ENSG00000237330.2	RNF223	7	8.71
chr1	1051853	1052366	H3K27ac-48	ENSG00000237330.2	RNF223	7	8.71
chr1	947708	949975	H3K27ac-34	ENSG00000131591.13	C1orf159	9	9.05
chr1	1092945	1094377	H3K27ac-54	ENSG00000131591.13	C1orf159	7	5.16
chr1	1150185	1150573	H3K27ac-58	ENSG00000131591.13	C1orf159	6	5.63
chr1	1165493	1168583	H3K27ac-59	ENSG00000131591.13	C1orf159	7	7.77
chr1	947708	949975	H3K27ac-34	ENSG00000207730.1	MIR200B	5	7.3
chr1	1051194	1051495	H3K27ac-47	ENSG00000207730.1	MIR200B	6	6.07
chr1	1051853	1052366	H3K27ac-48	ENSG00000207730.1	MIR200B	6	6.07
chr1	947708	949975	H3K27ac-34	ENSG00000207607.1	MIR200A	5	7.3
chr1	1051194	1051495	H3K27ac-47	ENSG00000207607.1	MIR200A	6	6.07
chr1	1051853	1052366	H3K27ac-48	ENSG00000207607.1	MIR200A	6	6.07
chr1	947708	949975	H3K27ac-34	ENSG00000198976.1	MIR429	5	7.3
chr1	1051194	1051495	H3K27ac-47	ENSG00000198976.1	MIR429	6	6.07
chr1	1051853	1052366	H3K27ac-48	ENSG00000198976.1	MIR429	6	6.07
chr1	947708	949975	H3K27ac-34	ENSG00000205231.1	TTLL10-AS1	4	5.87
chr1	1051194	1051495	H3K27ac-47	ENSG00000186827.6	TNFRSF4	3	5.06
chr1	1051853	1052366	H3K27ac-48	ENSG00000186827.6	TNFRSF4	3	5.06
chr1	947708	949975	H3K27ac-34	ENSG00000186827.6	TNFRSF4	4	6.34
chr1	947708	949975	H3K27ac-34	ENSG00000160087.16	UBE2J2	7	12.11
chr1	1051194	1051495	H3K27ac-47	ENSG00000160087.16	UBE2J2	4	5.1
chr1	1051853	1052366	H3K27ac-48	ENSG00000160087.16	UBE2J2	4	5.1
chr1	1241777	1243864	H3K27ac-74	ENSG00000160087.16	UBE2J2	7	5.41
chr1	1244005	1245258	H3K27ac-75	ENSG00000160087.16	UBE2J2	7	5.41
chr1	1207320	1209296	H3K27ac-67	ENSG00000160087.16	UBE2J2	28	8.19
chr1	947708	949975	H3K27ac-34	ENSG00000230415.1	RP5-902P8.10	7	12.11
chr1	1051194	1051495	H3K27ac-47	ENSG00000230415.1	RP5-902P8.10	4	5.1
chr1	1051853	1052366	H3K27ac-48	ENSG00000230415.1	RP5-902P8.10	4	5.1
chr1	1241777	1243864	H3K27ac-74	ENSG00000230415.1	RP5-902P8.10	7	5.41
chr1	1244005	1245258	H3K27ac-75	ENSG00000230415.1	RP5-902P8.10	7	5.41
chr1	947708	949975	H3K27ac-34	ENSG00000131584.14	ACAP3	4	6.59
chr1	1051194	1051495	H3K27ac-47	ENSG00000131584.14	ACAP3	4	5.96
chr1	1051853	1052366	H3K27ac-48	ENSG00000131584.14	ACAP3	4	5.96
chr1	1207320	1209296	H3K27ac-67	ENSG00000131584.14	ACAP3	10	7.53
chr1	1209419	1210335	H3K27ac-68	ENSG00000131584.14	ACAP3	10	7.53
chr1	1278792	1282477	H3K27ac-84	ENSG00000131584.14	ACAP3	4	6.82
chr1	1282623	1284814	H3K27ac-85	ENSG00000131584.14	ACAP3	4	6.82
chr1	1284921	1285350	H3K27ac-86	ENSG00000131584.14	ACAP3	4	6.82
chr1	1309235	1312239	H3K27ac-91	ENSG00000131584.14	ACAP3	5	10.56
chr1	947708	949975	H3K27ac-34	ENSG00000127054.14	CPSF3L	3	7.31
chr1	1266382	1267159	H3K27ac-81	ENSG00000169962.4	TAS1R3	83	36.04
chr1	1267470	1268362	H3K27ac-82	ENSG00000169962.4	TAS1R3	83	36.04
chr1	1268467	1270044	H3K27ac-83	ENSG00000169962.4	TAS1R3	83	36.04
chr1	1309235	1312239	H3K27ac-91	ENSG00000169962.4	TAS1R3	4	5.08
chr1	1260223	1261679	H3K27ac-79	ENSG00000107404.13	DVL1	8	6.23
chr1	1259617	1260063	H3K27ac-78	ENSG00000162576.12	MXRA8	9	5.75
chr1	1260223	1261679	H3K27ac-79	ENSG00000162576.12	MXRA8	8	5.45
chr1	1260223	1261679	H3K27ac-79	ENSG00000162576.12	MXRA8	9	5.75
chr1	1278792	1282477	H3K27ac-84	ENSG00000162576.12	MXRA8	14	6.83
chr1	1266382	1267159	H3K27ac-81	ENSG00000162576.12	MXRA8	6	5.52
chr1	1266382	1267159	H3K27ac-81	ENSG00000162576.12	MXRA8	6	5.83
chr1	1267470	1268362	H3K27ac-82	ENSG00000162576.12	MXRA8	6	5.83
chr1	1268467	1270044	H3K27ac-83	ENSG00000162576.12	MXRA8	6	5.83
chr1	1316945	1319984	H3K27ac-95	ENSG00000162576.12	MXRA8	7	5.46
chr1	1241777	1243864	H3K27ac-74	ENSG00000175756.9	AURKAIP1	6	5.47
chr1	1244005	1245258	H3K27ac-75	ENSG00000175756.9	AURKAIP1	6	5.47
chr1	1260223	1261679	H3K27ac-79	ENSG00000175756.9	AURKAIP1	8	8.33
chr1	1278792	1282477	H3K27ac-84	ENSG00000175756.9	AURKAIP1	11	9.97
chr1	1333203	1338079	H3K27ac-97	ENSG00000175756.9	AURKAIP1	8	5.09
chr1	1241777	1243864	H3K27ac-74	ENSG00000175756.9	AURKAIP1	6	5.47
chr1	1244005	1245258	H3K27ac-75	ENSG00000175756.9	AURKAIP1	6	5.47
chr1	1260223	1261679	H3K27ac-79	ENSG00000175756.9	AURKAIP1	8	8.33
chr1	1278792	1282477	H3K27ac-84	ENSG00000175756.9	AURKAIP1	11	9.97
chr1	1333203	1338079	H3K27ac-97	ENSG00000175756.9	AURKAIP1	8	5.09
chr1	1333203	1338079	H3K27ac-97	ENSG00000221978.7	CCNL2	282	33.85
chr1	1316945	1319984	H3K27ac-95	ENSG00000242485.1	MRPL20	7	9.83
chr1	1316945	1319984	H3K27ac-95	ENSG00000235098.4	ANKRD65	6	5.26
chr1	1508577	1511200	H3K27ac-131	ENSG00000225285.1	RP4-758J18.10	3	5.32
chr1	1687273	1692676	H3K27ac-169	ENSG00000225285.1	RP4-758J18.10	3	6.45
chr1	947708	949975	H3K27ac-34	ENSG00000225285.1	RP4-758J18.10	3	6.56
chr1	1309235	1312239	H3K27ac-91	ENSG00000225285.1	RP4-758J18.10	4	6.01
chr1	1316945	1319984	H3K27ac-95	ENSG00000225285.1	RP4-758J18.10	7	11.26
chr1	1355215	1355942	H3K27ac-102	ENSG00000215915.5	ATAD3C	9	5.01
chr1	1278792	1282477	H3K27ac-84	ENSG00000215915.5	ATAD3C	7	9.07
chr1	1549375	1552616	H3K27ac-141	ENSG00000160075.10	SSU72	9	5.51
chr1	1687273	1692676	H3K27ac-169	ENSG00000160075.10	SSU72	5	5.03
chr1	1508577	1511200	H3K27ac-131	ENSG00000272106.1	RP11-345P4.9	9	13.7
chr1	1542256	1542807	H3K27ac-135	ENSG00000272106.1	RP11-345P4.9	10	6.38
chr1	1687273	1692676	H3K27ac-169	ENSG00000272106.1	RP11-345P4.9	3	5.04
chr1	1724095	1724880	H3K27ac-178	ENSG00000008130.11	NADK	11	6.6
chr1	1849688	1850758	H3K27ac-213	ENSG00000008130.11	NADK	6	5.12
chr1	1684729	1687102	H3K27ac-168	ENSG00000008130.11	NADK	16	6.01
chr1	1684729	1687102	H3K27ac-168	ENSG00000008130.11	NADK	20	5.34
chr1	1684729	1687102	H3K27ac-168	ENSG00000008130.11	NADK	20	9.55
chr1	1687273	1692676	H3K27ac-169	ENSG00000008130.11	NADK	20	5.34
chr1	1687273	1692676	H3K27ac-169	ENSG00000008130.11	NADK	14	6.7
chr1	1724095	1724880	H3K27ac-178	ENSG00000008130.11	NADK	12	5.13
chr1	1849688	1850758	H3K27ac-213	ENSG00000008130.11	NADK	5	5.02
chr1	1705879	1715202	H3K27ac-175	ENSG00000008130.11	NADK	453	32.45
chr1	1820953	1822827	H3K27ac-204	ENSG00000078369.13	GNB1	352	35.64
chr1	1687273	1692676	H3K27ac-169	ENSG00000169885.5	CALML6	6	6.83
chr1	1976097	1976737	H3K27ac-223	ENSG00000169885.5	CALML6	5	6.05
chr1	1976900	1977396	H3K27ac-224	ENSG00000169885.5	CALML6	5	6.05
chr1	1977526	1980056	H3K27ac-225	ENSG00000169885.5	CALML6	5	6.05
chr1	1977526	1980056	H3K27ac-225	ENSG00000169885.5	CALML6	5	6.08
chr1	1877222	1877485	H3K27ac-218	ENSG00000178821.8	TMEM52	14	14.78
chr1	1687273	1692676	H3K27ac-169	ENSG00000187730.6	GABRD	3	5.54
chr1	1877222	1877485	H3K27ac-218	ENSG00000187730.6	GABRD	5	7.25
chr1	1849688	1850758	H3K27ac-213	ENSG00000226969.1	RP11-547D24.3	4	5.45
chr1	1980533	1981660	H3K27ac-226	ENSG00000226969.1	RP11-547D24.3	80	31.72
chr1	2066131	2066971	H3K27ac-231	ENSG00000067606.11	PRKCZ	12	6.04
chr1	2067203	2067877	H3K27ac-232	ENSG00000067606.11	PRKCZ	12	6.04
chr1	2080392	2081083	H3K27ac-234	ENSG00000067606.11	PRKCZ	12	7.59
chr1	2124884	2125669	H3K27ac-238	ENSG00000162585.12	C1orf86	117	31.09
chr1	2151593	2152274	H3K27ac-252	ENSG00000162585.12	C1orf86	17	6.08
chr1	2321852	2326595	H3K27ac-301	ENSG00000162585.12	C1orf86	6	8.12
chr1	2159688	2167848	H3K27ac-255	ENSG00000157933.9	SKI	213	33.37
chr1	2127916	2128391	H3K27ac-240	ENSG00000116151.9	MORN1	5	5.29
chr1	2129773	2130798	H3K27ac-241	ENSG00000116151.9	MORN1	5	5.29
chr1	2135280	2136255	H3K27ac-244	ENSG00000116151.9	MORN1	7	8.31
chr1	2136791	2140543	H3K27ac-245	ENSG00000116151.9	MORN1	6	5.28
chr1	2136791	2140543	H3K27ac-245	ENSG00000116151.9	MORN1	7	8.31
chr1	2142145	2142846	H3K27ac-248	ENSG00000116151.9	MORN1	6	5.28
chr1	2338460	2339162	H3K27ac-302	ENSG00000116151.9	MORN1	20	6.32
chr1	2339806	2340458	H3K27ac-303	ENSG00000116151.9	MORN1	16	6.01
chr1	2340586	2341207	H3K27ac-304	ENSG00000116151.9	MORN1	16	6.01
chr1	2389265	2389614	H3K27ac-308	ENSG00000149527.13	PLCH2	11	6.01
chr1	2458253	2461848	H3K27ac-321	ENSG00000149527.13	PLCH2	9	7.44
chr1	2462169	2462678	H3K27ac-322	ENSG00000149527.13	PLCH2	9	7.44
chr1	2458253	2461848	H3K27ac-321	ENSG00000149527.13	PLCH2	4	5.9
chr1	2462169	2462678	H3K27ac-322	ENSG00000149527.13	PLCH2	4	5.9
chr1	2406119	2406550	H3K27ac-311	ENSG00000149527.13	PLCH2	71	17.49
chr1	2406825	2408643	H3K27ac-312	ENSG00000149527.13	PLCH2	71	17.49
chr1	2356774	2357168	H3K27ac-307	ENSG00000149527.13	PLCH2	6	6.49
chr1	2458253	2461848	H3K27ac-321	ENSG00000149527.13	PLCH2	8	10.08
chr1	2462169	2462678	H3K27ac-322	ENSG00000149527.13	PLCH2	8	10.08
chr1	2356774	2357168	H3K27ac-307	ENSG00000157881.9	PANK4	5	6.87
chr1	2321852	2326595	H3K27ac-301	ENSG00000197921.5	HES5	6	6.38
chr1	2356774	2357168	H3K27ac-307	ENSG00000197921.5	HES5	9	9.77
chr1	2406825	2408643	H3K27ac-312	ENSG00000197921.5	HES5	8	6.2
chr1	2458253	2461848	H3K27ac-321	ENSG00000197921.5	HES5	68	14.51
chr1	2486161	2489473	H3K27ac-329	ENSG00000238164.2	RP3-395M20.8	177	33.65
chr1	2485311	2486031	H3K27ac-328	ENSG00000238164.2	RP3-395M20.8	177	34.54
chr1	2486161	2489473	H3K27ac-329	ENSG00000238164.2	RP3-395M20.8	17	6.11
chr1	2486161	2489473	H3K27ac-329	ENSG00000238164.2	RP3-395M20.8	177	34.54
chr1	2356774	2357168	H3K27ac-307	ENSG00000238164.2	RP3-395M20.8	4	5.98
chr1	2512816	2513268	H3K27ac-333	ENSG00000238164.2	RP3-395M20.8	7	5.54
chr1	2515768	2518026	H3K27ac-335	ENSG00000157870.10	FAM213B	125	31.96
chr1	2356774	2357168	H3K27ac-307	ENSG00000237058.1	RP13-436F16.1	9	7.68
chr1	2389265	2389614	H3K27ac-308	ENSG00000237058.1	RP13-436F16.1	7	6.11
chr1	3662878	3663945	H3K27ac-372	ENSG00000078900.10	TP73	5	5.37
chr1	3815892	3818543	H3K27ac-385	ENSG00000235169.3	SMIM1	5	5.73
chr1	3818748	3820659	H3K27ac-386	ENSG00000235169.3	SMIM1	5	5.73
chr1	3711551	3713826	H3K27ac-379	ENSG00000130764.5	LRRC47	478	34.79
chr1	3772898	3775178	H3K27ac-380	ENSG00000116198.8	CEP104	264	32.31
chr1	3818748	3820659	H3K27ac-386	ENSG00000226374.1	RP13-614K11.2	9	6.75
chr1	6294541	6296062	H3K27ac-428	ENSG00000226944.1	RP1-120G22.11	7	5.83
chr1	6294541	6296062	H3K27ac-428	ENSG00000158286.8	RNF207	7	5.83
chr1	6294541	6296062	H3K27ac-428	ENSG00000116237.11	ICMT	136	32.87
chr1	6415876	6421051	H3K27ac-440	ENSG00000173673.7	HES3	7	8.66
chr1	6415876	6421051	H3K27ac-440	ENSG00000158292.6	GPR153	4	5.42
chr1	6415876	6421051	H3K27ac-440	ENSG00000097021.15	ACOT7	100	5.11
chr1	6415876	6421051	H3K27ac-440	ENSG00000097021.15	ACOT7	100	5.11
chr1	6415876	6421051	H3K27ac-440	ENSG00000097021.15	ACOT7	10	9.05
chr1	6415876	6421051	H3K27ac-440	ENSG00000069812.7	HES2	8	11.47
chr1	6415876	6421051	H3K27ac-440	ENSG00000215788.5	TNFRSF25	4	5.91
chr1	6681010	6686438	H3K27ac-485	ENSG00000171680.16	PLEKHG5	5	5.59
chr1	6550191	6551566	H3K27ac-466	ENSG00000171680.16	PLEKHG5	10	5.5
chr1	6550191	6551566	H3K27ac-466	ENSG00000171680.16	PLEKHG5	7	7.68
chr1	6605936	6606147	H3K27ac-472	ENSG00000171680.16	PLEKHG5	5	5.08
chr1	6638056	6643912	H3K27ac-477	ENSG00000162408.10	NOL9	9	5.07
chr1	6671912	6673483	H3K27ac-482	ENSG00000162408.10	NOL9	7	5.49
chr1	6673838	6674717	H3K27ac-483	ENSG00000162408.10	NOL9	7	5.49
chr1	6613101	6615296	H3K27ac-474	ENSG00000162408.10	NOL9	171	35.35
chr1	6638056	6643912	H3K27ac-477	ENSG00000173662.15	TAS1R1	9	5.07
chr1	6671912	6673483	H3K27ac-482	ENSG00000173662.15	TAS1R1	7	5.49
chr1	6673838	6674717	H3K27ac-483	ENSG00000173662.15	TAS1R1	7	5.49
chr1	6613101	6615296	H3K27ac-474	ENSG00000173662.15	TAS1R1	171	33.24
chr1	6638056	6643912	H3K27ac-477	ENSG00000204859.7	ZBTB48	179	32.33
chr1	6671912	6673483	H3K27ac-482	ENSG00000204859.7	ZBTB48	5	6.39
chr1	6673838	6674717	H3K27ac-483	ENSG00000204859.7	ZBTB48	5	6.39
chr1	6550191	6551566	H3K27ac-466	ENSG00000204859.7	ZBTB48	6	6.95
chr1	6613101	6615296	H3K27ac-474	ENSG00000204859.7	ZBTB48	9	6.19
chr1	6658336	6666075	H3K27ac-479	ENSG00000116273.5	PHF13	10	5.02
chr1	6681010	6686438	H3K27ac-485	ENSG00000041988.11	THAP3	88	12.66
chr1	6843547	6845190	H3K27ac-500	ENSG00000237436.1	RP11-312B8.1	31	5.26
chr1	6845486	6845711	H3K27ac-501	ENSG00000237436.1	RP11-312B8.1	31	5.26
chr1	6845960	6846860	H3K27ac-502	ENSG00000237436.1	RP11-312B8.1	31	5.26
chr1	6843547	6845190	H3K27ac-500	ENSG00000171735.14	CAMTA1	31	5
chr1	6845960	6846860	H3K27ac-502	ENSG00000171735.14	CAMTA1	214	33.1
chr1	6845960	6846860	H3K27ac-502	ENSG00000171735.14	CAMTA1	27	6.22
chr1	7830660	7831211	H3K27ac-590	ENSG00000049245.8	VAMP3	366	35.64
chr1	7844299	7845867	H3K27ac-595	ENSG00000049246.10	PER3	46	10.6
chr1	8020065	8020538	H3K27ac-611	ENSG00000116288.8	PARK7	122	10.81
chr1	8020699	8022842	H3K27ac-612	ENSG00000116288.8	PARK7	122	10.81
chr1	8020699	8022842	H3K27ac-612	ENSG00000116288.8	PARK7	52	12.88
chr1	8023118	8023513	H3K27ac-613	ENSG00000116288.8	PARK7	102	33.74
chr1	8137697	8138544	H3K27ac-665	ENSG00000116285.8	ERRFI1	15	13.64
chr1	8212646	8213161	H3K27ac-696	ENSG00000116285.8	ERRFI1	5	6.02
chr1	8259322	8265333	H3K27ac-723	ENSG00000116285.8	ERRFI1	4	5.05
chr1	8265733	8266279	H3K27ac-724	ENSG00000116285.8	ERRFI1	6	8.78
chr1	8271057	8273545	H3K27ac-729	ENSG00000116285.8	ERRFI1	4	5.2
chr1	8273717	8274306	H3K27ac-730	ENSG00000116285.8	ERRFI1	4	5.2
chr1	8275333	8279161	H3K27ac-732	ENSG00000116285.8	ERRFI1	4	5.2
chr1	8297729	8301236	H3K27ac-744	ENSG00000116285.8	ERRFI1	5	7.32
chr1	8305654	8306203	H3K27ac-747	ENSG00000116285.8	ERRFI1	4	5.51
chr1	8306376	8307239	H3K27ac-748	ENSG00000116285.8	ERRFI1	4	5.51
chr1	8307338	8309086	H3K27ac-749	ENSG00000116285.8	ERRFI1	4	5.54
chr1	8371062	8374891	H3K27ac-773	ENSG00000116285.8	ERRFI1	5	8.08
chr1	8371062	8374891	H3K27ac-773	ENSG00000116285.8	ERRFI1	3	5.57
chr1	8371062	8374891	H3K27ac-773	ENSG00000116285.8	ERRFI1	3	5.59
chr1	8070263	8071358	H3K27ac-633	ENSG00000227634.1	RP11-431K24.3	6	7.41
chr1	8071618	8072528	H3K27ac-634	ENSG00000227634.1	RP11-431K24.3	6	7.41
chr1	8073675	8077994	H3K27ac-636	ENSG00000227634.1	RP11-431K24.3	5	5.72
chr1	8073675	8077994	H3K27ac-636	ENSG00000227634.1	RP11-431K24.3	5	5.73
chr1	8073675	8077994	H3K27ac-636	ENSG00000227634.1	RP11-431K24.3	7	9.02
chr1	8078527	8091334	H3K27ac-638	ENSG00000227634.1	RP11-431K24.3	6	7.23
chr1	8078527	8091334	H3K27ac-638	ENSG00000227634.1	RP11-431K24.3	7	9.02
chr1	8078527	8091334	H3K27ac-638	ENSG00000227634.1	RP11-431K24.3	8	10.74
chr1	8091647	8093027	H3K27ac-639	ENSG00000227634.1	RP11-431K24.3	5	5.63
chr1	8094626	8095116	H3K27ac-642	ENSG00000227634.1	RP11-431K24.3	5	5.63
chr1	8097376	8097803	H3K27ac-644	ENSG00000227634.1	RP11-431K24.3	5	5.44
chr1	8100042	8100603	H3K27ac-647	ENSG00000227634.1	RP11-431K24.3	5	5.4
chr1	8253219	8254161	H3K27ac-720	ENSG00000227634.1	RP11-431K24.3	17	5.9
chr1	8254370	8255640	H3K27ac-721	ENSG00000227634.1	RP11-431K24.3	17	5.9
chr1	8284909	8285792	H3K27ac-736	ENSG00000227634.1	RP11-431K24.3	14	5.26
chr1	8297729	8301236	H3K27ac-744	ENSG00000227634.1	RP11-431K24.3	11	6.21
chr1	8078527	8091334	H3K27ac-638	ENSG00000227634.1	RP11-431K24.3	4	6.11
chr1	8222839	8223154	H3K27ac-702	ENSG00000227634.1	RP11-431K24.3	5	5.62
chr1	8226400	8231637	H3K27ac-705	ENSG00000227634.1	RP11-431K24.3	5	5.41
chr1	8259322	8265333	H3K27ac-723	ENSG00000227634.1	RP11-431K24.3	10	5.51
chr1	8259322	8265333	H3K27ac-723	ENSG00000227634.1	RP11-431K24.3	14	6.32
chr1	8259322	8265333	H3K27ac-723	ENSG00000227634.1	RP11-431K24.3	17	7.14
chr1	8062251	8067564	H3K27ac-630	ENSG00000233645.1	RP11-431K24.4	4	5.8
chr1	8078527	8091334	H3K27ac-638	ENSG00000233645.1	RP11-431K24.4	4	6.53
chr1	8097376	8097803	H3K27ac-644	ENSG00000233645.1	RP11-431K24.4	4	6.42
chr1	8271057	8273545	H3K27ac-729	ENSG00000233645.1	RP11-431K24.4	19	5.42
chr1	8273717	8274306	H3K27ac-730	ENSG00000233645.1	RP11-431K24.4	19	5.42
chr1	8275333	8279161	H3K27ac-732	ENSG00000233645.1	RP11-431K24.4	19	5.42
chr1	8297729	8301236	H3K27ac-744	ENSG00000233645.1	RP11-431K24.4	9	5.99
chr1	8275333	8279161	H3K27ac-732	ENSG00000233645.1	RP11-431K24.4	13	7.18
chr1	8437941	8439875	H3K27ac-791	ENSG00000142599.13	RERE	14	7.77
chr1	8440269	8442770	H3K27ac-792	ENSG00000142599.13	RERE	13	6.48
chr1	8443009	8443870	H3K27ac-793	ENSG00000142599.13	RERE	13	6.48
chr1	8515792	8516471	H3K27ac-816	ENSG00000142599.13	RERE	13	5.54
chr1	8525666	8526407	H3K27ac-823	ENSG00000142599.13	RERE	11	5.05
chr1	8762036	8764013	H3K27ac-897	ENSG00000142599.13	RERE	7	7.75
chr1	8437941	8439875	H3K27ac-791	ENSG00000232912.1	RP5-1115A15.1	14	7.77
chr1	8440269	8442770	H3K27ac-792	ENSG00000232912.1	RP5-1115A15.1	13	6.48
chr1	8443009	8443870	H3K27ac-793	ENSG00000232912.1	RP5-1115A15.1	13	6.48
chr1	8515792	8516471	H3K27ac-816	ENSG00000232912.1	RP5-1115A15.1	13	5.54
chr1	8525666	8526407	H3K27ac-823	ENSG00000232912.1	RP5-1115A15.1	11	5.05
chr1	8762036	8764013	H3K27ac-897	ENSG00000232912.1	RP5-1115A15.1	7	7.75
chr1	8875675	8876150	H3K27ac-921	ENSG00000142599.13	RERE	322	33.27
chr1	8876286	8879009	H3K27ac-922	ENSG00000142599.13	RERE	322	33.27
chr1	8921904	8922231	H3K27ac-939	ENSG00000074800.9	ENO1	9	5.04
chr1	8929112	8935121	H3K27ac-941	ENSG00000074800.9	ENO1	24	8.02
chr1	8929112	8935121	H3K27ac-941	ENSG00000074800.9	ENO1	695	58.72
chr1	8935290	8935772	H3K27ac-942	ENSG00000074800.9	ENO1	24	8.02
chr1	8929112	8935121	H3K27ac-941	ENSG00000074800.9	ENO1	18	7.06
chr1	9125061	9125475	H3K27ac-966	ENSG00000197241.3	SLC2A7	7	5.36
chr1	9126972	9127442	H3K27ac-967	ENSG00000197241.3	SLC2A7	7	5.36
chr1	9291707	9294704	H3K27ac-1016	ENSG00000049239.8	H6PD	93	13.15
chr1	9294825	9306113	H3K27ac-1017	ENSG00000049239.8	H6PD	555	32.33
chr1	9511042	9517000	H3K27ac-1093	ENSG00000049239.8	H6PD	5	7.27
chr1	9294825	9306113	H3K27ac-1017	ENSG00000049239.8	H6PD	56	8.75
chr1	9487972	9490175	H3K27ac-1084	ENSG00000171621.9	SPSB1	5	6.14
chr1	9506358	9509301	H3K27ac-1091	ENSG00000171621.9	SPSB1	4	5.79
chr1	9509572	9510927	H3K27ac-1092	ENSG00000171621.9	SPSB1	4	5.79
chr1	9511042	9517000	H3K27ac-1093	ENSG00000171621.9	SPSB1	5	6.94
chr1	9540273	9540648	H3K27ac-1103	ENSG00000171621.9	SPSB1	4	6.21
chr1	9968990	9970310	H3K27ac-1194	ENSG00000162441.7	LZIC	11	6.13
chr1	9970685	9971743	H3K27ac-1195	ENSG00000162441.7	LZIC	11	6.13
chr1	10002310	10004502	H3K27ac-1205	ENSG00000130939.14	UBE4B	5	5.64
chr1	10433012	10433345	H3K27ac-1266	ENSG00000175279.17	APITD1	9	5.33
chr1	10437773	10438697	H3K27ac-1267	ENSG00000175279.17	APITD1	9	5.06
chr1	10555022	10555729	H3K27ac-1296	ENSG00000175279.17	APITD1	9	5.88
chr1	10433012	10433345	H3K27ac-1266	ENSG00000251503.3	APITD1-CORT	9	5.33
chr1	10437773	10438697	H3K27ac-1267	ENSG00000251503.3	APITD1-CORT	9	5.06
chr1	10555022	10555729	H3K27ac-1296	ENSG00000251503.3	APITD1-CORT	9	5.88
chr1	10489959	10490370	H3K27ac-1280	ENSG00000160049.7	DFFA	10	9.62
chr1	10490505	10491591	H3K27ac-1281	ENSG00000160049.7	DFFA	10	9.62
chr1	10535267	10538017	H3K27ac-1288	ENSG00000142655.8	PEX14	180	32.95
chr1	11042771	11042963	H3K27ac-1374	ENSG00000175262.10	C1orf127	624	34.17
chr1	11118571	11120135	H3K27ac-1383	ENSG00000009724.12	MASP2	11	6.5
chr1	11120262	11122059	H3K27ac-1384	ENSG00000009724.12	MASP2	11	6.5
chr1	11159120	11160590	H3K27ac-1387	ENSG00000009724.12	MASP2	5	5.52
chr1	11104960	11108448	H3K27ac-1379	ENSG00000116649.5	SRM	6	5.13
chr1	11159120	11160590	H3K27ac-1387	ENSG00000116649.5	SRM	5	5.77
chr1	11159120	11160590	H3K27ac-1387	ENSG00000230337.1	RP4-635E18.6	243	29.53
chr1	11104960	11108448	H3K27ac-1379	ENSG00000230337.1	RP4-635E18.6	9	5.18
chr1	11265017	11265534	H3K27ac-1399	ENSG00000230337.1	RP4-635E18.6	7	5.3
chr1	11245011	11245323	H3K27ac-1398	ENSG00000225602.1	MTOR-AS1	8	5.15
chr1	11193540	11194490	H3K27ac-1390	ENSG00000171819.4	ANGPTL7	10	5.46
chr1	11217312	11219373	H3K27ac-1394	ENSG00000171819.4	ANGPTL7	7	5.98
chr1	11321597	11322664	H3K27ac-1409	ENSG00000198793.8	MTOR	72	9.27
chr1	11333254	11334380	H3K27ac-1418	ENSG00000120942.9	UBIAD1	340	33.13
chr1	11321597	11322664	H3K27ac-1409	ENSG00000116663.6	FBXO6	3	5.78
chr1	11322820	11323614	H3K27ac-1410	ENSG00000116663.6	FBXO6	3	5.78
chr1	11795405	11798072	H3K27ac-1459	ENSG00000215910.3	C1orf167	5	5.74
chr1	11898874	11904360	H3K27ac-1483	ENSG00000242349.1	NPPA-AS1	915	32.84
chr1	11898874	11904360	H3K27ac-1483	ENSG00000120937.8	NPPB	10	6.34
chr1	11898874	11904360	H3K27ac-1483	ENSG00000120937.8	NPPB	9	5.5
chr1	12038374	12042636	H3K27ac-1519	ENSG00000116688.12	MFN2	968	32.68
chr1	11898874	11904360	H3K27ac-1483	ENSG00000116688.12	MFN2	6	7.05
chr1	11898874	11904360	H3K27ac-1483	ENSG00000116691.6	MIIP	4	6.23
chr1	12234324	12249967	H3K27ac-1573	ENSG00000028137.12	TNFRSF1B	12	7.86
chr1	12250488	12250980	H3K27ac-1574	ENSG00000028137.12	TNFRSF1B	12	7.86
chr1	12185087	12186769	H3K27ac-1555	ENSG00000263676.1	MIR4632	9	10.28
chr1	12189656	12193459	H3K27ac-1557	ENSG00000263676.1	MIR4632	6	5.69
chr1	12202228	12205741	H3K27ac-1563	ENSG00000263676.1	MIR4632	6	5.1
chr1	12202228	12205741	H3K27ac-1563	ENSG00000263676.1	MIR4632	9	8.76
chr1	12225963	12234207	H3K27ac-1572	ENSG00000263676.1	MIR4632	12	6.95
chr1	12261292	12261897	H3K27ac-1579	ENSG00000263676.1	MIR4632	19	9.06
chr1	12359798	12360038	H3K27ac-1591	ENSG00000239149.1	SNORA59A	3	5.16
chr1	12458034	12458253	H3K27ac-1603	ENSG00000239149.1	SNORA59A	6	7.81
chr1	12492984	12497602	H3K27ac-1609	ENSG00000239149.1	SNORA59A	6	6.51
chr1	12492984	12497602	H3K27ac-1609	ENSG00000239149.1	SNORA59A	7	7.92
chr1	12497800	12499409	H3K27ac-1610	ENSG00000239149.1	SNORA59A	7	7.92
chr1	12516651	12519592	H3K27ac-1617	ENSG00000239149.1	SNORA59A	6	5.26
chr1	12521132	12521808	H3K27ac-1621	ENSG00000239149.1	SNORA59A	8	7.6
chr1	12532489	12540827	H3K27ac-1624	ENSG00000239149.1	SNORA59A	11	8.83
chr1	12540968	12541881	H3K27ac-1625	ENSG00000239149.1	SNORA59A	10	6.84
chr1	12543984	12544531	H3K27ac-1626	ENSG00000239149.1	SNORA59A	10	6.84
chr1	12545832	12547090	H3K27ac-1628	ENSG00000239149.1	SNORA59A	10	5.63
chr1	12545832	12547090	H3K27ac-1628	ENSG00000239149.1	SNORA59A	10	6.2
chr1	12547614	12548091	H3K27ac-1629	ENSG00000239149.1	SNORA59A	10	5.63
chr1	12562867	12563044	H3K27ac-1634	ENSG00000239149.1	SNORA59A	33	5.14
chr1	12570530	12571220	H3K27ac-1636	ENSG00000239149.1	SNORA59A	31	6.99
chr1	12571493	12572143	H3K27ac-1637	ENSG00000239149.1	SNORA59A	31	6.99
chr1	12576457	12576781	H3K27ac-1639	ENSG00000239149.1	SNORA59A	15	6.08
chr1	12599253	12599964	H3K27ac-1643	ENSG00000239149.1	SNORA59A	7	5.34
chr1	12600789	12602577	H3K27ac-1645	ENSG00000239149.1	SNORA59A	7	5.34
chr1	12608822	12610488	H3K27ac-1648	ENSG00000239149.1	SNORA59A	8	7.31
chr1	12655588	12665952	H3K27ac-1667	ENSG00000239149.1	SNORA59A	5	5.81
chr1	12710188	12710602	H3K27ac-1679	ENSG00000239149.1	SNORA59A	4	5.08
chr1	12464952	12468569	H3K27ac-1605	ENSG00000229484.1	RP5-888M10.2	4	5.76
chr1	12464952	12468569	H3K27ac-1605	ENSG00000229484.1	RP5-888M10.2	5	7.76
chr1	12532489	12540827	H3K27ac-1624	ENSG00000229484.1	RP5-888M10.2	6	6.7
chr1	12464952	12468569	H3K27ac-1605	ENSG00000229484.1	RP5-888M10.2	4	5.76
chr1	12464952	12468569	H3K27ac-1605	ENSG00000229484.1	RP5-888M10.2	5	7.76
chr1	12532489	12540827	H3K27ac-1624	ENSG00000229484.1	RP5-888M10.2	6	6.7
chr1	12582254	12591903	H3K27ac-1640	ENSG00000229484.1	RP5-888M10.2	61	12.38
chr1	12302869	12303070	H3K27ac-1587	ENSG00000204518.2	AADACL4	4	5.04
chr1	12359798	12360038	H3K27ac-1591	ENSG00000204518.2	AADACL4	7	10.34
chr1	12464952	12468569	H3K27ac-1605	ENSG00000204518.2	AADACL4	7	9.13
chr1	12492984	12497602	H3K27ac-1609	ENSG00000204518.2	AADACL4	5	5.47
chr1	12521132	12521808	H3K27ac-1621	ENSG00000204518.2	AADACL4	5	5.14
chr1	12725699	12726462	H3K27ac-1680	ENSG00000204518.2	AADACL4	7	5.8
chr1	14026044	14027801	H3K27ac-1688	ENSG00000116731.18	PRDM2	105	14.77
chr1	14026044	14027801	H3K27ac-1688	ENSG00000116731.18	PRDM2	22	7.19
chr1	14074867	14077301	H3K27ac-1691	ENSG00000116731.18	PRDM2	584	33.21
chr1	14074867	14077301	H3K27ac-1691	ENSG00000116731.18	PRDM2	66	11.58
chr1	15255048	15255822	H3K27ac-1724	ENSG00000189337.11	KAZN	27	7.35
chr1	15256238	15257338	H3K27ac-1725	ENSG00000189337.11	KAZN	27	7.35
chr1	15353177	15353613	H3K27ac-1758	ENSG00000189337.11	KAZN	10	8.76
chr1	15256238	15257338	H3K27ac-1725	ENSG00000189337.11	KAZN	609	70.73
chr1	15256238	15257338	H3K27ac-1725	ENSG00000189337.11	KAZN	6	6.59
chr1	15478434	15481275	H3K27ac-1766	ENSG00000175147.7	TMEM51-AS1	1217	132.37
chr1	15573802	15574595	H3K27ac-1797	ENSG00000175147.7	TMEM51-AS1	4	5.14
chr1	15478434	15481275	H3K27ac-1766	ENSG00000171729.9	TMEM51	202	18.59
chr1	15478434	15481275	H3K27ac-1766	ENSG00000204464.3	C1orf195	17	12.41
chr1	15478434	15481275	H3K27ac-1766	ENSG00000142621.15	FHAD1	4	5.41
chr1	15573802	15574595	H3K27ac-1797	ENSG00000142634.8	EFHD2	4	5.62
chr1	15574779	15575150	H3K27ac-1798	ENSG00000142634.8	EFHD2	4	5.62
chr1	15575737	15576169	H3K27ac-1799	ENSG00000142634.8	EFHD2	4	5.62
chr1	15735195	15737550	H3K27ac-1827	ENSG00000142634.8	EFHD2	100	12.07
chr1	15851719	15854378	H3K27ac-1849	ENSG00000116138.8	DNAJC16	367	32.77
chr1	15851719	15854378	H3K27ac-1849	ENSG00000116138.8	DNAJC16	52	5.52
chr1	15897660	15897836	H3K27ac-1854	ENSG00000215695.1	RSC1A1	7	6.09
chr1	15941784	15942676	H3K27ac-1868	ENSG00000215695.1	RSC1A1	11	5.47
chr1	15942871	15943706	H3K27ac-1869	ENSG00000215695.1	RSC1A1	11	5.47
chr1	15943927	15947471	H3K27ac-1870	ENSG00000215695.1	RSC1A1	11	5.47
chr1	15952234	15952903	H3K27ac-1875	ENSG00000215695.1	RSC1A1	10	5.44
chr1	15962921	15963368	H3K27ac-1879	ENSG00000215695.1	RSC1A1	17	9.04
chr1	16023622	16024185	H3K27ac-1894	ENSG00000215695.1	RSC1A1	10	6
chr1	15943927	15947471	H3K27ac-1870	ENSG00000215695.1	RSC1A1	6	6.31
chr1	15975305	15975646	H3K27ac-1884	ENSG00000215695.1	RSC1A1	11	7.11
chr1	16030907	16031747	H3K27ac-1898	ENSG00000215695.1	RSC1A1	5	5.25
chr1	16275168	16277677	H3K27ac-1984	ENSG00000233954.4	RP11-169K16.7	5	6.48
chr1	16275168	16277677	H3K27ac-1984	ENSG00000116809.7	ZBTB17	10	6.53
chr1	16275168	16277677	H3K27ac-1984	ENSG00000116809.7	ZBTB17	12	7.75
chr1	16278965	16279774	H3K27ac-1986	ENSG00000116809.7	ZBTB17	10	5.17
chr1	16278965	16279774	H3K27ac-1986	ENSG00000116809.7	ZBTB17	10	5.48
chr1	16290547	16290699	H3K27ac-1990	ENSG00000116809.7	ZBTB17	17	6.33
chr1	16301477	16303537	H3K27ac-1994	ENSG00000116809.7	ZBTB17	700	34.1
chr1	16344790	16346090	H3K27ac-1996	ENSG00000142627.9	EPHA2	3	5.03
chr1	16533179	16534243	H3K27ac-2037	ENSG00000142632.12	ARHGEF19	9	5.52
chr1	16557794	16558149	H3K27ac-2044	ENSG00000142632.12	ARHGEF19	5	5.16
chr1	16344790	16346090	H3K27ac-1996	ENSG00000142632.12	ARHGEF19	4	5.24
chr1	16562555	16564544	H3K27ac-2046	ENSG00000132881.7	RSG1	54	17.03
chr1	16564890	16565343	H3K27ac-2047	ENSG00000132881.7	RSG1	54	17.03
chr1	16677031	16679683	H3K27ac-2070	ENSG00000037637.6	FBXO42	186	33.52
chr1	16677031	16679683	H3K27ac-2070	ENSG00000037637.6	FBXO42	282	32.56
chr1	16402037	16402227	H3K27ac-2001	ENSG00000037637.6	FBXO42	4	5.39
chr1	16402502	16403481	H3K27ac-2002	ENSG00000037637.6	FBXO42	4	5.39
chr1	16581093	16581892	H3K27ac-2053	ENSG00000037637.6	FBXO42	6	6.22
chr1	17336753	17339267	H3K27ac-2189	ENSG00000159363.13	ATP13A2	102	7.48
chr1	17451626	17452115	H3K27ac-2210	ENSG00000204362.5	RP11-380J14.1	10	5.96
chr1	17764447	17766221	H3K27ac-2233	ENSG00000179051.9	RCC2	232	24.44
chr1	17763024	17764337	H3K27ac-2232	ENSG00000179051.9	RCC2	232	16.94
chr1	17764447	17766221	H3K27ac-2233	ENSG00000179051.9	RCC2	232	16.94
chr1	17905601	17914694	H3K27ac-2279	ENSG00000074964.12	ARHGEF10L	6	5.04
chr1	17915472	17923234	H3K27ac-2281	ENSG00000074964.12	ARHGEF10L	14	6.73
chr1	17905601	17914694	H3K27ac-2279	ENSG00000074964.12	ARHGEF10L	446	36.04
chr1	18805574	18808541	H3K27ac-2314	ENSG00000179023.7	KLHDC7A	192	33.4
chr1	19225414	19230501	H3K27ac-2326	ENSG00000159423.12	ALDH4A1	102	9.49
chr1	19283401	19284112	H3K27ac-2354	ENSG00000169991.6	IFFO2	90	42.24
chr1	19534910	19538263	H3K27ac-2400	ENSG00000127481.10	UBR4	70	8.24
chr1	19577237	19579303	H3K27ac-2407	ENSG00000127481.10	UBR4	4	5.79
chr1	19504491	19506733	H3K27ac-2392	ENSG00000127463.9	EMC1	5	5.34
chr1	19577237	19579303	H3K27ac-2407	ENSG00000127463.9	EMC1	460	52.34
chr1	19577237	19579303	H3K27ac-2407	ENSG00000127463.9	EMC1	594	77.38
chr1	19504491	19506733	H3K27ac-2392	ENSG00000127463.9	EMC1	9	5.49
chr1	19506992	19507401	H3K27ac-2393	ENSG00000127463.9	EMC1	9	5.49
chr1	19615240	19616009	H3K27ac-2418	ENSG00000162482.4	AKR7A3	130	24.59
chr1	19577237	19579303	H3K27ac-2407	ENSG00000053371.8	AKR7A2	10	15.42
chr1	19577237	19579303	H3K27ac-2407	ENSG00000158747.9	NBL1	4	5.43
chr1	19577237	19579303	H3K27ac-2407	ENSG00000158747.9	NBL1	3	5.28
chr1	20125298	20127326	H3K27ac-2498	ENSG00000178828.5	RNF186	15	9.29
chr1	20304044	20306180	H3K27ac-2513	ENSG00000169914.5	OTUD3	7	5.16
chr1	20306329	20307922	H3K27ac-2514	ENSG00000169914.5	OTUD3	7	5.16
chr1	20304044	20306180	H3K27ac-2513	ENSG00000188784.4	PLA2G2E	28	35.35
chr1	20306329	20307922	H3K27ac-2514	ENSG00000188784.4	PLA2G2E	28	35.35
chr1	20304044	20306180	H3K27ac-2513	ENSG00000188257.6	PLA2G2A	263	29.5
chr1	20306329	20307922	H3K27ac-2514	ENSG00000188257.6	PLA2G2A	61	7.62
chr1	20304044	20306180	H3K27ac-2513	ENSG00000188257.6	PLA2G2A	61	7.62
chr1	20306329	20307922	H3K27ac-2514	ENSG00000188257.6	PLA2G2A	113	6.54
chr1	20306329	20307922	H3K27ac-2514	ENSG00000188257.6	PLA2G2A	61	7.62
chr1	20304044	20306180	H3K27ac-2513	ENSG00000127472.6	PLA2G5	10	8.95
chr1	20306329	20307922	H3K27ac-2514	ENSG00000127472.6	PLA2G5	10	8.95
chr1	20304044	20306180	H3K27ac-2513	ENSG00000117215.10	PLA2G2D	8	13.75
chr1	20306329	20307922	H3K27ac-2514	ENSG00000117215.10	PLA2G2D	8	13.75
chr1	20435494	20435864	H3K27ac-2529	ENSG00000158786.4	PLA2G2F	13	5.95
chr1	20304044	20306180	H3K27ac-2513	ENSG00000158786.4	PLA2G2F	6	8.38
chr1	20306329	20307922	H3K27ac-2514	ENSG00000158786.4	PLA2G2F	6	8.38
chr1	20304044	20306180	H3K27ac-2513	ENSG00000187980.6	PLA2G2C	9	9.86
chr1	20306329	20307922	H3K27ac-2514	ENSG00000187980.6	PLA2G2C	9	9.86
chr1	20304044	20306180	H3K27ac-2513	ENSG00000162543.5	UBXN10	10	14.48
chr1	20306329	20307922	H3K27ac-2514	ENSG00000162543.5	UBXN10	10	14.48
chr1	20833577	20835203	H3K27ac-2556	ENSG00000162543.5	UBXN10	4	5.17
chr1	20512584	20513307	H3K27ac-2539	ENSG00000225986.1	RP3-340N1.5	213	31.92
chr1	20513444	20514208	H3K27ac-2540	ENSG00000225986.1	RP3-340N1.5	213	31.92
chr1	20208682	20210048	H3K27ac-2508	ENSG00000225986.1	RP3-340N1.5	4	6
chr1	20304044	20306180	H3K27ac-2513	ENSG00000225986.1	RP3-340N1.5	8	12.05
chr1	20306329	20307922	H3K27ac-2514	ENSG00000225986.1	RP3-340N1.5	8	12.05
chr1	20304044	20306180	H3K27ac-2513	ENSG00000226487.1	RP4-749H3.2	5	6.58
chr1	20306329	20307922	H3K27ac-2514	ENSG00000226487.1	RP4-749H3.2	5	6.58
chr1	20833577	20835203	H3K27ac-2556	ENSG00000226487.1	RP4-749H3.2	10	9.71
chr1	20499589	20500133	H3K27ac-2536	ENSG00000236963.1	RP4-749H3.1	5	5.49
chr1	20833577	20835203	H3K27ac-2556	ENSG00000236963.1	RP4-749H3.1	5	5.25
chr1	20833577	20835203	H3K27ac-2556	ENSG00000183114.6	FAM43B	10	5.54
chr1	20877123	20877527	H3K27ac-2560	ENSG00000183114.6	FAM43B	72	19.92
chr1	20959053	20962001	H3K27ac-2585	ENSG00000183114.6	FAM43B	4	5.18
chr1	20833577	20835203	H3K27ac-2556	ENSG00000158825.5	CDA	9	5.87
chr1	20833577	20835203	H3K27ac-2556	ENSG00000158828.5	PINK1	6	5.24
chr1	20914316	20918436	H3K27ac-2562	ENSG00000158828.5	PINK1	10	6.14
chr1	20833577	20835203	H3K27ac-2556	ENSG00000117242.7	PINK1-AS	6	9.48
chr1	20877123	20877527	H3K27ac-2560	ENSG00000117242.7	PINK1-AS	9	6.89
chr1	20833577	20835203	H3K27ac-2556	ENSG00000244038.5	DDOST	8	16.22
chr1	20914316	20918436	H3K27ac-2562	ENSG00000244038.5	DDOST	4	5.25
chr1	21499596	21500109	H3K27ac-2672	ENSG00000244038.5	DDOST	4	9.03
chr1	21500330	21502916	H3K27ac-2673	ENSG00000244038.5	DDOST	4	9.03
chr1	21058283	21060637	H3K27ac-2602	ENSG00000189410.7	SH2D5	69	25.05
chr1	21111585	21115044	H3K27ac-2608	ENSG00000189410.7	SH2D5	4	6.03
chr1	21499596	21500109	H3K27ac-2672	ENSG00000189410.7	SH2D5	3	7.18
chr1	21500330	21502916	H3K27ac-2673	ENSG00000189410.7	SH2D5	3	7.18
chr1	21292660	21293021	H3K27ac-2634	ENSG00000075151.15	EIF4G3	6	5.47
chr1	21603400	21608312	H3K27ac-2695	ENSG00000117298.10	ECE1	808	32.79
chr1	21618920	21621957	H3K27ac-2706	ENSG00000117298.10	ECE1	7	5.74
chr1	21618920	21621957	H3K27ac-2706	ENSG00000117298.10	ECE1	10	5.02
chr1	21618920	21621957	H3K27ac-2706	ENSG00000231105.1	RP5-1071N3.1	250	35.35
chr1	21659911	21673379	H3K27ac-2724	ENSG00000231105.1	RP5-1071N3.1	6	6.02
chr1	21586838	21591563	H3K27ac-2689	ENSG00000117298.10	ECE1	6	5.1
chr1	21659911	21673379	H3K27ac-2724	ENSG00000117298.10	ECE1	36	5.26
chr1	21835170	21835643	H3K27ac-2737	ENSG00000233431.1	RP11-63N8.3	4	5.3
chr1	21835952	21836626	H3K27ac-2738	ENSG00000233431.1	RP11-63N8.3	4	5.3
chr1	22289873	22290205	H3K27ac-2844	ENSG00000090686.11	USP48	6	5.63
chr1	22350261	22353213	H3K27ac-2854	ENSG00000090686.11	USP48	6	5.05
chr1	22261325	22262274	H3K27ac-2832	ENSG00000142798.12	HSPG2	583	33.1
chr1	22350261	22353213	H3K27ac-2854	ENSG00000218510.3	LINC00339	227	20.04
chr1	22355115	22355385	H3K27ac-2856	ENSG00000218510.3	LINC00339	202	10.96
chr1	22738521	22741633	H3K27ac-2900	ENSG00000162552.10	WNT4	6	6.8
chr1	22738521	22741633	H3K27ac-2900	ENSG00000162552.10	WNT4	8	10.01
chr1	22741748	22742684	H3K27ac-2901	ENSG00000162552.10	WNT4	8	10.01
chr1	22583274	22583802	H3K27ac-2881	ENSG00000266564.1	MIR4418	23	8.28
chr1	22978179	22978612	H3K27ac-2921	ENSG00000070886.6	EPHA8	8	5.8
chr1	22583274	22583802	H3K27ac-2881	ENSG00000173369.11	C1QB	4	5.18
chr1	23036472	23036872	H3K27ac-2922	ENSG00000264014.1	MIR4253	8	7.18
chr1	23037016	23037418	H3K27ac-2923	ENSG00000264014.1	MIR4253	8	7.18
chr1	23061898	23062353	H3K27ac-2924	ENSG00000264014.1	MIR4253	6	5.42
chr1	23036472	23036872	H3K27ac-2922	ENSG00000215906.4	LACTBL1	7	5.54
chr1	23037016	23037418	H3K27ac-2923	ENSG00000215906.4	LACTBL1	7	5.54
chr1	23609175	23611021	H3K27ac-2980	ENSG00000266802.1	MIR4419A	6	6.55
chr1	23609175	23611021	H3K27ac-2980	ENSG00000266802.1	MIR4419A	7	8.15
chr1	23427819	23429959	H3K27ac-2948	ENSG00000179546.3	HTR1D	9	7.36
chr1	23609175	23611021	H3K27ac-2980	ENSG00000179546.3	HTR1D	11	7.54
chr1	23609175	23611021	H3K27ac-2980	ENSG00000179546.3	HTR1D	9	5.47
chr1	23849322	23849721	H3K27ac-3053	ENSG00000007968.6	E2F2	21	12.31
chr1	23856922	23857813	H3K27ac-3055	ENSG00000007968.6	E2F2	88	10.22
chr1	24009772	24009947	H3K27ac-3088	ENSG00000235052.1	RP1-150O5.3	5	5.72
chr1	24017656	24019473	H3K27ac-3090	ENSG00000235052.1	RP1-150O5.3	6	6.34
chr1	23961208	23962446	H3K27ac-3082	ENSG00000235052.1	RP1-150O5.3	5	7.75
chr1	23881576	23889131	H3K27ac-3062	ENSG00000235052.1	RP1-150O5.3	22	6.41
chr1	23906729	23908402	H3K27ac-3076	ENSG00000235052.1	RP1-150O5.3	9	6.69
chr1	23961208	23962446	H3K27ac-3082	ENSG00000235052.1	RP1-150O5.3	5	6.21
chr1	23876954	23877416	H3K27ac-3060	ENSG00000235052.1	RP1-150O5.3	55	5.98
chr1	23899425	23899828	H3K27ac-3072	ENSG00000117318.8	ID3	16	6.34
chr1	23902463	23903627	H3K27ac-3073	ENSG00000117318.8	ID3	16	6.34
chr1	23906729	23908402	H3K27ac-3076	ENSG00000117318.8	ID3	13	5.13
chr1	24017656	24019473	H3K27ac-3090	ENSG00000117318.8	ID3	6	5.55
chr1	23881576	23889131	H3K27ac-3062	ENSG00000117318.8	ID3	32	5.77
chr1	23961208	23962446	H3K27ac-3082	ENSG00000117318.8	ID3	5	7.12
chr1	23879591	23881434	H3K27ac-3061	ENSG00000197880.4	MDS2	5	5.11
chr1	23876954	23877416	H3K27ac-3060	ENSG00000142676.8	RPL11	6	5.52
chr1	24069113	24072082	H3K27ac-3108	ENSG00000142676.8	RPL11	12	8.21
chr1	23849322	23849721	H3K27ac-3053	ENSG00000011007.8	TCEB3	5	5.41
chr1	24017656	24019473	H3K27ac-3090	ENSG00000011007.8	TCEB3	12	9.37
chr1	24102591	24106078	H3K27ac-3115	ENSG00000011007.8	TCEB3	12	6.37
chr1	24193882	24195670	H3K27ac-3141	ENSG00000011007.8	TCEB3	6	5.5
chr1	24116803	24118572	H3K27ac-3117	ENSG00000236810.1	RP5-886K2.3	20	5.81
chr1	24125130	24130015	H3K27ac-3121	ENSG00000236810.1	RP5-886K2.3	18	5.89
chr1	24193882	24195670	H3K27ac-3141	ENSG00000236810.1	RP5-886K2.3	12	9.09
chr1	24116803	24118572	H3K27ac-3117	ENSG00000236810.1	RP5-886K2.3	12	7.59
chr1	24102591	24106078	H3K27ac-3115	ENSG00000011009.6	LYPLA2	12	8.6
chr1	24116803	24118572	H3K27ac-3117	ENSG00000011009.6	LYPLA2	250	32.68
chr1	24116803	24118572	H3K27ac-3117	ENSG00000011009.6	LYPLA2	75	16.12
chr1	24125130	24130015	H3K27ac-3121	ENSG00000011009.6	LYPLA2	9	5.15
chr1	24102591	24106078	H3K27ac-3115	ENSG00000117308.10	GALE	14	9
chr1	24150242	24153173	H3K27ac-3130	ENSG00000117308.10	GALE	8	5.1
chr1	24193882	24195670	H3K27ac-3141	ENSG00000117308.10	GALE	9	10.85
chr1	24116803	24118572	H3K27ac-3117	ENSG00000117308.10	GALE	8	5.93
chr1	24125130	24130015	H3K27ac-3121	ENSG00000117308.10	GALE	262	32.69
chr1	24102591	24106078	H3K27ac-3115	ENSG00000117308.10	GALE	6	6.94
chr1	24116803	24118572	H3K27ac-3117	ENSG00000117308.10	GALE	7	5.49
chr1	24150242	24153173	H3K27ac-3130	ENSG00000117308.10	GALE	9	5.98
chr1	24193882	24195670	H3K27ac-3141	ENSG00000117308.10	GALE	12	16.17
chr1	24150242	24153173	H3K27ac-3130	ENSG00000117305.10	HMGCL	1687	32.2
chr1	24150242	24153173	H3K27ac-3130	ENSG00000117305.10	HMGCL	45	7.44
chr1	24193882	24195670	H3K27ac-3141	ENSG00000117305.10	HMGCL	6	6.96
chr1	24102591	24106078	H3K27ac-3115	ENSG00000179163.11	FUCA1	12	8.49
chr1	24125130	24130015	H3K27ac-3121	ENSG00000179163.11	FUCA1	12	7.75
chr1	24125130	24130015	H3K27ac-3121	ENSG00000179163.11	FUCA1	9	5.2
chr1	24136489	24137643	H3K27ac-3127	ENSG00000179163.11	FUCA1	9	5.9
chr1	24150242	24153173	H3K27ac-3130	ENSG00000179163.11	FUCA1	6	5.85
chr1	24193882	24195670	H3K27ac-3141	ENSG00000188822.6	CNR2	10	5.06
chr1	24512780	24513870	H3K27ac-3189	ENSG00000142661.14	MYOM3	7	6.15
chr1	24514005	24515259	H3K27ac-3190	ENSG00000142661.14	MYOM3	7	6.15
chr1	24468330	24469590	H3K27ac-3176	ENSG00000142677.3	IL22RA1	453	14.09
chr1	24437855	24438290	H3K27ac-3173	ENSG00000185436.7	IFNLR1	7	5.12
chr1	24741542	24742007	H3K27ac-3211	ENSG00000185436.7	IFNLR1	6	6.76
chr1	24742270	24743322	H3K27ac-3212	ENSG00000185436.7	IFNLR1	6	6.76
chr1	24514005	24515259	H3K27ac-3190	ENSG00000185436.7	IFNLR1	67	7.08
chr1	24647801	24649578	H3K27ac-3202	ENSG00000158055.11	GRHL3	21	8.5
chr1	24647801	24649578	H3K27ac-3202	ENSG00000158055.11	GRHL3	11	5.44
chr1	24647801	24649578	H3K27ac-3202	ENSG00000158055.11	GRHL3	72	6.46
chr1	24828399	24829194	H3K27ac-3219	ENSG00000117602.7	RCAN3	380	32.34
chr1	24829358	24830247	H3K27ac-3220	ENSG00000117602.7	RCAN3	380	32.34
chr1	24827689	24828283	H3K27ac-3218	ENSG00000117602.7	RCAN3	380	33.37
chr1	24828399	24829194	H3K27ac-3219	ENSG00000117602.7	RCAN3	380	33.37
chr1	24829358	24830247	H3K27ac-3220	ENSG00000117602.7	RCAN3	38	6.97
chr1	24741542	24742007	H3K27ac-3211	ENSG00000117602.7	RCAN3	5	5.83
chr1	24742270	24743322	H3K27ac-3212	ENSG00000117602.7	RCAN3	5	5.83
chr1	24741542	24742007	H3K27ac-3211	ENSG00000117602.7	RCAN3	5	6.4
chr1	24742270	24743322	H3K27ac-3212	ENSG00000117602.7	RCAN3	5	6.4
chr1	24881929	24882449	H3K27ac-3230	ENSG00000264443.1	RP4-594I10.3	175	16.43
chr1	24961562	24961887	H3K27ac-3244	ENSG00000264443.1	RP4-594I10.3	6	5.88
chr1	24741542	24742007	H3K27ac-3211	ENSG00000133226.12	SRRM1	3	6.12
chr1	24742270	24743322	H3K27ac-3212	ENSG00000133226.12	SRRM1	3	6.12
chr1	24969702	24971059	H3K27ac-3248	ENSG00000133226.12	SRRM1	139	33
chr1	25071082	25071564	H3K27ac-3281	ENSG00000169504.10	CLIC4	445	32.37
chr1	25291746	25292169	H3K27ac-3338	ENSG00000020633.14	RUNX3	10	5.16
chr1	25255432	25256774	H3K27ac-3337	ENSG00000020633.14	RUNX3	424	32.01
chr1	25255432	25256774	H3K27ac-3337	ENSG00000020633.14	RUNX3	57	9.4
chr1	25291746	25292169	H3K27ac-3338	ENSG00000264371.1	MIR4425	5	6.28
chr1	25534111	25534434	H3K27ac-3349	ENSG00000233755.1	RP4-799D16.1	4	5.13
chr1	25442162	25442487	H3K27ac-3343	ENSG00000231953.1	RP4-706G24.1	8	7.79
chr1	25439643	25439979	H3K27ac-3342	ENSG00000231953.1	RP4-706G24.1	5	7.25
chr1	25534111	25534434	H3K27ac-3349	ENSG00000231953.1	RP4-706G24.1	796	35.04
chr1	25558236	25560158	H3K27ac-3350	ENSG00000117614.5	SYF2	202	33.48
chr1	25942164	25943049	H3K27ac-3436	ENSG00000162430.12	SEPN1	4	5.96
chr1	25943312	25945466	H3K27ac-3437	ENSG00000162430.12	SEPN1	4	5.96
chr1	25942164	25943049	H3K27ac-3436	ENSG00000228172.1	RP1-317E23.3	3	5.34
chr1	25943312	25945466	H3K27ac-3437	ENSG00000228172.1	RP1-317E23.3	3	5.34
chr1	26196910	26200016	H3K27ac-3510	ENSG00000228172.1	RP1-317E23.3	5	6.25
chr1	25942164	25943049	H3K27ac-3436	ENSG00000117640.13	MTFR1L	3	5.34
chr1	25943312	25945466	H3K27ac-3437	ENSG00000117640.13	MTFR1L	3	5.34
chr1	26196910	26200016	H3K27ac-3510	ENSG00000117640.13	MTFR1L	5	6.25
chr1	26144394	26148418	H3K27ac-3499	ENSG00000117640.13	MTFR1L	18	5.29
chr1	26144394	26148418	H3K27ac-3499	ENSG00000117640.13	MTFR1L	88	50.84
chr1	26148616	26149064	H3K27ac-3500	ENSG00000117640.13	MTFR1L	88	50.84
chr1	26144394	26148418	H3K27ac-3499	ENSG00000117640.13	MTFR1L	117	31.49
chr1	26185981	26186864	H3K27ac-3502	ENSG00000236528.1	RP1-125I3.2	55	11.57
chr1	26195994	26196757	H3K27ac-3509	ENSG00000182749.5	PAQR7	53	6.76
chr1	26196910	26200016	H3K27ac-3510	ENSG00000182749.5	PAQR7	194	26.7
chr1	26196910	26200016	H3K27ac-3510	ENSG00000182749.5	PAQR7	53	6.76
chr1	26196910	26200016	H3K27ac-3510	ENSG00000117632.16	STMN1	8	7.21
chr1	26323071	26324637	H3K27ac-3531	ENSG00000117632.16	STMN1	9	13.43
chr1	26144394	26148418	H3K27ac-3499	ENSG00000158008.5	EXTL1	3	5.38
chr1	26148616	26149064	H3K27ac-3500	ENSG00000158008.5	EXTL1	3	5.38
chr1	26323071	26324637	H3K27ac-3531	ENSG00000158008.5	EXTL1	6	5.4
chr1	26436608	26439688	H3K27ac-3541	ENSG00000175087.5	PDIK1L	141	33
chr1	26601995	26607365	H3K27ac-3567	ENSG00000142675.13	CNKSR1	7	6.11
chr1	26518294	26518670	H3K27ac-3556	ENSG00000142675.13	CNKSR1	8	5.55
chr1	26551098	26551838	H3K27ac-3559	ENSG00000188782.3	CATSPER4	14	9.13
chr1	26552062	26552624	H3K27ac-3560	ENSG00000188782.3	CATSPER4	14	9.13
chr1	26551098	26551838	H3K27ac-3559	ENSG00000236155.2	RP11-231P20.2	11	6.11
chr1	26531459	26531805	H3K27ac-3558	ENSG00000236155.2	RP11-231P20.2	6	5.67
chr1	26552062	26552624	H3K27ac-3560	ENSG00000236155.2	RP11-231P20.2	118	13.33
chr1	26601995	26607365	H3K27ac-3567	ENSG00000142669.9	SH3BGRL3	226	33.65
chr1	26601995	26607365	H3K27ac-3567	ENSG00000142669.9	SH3BGRL3	118	10.48
chr1	26643524	26643912	H3K27ac-3582	ENSG00000169442.4	CD52	347	32.69
chr1	26643524	26643912	H3K27ac-3582	ENSG00000158062.16	UBXN11	136	22.56
chr1	26601995	26607365	H3K27ac-3567	ENSG00000158062.16	UBXN11	11	8.47
chr1	26601995	26607365	H3K27ac-3567	ENSG00000158062.16	UBXN11	8	5.11
chr1	26610462	26611281	H3K27ac-3569	ENSG00000158062.16	UBXN11	12	8.46
chr1	26611454	26612120	H3K27ac-3570	ENSG00000158062.16	UBXN11	12	8.46
chr1	26611454	26612120	H3K27ac-3570	ENSG00000158062.16	UBXN11	9	5.28
chr1	26617450	26618012	H3K27ac-3575	ENSG00000158062.16	UBXN11	10	5.3
chr1	26684920	26686754	H3K27ac-3592	ENSG00000158062.16	UBXN11	10	7.45
chr1	26798286	26798782	H3K27ac-3601	ENSG00000176092.9	AIM1L	6	6.86
chr1	26798892	26799379	H3K27ac-3602	ENSG00000176092.9	AIM1L	6	6.86
chr1	26799711	26800443	H3K27ac-3603	ENSG00000176092.9	AIM1L	6	6.86
chr1	26798286	26798782	H3K27ac-3601	ENSG00000176083.13	ZNF683	3	5.21
chr1	26798892	26799379	H3K27ac-3602	ENSG00000176083.13	ZNF683	3	5.21
chr1	26799711	26800443	H3K27ac-3603	ENSG00000176083.13	ZNF683	3	5.21
chr1	26610462	26611281	H3K27ac-3569	ENSG00000131914.6	LIN28A	6	6.98
chr1	26611454	26612120	H3K27ac-3570	ENSG00000131914.6	LIN28A	6	6.98
chr1	26798286	26798782	H3K27ac-3601	ENSG00000117682.12	DHDDS	12	5.77
chr1	26798892	26799379	H3K27ac-3602	ENSG00000117682.12	DHDDS	12	5.77
chr1	26799711	26800443	H3K27ac-3603	ENSG00000117682.12	DHDDS	12	5.77
chr1	26798286	26798782	H3K27ac-3601	ENSG00000225891.1	RP3-476K8.3	17	6.49
chr1	26798892	26799379	H3K27ac-3602	ENSG00000225891.1	RP3-476K8.3	17	6.49
chr1	26799711	26800443	H3K27ac-3603	ENSG00000225891.1	RP3-476K8.3	17	6.49
chr1	27104517	27116208	H3K27ac-3703	ENSG00000225891.1	RP3-476K8.3	3	5.1
chr1	26758126	26759644	H3K27ac-3597	ENSG00000198830.6	HMGN2	12	5.68
chr1	26871347	26871867	H3K27ac-3626	ENSG00000117676.9	RPS6KA1	196	35.35
chr1	27104517	27116208	H3K27ac-3703	ENSG00000117676.9	RPS6KA1	5	7.45
chr1	26798286	26798782	H3K27ac-3601	ENSG00000238705.1	MIR1976	8	6.04
chr1	26798892	26799379	H3K27ac-3602	ENSG00000238705.1	MIR1976	8	6.04
chr1	26799711	26800443	H3K27ac-3603	ENSG00000238705.1	MIR1976	8	6.04
chr1	26862599	26862971	H3K27ac-3623	ENSG00000238705.1	MIR1976	14	5.69
chr1	26866033	26866893	H3K27ac-3624	ENSG00000238705.1	MIR1976	14	5.69
chr1	26867666	26871005	H3K27ac-3625	ENSG00000238705.1	MIR1976	19	6.06
chr1	27104517	27116208	H3K27ac-3703	ENSG00000238705.1	MIR1976	5	5.18
chr1	27104517	27116208	H3K27ac-3703	ENSG00000117713.13	ARID1A	6	10.25
chr1	26945679	26948861	H3K27ac-3634	ENSG00000117713.13	ARID1A	6	6.73
chr1	27151803	27154566	H3K27ac-3723	ENSG00000117713.13	ARID1A	5	5.73
chr1	27215483	27217609	H3K27ac-3743	ENSG00000117713.13	ARID1A	4	5.06
chr1	27217948	27218383	H3K27ac-3744	ENSG00000117713.13	ARID1A	4	5.06
chr1	26945679	26948861	H3K27ac-3634	ENSG00000060642.6	PIGV	5	8.2
chr1	27017926	27024298	H3K27ac-3649	ENSG00000060642.6	PIGV	5	6.95
chr1	27017926	27024298	H3K27ac-3649	ENSG00000060642.6	PIGV	6	8.14
chr1	27024424	27025596	H3K27ac-3650	ENSG00000060642.6	PIGV	4	5.19
chr1	27024424	27025596	H3K27ac-3650	ENSG00000060642.6	PIGV	5	6.95
chr1	27097487	27099562	H3K27ac-3698	ENSG00000060642.6	PIGV	9	7.23
chr1	27104517	27116208	H3K27ac-3703	ENSG00000060642.6	PIGV	724	32.64
chr1	26940456	26940889	H3K27ac-3633	ENSG00000060642.6	PIGV	6	6.13
chr1	27017926	27024298	H3K27ac-3649	ENSG00000060642.6	PIGV	10	9.35
chr1	27027176	27030423	H3K27ac-3653	ENSG00000060642.6	PIGV	8	6.41
chr1	27031287	27034840	H3K27ac-3654	ENSG00000060642.6	PIGV	8	6.41
chr1	27017926	27024298	H3K27ac-3649	ENSG00000204160.7	ZDHHC18	5	5.92
chr1	27024424	27025596	H3K27ac-3650	ENSG00000204160.7	ZDHHC18	5	5.92
chr1	27104517	27116208	H3K27ac-3703	ENSG00000204160.7	ZDHHC18	8	5.81
chr1	27104517	27116208	H3K27ac-3703	ENSG00000175793.10	SFN	5	6.68
chr1	27151803	27154566	H3K27ac-3723	ENSG00000175793.10	SFN	5	5.27
chr1	27104517	27116208	H3K27ac-3703	ENSG00000226698.1	RP1-50O24.6	7	7.1
chr1	27104517	27116208	H3K27ac-3703	ENSG00000226698.1	RP1-50O24.6	9	7.72
chr1	27118099	27118852	H3K27ac-3705	ENSG00000226698.1	RP1-50O24.6	7	7.1
chr1	27123317	27124652	H3K27ac-3708	ENSG00000226698.1	RP1-50O24.6	7	6.75
chr1	27124957	27128216	H3K27ac-3709	ENSG00000226698.1	RP1-50O24.6	7	6.75
chr1	27151803	27154566	H3K27ac-3723	ENSG00000226698.1	RP1-50O24.6	8	6.17
chr1	27154848	27160129	H3K27ac-3724	ENSG00000226698.1	RP1-50O24.6	8	5.75
chr1	27154848	27160129	H3K27ac-3724	ENSG00000226698.1	RP1-50O24.6	8	6.17
chr1	27174310	27177253	H3K27ac-3731	ENSG00000226698.1	RP1-50O24.6	10	5.6
chr1	27225921	27227963	H3K27ac-3745	ENSG00000142751.10	GPN2	9	7.54
chr1	27234370	27240554	H3K27ac-3748	ENSG00000142751.10	GPN2	10	6.01
chr1	27225921	27227963	H3K27ac-3745	ENSG00000198746.8	GPATCH3	523	101.95
chr1	27648154	27649929	H3K27ac-3843	ENSG00000186501.10	TMEM222	53	12.67
chr1	27691529	27692006	H3K27ac-3850	ENSG00000142765.13	SYTL1	11	5.72
chr1	27692181	27694510	H3K27ac-3851	ENSG00000142733.10	MAP3K6	149	19.56
chr1	27692181	27694510	H3K27ac-3851	ENSG00000142733.10	MAP3K6	277	32.77
chr1	27988665	27989726	H3K27ac-3975	ENSG00000181773.6	GPR3	4	7.24
chr1	27814636	27819711	H3K27ac-3906	ENSG00000158195.6	WASF2	172	34.1
chr1	27886051	27893086	H3K27ac-3937	ENSG00000237429.1	RP1-159A19.4	7	6.4
chr1	27925928	27926632	H3K27ac-3956	ENSG00000237429.1	RP1-159A19.4	5	5.8
chr1	27927005	27929574	H3K27ac-3957	ENSG00000237429.1	RP1-159A19.4	5	5.8
chr1	27951707	27952666	H3K27ac-3960	ENSG00000000938.8	FGR	56	7.76
chr1	27985287	27986474	H3K27ac-3972	ENSG00000235912.1	RP1-159A19.3	8	5.43
chr1	27985287	27986474	H3K27ac-3972	ENSG00000235912.1	RP1-159A19.3	9	5.97
chr1	27986672	27987417	H3K27ac-3973	ENSG00000235912.1	RP1-159A19.3	8	5.43
chr1	27988665	27989726	H3K27ac-3975	ENSG00000235912.1	RP1-159A19.3	8	5.49
chr1	27998179	27999687	H3K27ac-3980	ENSG00000235912.1	RP1-159A19.3	7	6.04
chr1	27718301	27718906	H3K27ac-3863	ENSG00000235912.1	RP1-159A19.3	6	6.8
chr1	27719138	27719618	H3K27ac-3864	ENSG00000235912.1	RP1-159A19.3	6	6.8
chr1	27934716	27935090	H3K27ac-3959	ENSG00000235912.1	RP1-159A19.3	9	5.13
chr1	27956957	27959135	H3K27ac-3963	ENSG00000235912.1	RP1-159A19.3	14	5.05
chr1	27718301	27718906	H3K27ac-3863	ENSG00000233975.1	RP11-288L9.1	4	5.09
chr1	27719138	27719618	H3K27ac-3864	ENSG00000233975.1	RP11-288L9.1	4	5.09
chr1	27886051	27893086	H3K27ac-3937	ENSG00000233975.1	RP11-288L9.1	5	5.23
chr1	27929731	27930920	H3K27ac-3958	ENSG00000233975.1	RP11-288L9.1	7	6.32
chr1	27951707	27952666	H3K27ac-3960	ENSG00000233975.1	RP11-288L9.1	8	5.93
chr1	27744940	27745438	H3K27ac-3868	ENSG00000126709.10	IFI6	4	5.07
chr1	27934716	27935090	H3K27ac-3959	ENSG00000126709.10	IFI6	8	7.09
chr1	28156258	28158257	H3K27ac-4001	ENSG00000117758.9	STX12	5	6.07
chr1	28156258	28158257	H3K27ac-4001	ENSG00000252947.1	SCARNA1	14	5.05
chr1	28572372	28573737	H3K27ac-4103	ENSG00000130775.11	THEMIS2	6	8.34
chr1	28573912	28576927	H3K27ac-4104	ENSG00000130775.11	THEMIS2	6	8.34
chr1	28156258	28158257	H3K27ac-4001	ENSG00000117748.5	RPA2	5	5.07
chr1	28572372	28573737	H3K27ac-4103	ENSG00000117748.5	RPA2	4	6.07
chr1	28573912	28576927	H3K27ac-4104	ENSG00000117748.5	RPA2	4	6.07
chr1	28261073	28262040	H3K27ac-4033	ENSG00000130768.10	SMPDL3B	263	33.48
chr1	28558661	28560201	H3K27ac-4096	ENSG00000126698.6	DNAJC8	100	21.42
chr1	28199106	28200638	H3K27ac-4010	ENSG00000271398.1	RP5-1092A3.5	6	5.94
chr1	28572372	28573737	H3K27ac-4103	ENSG00000271398.1	RP5-1092A3.5	121	14.44
chr1	28573912	28576927	H3K27ac-4104	ENSG00000271398.1	RP5-1092A3.5	67	8.22
chr1	28695490	28697728	H3K27ac-4152	ENSG00000271398.1	RP5-1092A3.5	4	5.04
chr1	28572372	28573737	H3K27ac-4103	ENSG00000130766.4	SESN2	6	6.57
chr1	28573912	28576927	H3K27ac-4104	ENSG00000130766.4	SESN2	6	6.57
chr1	28572372	28573737	H3K27ac-4103	ENSG00000130772.9	MED18	6	6.74
chr1	28573912	28576927	H3K27ac-4104	ENSG00000130772.9	MED18	6	6.74
chr1	28572372	28573737	H3K27ac-4103	ENSG00000204138.8	PHACTR4	6	5.27
chr1	28573912	28576927	H3K27ac-4104	ENSG00000204138.8	PHACTR4	6	5.27
chr1	28741717	28742122	H3K27ac-4165	ENSG00000204138.8	PHACTR4	6	5.29
chr1	28763350	28765677	H3K27ac-4174	ENSG00000204138.8	PHACTR4	112	21.85
chr1	28763350	28765677	H3K27ac-4174	ENSG00000180198.11	RCC1	6	6.43
chr1	28831331	28835386	H3K27ac-4185	ENSG00000180198.11	RCC1	96	6.85
chr1	28906788	28909971	H3K27ac-4201	ENSG00000242125.2	SNHG3	7	7.49
chr1	28763350	28765677	H3K27ac-4174	ENSG00000200087.1	SNORA73B	3	5.56
chr1	28831331	28835386	H3K27ac-4185	ENSG00000200087.1	SNORA73B	248	33.44
chr1	28879607	28880391	H3K27ac-4196	ENSG00000180098.5	TRNAU1AP	85	25.49
chr1	28906788	28909971	H3K27ac-4201	ENSG00000180098.5	TRNAU1AP	8	11.73
chr1	28844214	28846257	H3K27ac-4191	ENSG00000221539.1	SNORD99	8	5.38
chr1	28906788	28909971	H3K27ac-4201	ENSG00000221539.1	SNORD99	29	9.79
chr1	28906078	28906362	H3K27ac-4200	ENSG00000197989.9	SNHG12	971	21.11
chr1	28906788	28909971	H3K27ac-4201	ENSG00000197989.9	SNHG12	623	30.57
chr1	28906078	28906362	H3K27ac-4200	ENSG00000197989.9	SNHG12	971	21.11
chr1	28906788	28909971	H3K27ac-4201	ENSG00000197989.9	SNHG12	623	30.57
chr1	28906788	28909971	H3K27ac-4201	ENSG00000197989.9	SNHG12	1031	33.07
chr1	28906788	28909971	H3K27ac-4201	ENSG00000197989.9	SNHG12	590	33.4
chr1	28906788	28909971	H3K27ac-4201	ENSG00000197989.9	SNHG12	709	32.37
chr1	28906078	28906362	H3K27ac-4200	ENSG00000188060.6	RAB42	17	6.25
chr1	28906788	28909971	H3K27ac-4201	ENSG00000188060.6	RAB42	22	6.7
chr1	28994383	28995315	H3K27ac-4221	ENSG00000162419.8	GMEB1	1328	32.64
chr1	28995493	28996734	H3K27ac-4222	ENSG00000162419.8	GMEB1	240	32.69
chr1	29447999	29450216	H3K27ac-4284	ENSG00000253304.1	TMEM200B	130	21.13
chr1	29447999	29450216	H3K27ac-4284	ENSG00000253304.1	TMEM200B	148	27.2
chr1	31228452	31230657	H3K27ac-4349	ENSG00000162510.5	MATN1	11	5.5
chr1	31230820	31231447	H3K27ac-4350	ENSG00000162510.5	MATN1	11	5.5
chr1	31228452	31230657	H3K27ac-4349	ENSG00000264773.1	MIR4420	8	5.72
chr1	31228452	31230657	H3K27ac-4349	ENSG00000264773.1	MIR4420	20	5.43
chr1	31230820	31231447	H3K27ac-4350	ENSG00000264773.1	MIR4420	20	5.43
chr1	31349878	31350435	H3K27ac-4368	ENSG00000162511.7	LAPTM5	7	6.76
chr1	31228452	31230657	H3K27ac-4349	ENSG00000162511.7	LAPTM5	245	33.52
chr1	31230820	31231447	H3K27ac-4350	ENSG00000162511.7	LAPTM5	192	26.36
chr1	31319445	31320364	H3K27ac-4364	ENSG00000229607.1	RP5-1125N11.1	11	6.22
chr1	31320636	31321181	H3K27ac-4365	ENSG00000229607.1	RP5-1125N11.1	11	6.22
chr1	31349878	31350435	H3K27ac-4368	ENSG00000229607.1	RP5-1125N11.1	8	6.17
chr1	31375307	31376319	H3K27ac-4376	ENSG00000229607.1	RP5-1125N11.1	9	8.73
chr1	31319445	31320364	H3K27ac-4364	ENSG00000235143.1	RP1-65J11.5	16	5.07
chr1	31320636	31321181	H3K27ac-4365	ENSG00000235143.1	RP1-65J11.5	16	5.07
chr1	31482599	31482934	H3K27ac-4397	ENSG00000200181.1	SNORD85	9	6.26
chr1	32039814	32043821	H3K27ac-4497	ENSG00000060688.8	SNRNP40	4	5.07
chr1	32044685	32045144	H3K27ac-4498	ENSG00000060688.8	SNRNP40	4	5.07
chr1	31970840	31971214	H3K27ac-4484	ENSG00000168528.7	SERINC2	10	5.66
chr1	31988830	31990293	H3K27ac-4490	ENSG00000168528.7	SERINC2	9	5.37
chr1	32013759	32015741	H3K27ac-4492	ENSG00000168528.7	SERINC2	9	8.05
chr1	32039814	32043821	H3K27ac-4497	ENSG00000168528.7	SERINC2	11	8.74
chr1	32044685	32045144	H3K27ac-4498	ENSG00000168528.7	SERINC2	11	8.74
chr1	31970840	31971214	H3K27ac-4484	ENSG00000168528.7	SERINC2	10	5.66
chr1	31988830	31990293	H3K27ac-4490	ENSG00000168528.7	SERINC2	9	5.37
chr1	32013759	32015741	H3K27ac-4492	ENSG00000168528.7	SERINC2	9	8.05
chr1	32039814	32043821	H3K27ac-4497	ENSG00000168528.7	SERINC2	11	8.74
chr1	32044685	32045144	H3K27ac-4498	ENSG00000168528.7	SERINC2	11	8.74
chr1	32039814	32043821	H3K27ac-4497	ENSG00000168528.7	SERINC2	5	6.09
chr1	32044685	32045144	H3K27ac-4498	ENSG00000168528.7	SERINC2	5	6.09
chr1	32039814	32043821	H3K27ac-4497	ENSG00000168528.7	SERINC2	5	6.09
chr1	32044685	32045144	H3K27ac-4498	ENSG00000168528.7	SERINC2	5	6.09
chr1	32039814	32043821	H3K27ac-4497	ENSG00000228682.2	RP11-439L8.3	5	5.41
chr1	32044685	32045144	H3K27ac-4498	ENSG00000228682.2	RP11-439L8.3	5	5.41
chr1	31988830	31990293	H3K27ac-4490	ENSG00000142910.11	TINAGL1	6	6.35
chr1	32039814	32043821	H3K27ac-4497	ENSG00000142910.11	TINAGL1	14	5.2
chr1	32039814	32043821	H3K27ac-4497	ENSG00000142910.11	TINAGL1	67	16.63
chr1	32044685	32045144	H3K27ac-4498	ENSG00000142910.11	TINAGL1	14	5.2
chr1	32048264	32049865	H3K27ac-4501	ENSG00000142910.11	TINAGL1	49	5.92
chr1	32052469	32053002	H3K27ac-4503	ENSG00000142910.11	TINAGL1	35	7.22
chr1	32053854	32055202	H3K27ac-4505	ENSG00000142910.11	TINAGL1	35	7.22
chr1	32052469	32053002	H3K27ac-4503	ENSG00000121764.7	HCRTR1	13	6.16
chr1	32053854	32055202	H3K27ac-4505	ENSG00000121764.7	HCRTR1	13	6.16
chr1	32039814	32043821	H3K27ac-4497	ENSG00000121764.7	HCRTR1	7	6.46
chr1	32044685	32045144	H3K27ac-4498	ENSG00000121764.7	HCRTR1	7	6.46
chr1	32109120	32111618	H3K27ac-4508	ENSG00000162517.8	PEF1	328	34.79
chr1	32039814	32043821	H3K27ac-4497	ENSG00000162517.8	PEF1	5	5.19
chr1	32044685	32045144	H3K27ac-4498	ENSG00000162517.8	PEF1	5	5.19
chr1	32039814	32043821	H3K27ac-4497	ENSG00000084636.13	COL16A1	4	6.26
chr1	32044685	32045144	H3K27ac-4498	ENSG00000084636.13	COL16A1	4	6.26
chr1	32478575	32479128	H3K27ac-4567	ENSG00000121774.13	KHDRBS1	3059	32.77
chr1	32537580	32539597	H3K27ac-4583	ENSG00000121775.13	TMEM39B	35	12.6
chr1	32712869	32718879	H3K27ac-4628	ENSG00000084652.11	TXLNA	6	7.78
chr1	32642919	32647763	H3K27ac-4605	ENSG00000084652.11	TXLNA	100	21.98
chr1	32670491	32672245	H3K27ac-4611	ENSG00000160050.10	CCDC28B	16	7.01
chr1	32686616	32690327	H3K27ac-4615	ENSG00000160050.10	CCDC28B	7	6.56
chr1	32815622	32817012	H3K27ac-4670	ENSG00000160050.10	CCDC28B	3	5.38
chr1	32817166	32819568	H3K27ac-4671	ENSG00000160050.10	CCDC28B	3	5.38
chr1	32858315	32861782	H3K27ac-4682	ENSG00000160050.10	CCDC28B	4	8.02
chr1	32686616	32690327	H3K27ac-4615	ENSG00000160051.7	IQCC	11	5.88
chr1	32712869	32718879	H3K27ac-4628	ENSG00000160051.7	IQCC	6	5.29
chr1	32670491	32672245	H3K27ac-4611	ENSG00000160051.7	IQCC	53	6.7
chr1	32858315	32861782	H3K27ac-4682	ENSG00000222046.2	DCDC2B	4	5.19
chr1	32712869	32718879	H3K27ac-4628	ENSG00000222046.2	DCDC2B	6	7.61
chr1	32686616	32690327	H3K27ac-4615	ENSG00000084623.7	EIF3I	152	32.93
chr1	32686616	32690327	H3K27ac-4615	ENSG00000084623.7	EIF3I	88	22.57
chr1	32712869	32718879	H3K27ac-4628	ENSG00000084623.7	EIF3I	11	5.49
chr1	32801133	32801908	H3K27ac-4663	ENSG00000084623.7	EIF3I	6	5.93
chr1	32802186	32802851	H3K27ac-4664	ENSG00000084623.7	EIF3I	6	5.93
chr1	32712869	32718879	H3K27ac-4628	ENSG00000220785.3	MTMR9LP	22	11.78
chr1	32686616	32690327	H3K27ac-4615	ENSG00000175130.6	MARCKSL1	3	5.37
chr1	32712869	32718879	H3K27ac-4628	ENSG00000175130.6	MARCKSL1	5	6.76
chr1	32800366	32800993	H3K27ac-4662	ENSG00000175130.6	MARCKSL1	112	17.78
chr1	33114909	33118300	H3K27ac-4706	ENSG00000175130.6	MARCKSL1	3	5.1
chr1	32815622	32817012	H3K27ac-4670	ENSG00000162526.6	TSSK3	211	32.41
chr1	32858315	32861782	H3K27ac-4682	ENSG00000225828.1	FAM229A	7	6.12
chr1	32858315	32861782	H3K27ac-4682	ENSG00000160058.14	BSDC1	298	33.85
chr1	32858315	32861782	H3K27ac-4682	ENSG00000160058.14	BSDC1	355	41.75
chr1	33114909	33118300	H3K27ac-4706	ENSG00000160062.10	ZBTB8A	8	5.29
chr1	33004547	33006001	H3K27ac-4697	ENSG00000160062.10	ZBTB8A	811	32.37
chr1	33004547	33006001	H3K27ac-4697	ENSG00000176261.11	ZBTB8OS	5	5.06
chr1	33114909	33118300	H3K27ac-4706	ENSG00000176261.11	ZBTB8OS	226	13.68
chr1	33114909	33118300	H3K27ac-4706	ENSG00000176261.11	ZBTB8OS	162	15.27
chr1	33114909	33118300	H3K27ac-4706	ENSG00000176261.11	ZBTB8OS	175	28.63
chr1	33114909	33118300	H3K27ac-4706	ENSG00000176261.11	ZBTB8OS	49	6.32
chr1	33004547	33006001	H3K27ac-4697	ENSG00000176261.11	ZBTB8OS	8	6.06
chr1	33281655	33283066	H3K27ac-4747	ENSG00000176261.11	ZBTB8OS	8	7.93
chr1	33283205	33285051	H3K27ac-4748	ENSG00000176261.11	ZBTB8OS	8	7.93
chr1	33114909	33118300	H3K27ac-4706	ENSG00000162520.10	SYNC	7	7.35
chr1	33004547	33006001	H3K27ac-4697	ENSG00000134684.6	YARS	3	5.05
chr1	33114909	33118300	H3K27ac-4706	ENSG00000134684.6	YARS	3	6.04
chr1	33004547	33006001	H3K27ac-4697	ENSG00000121905.5	HPCA	4	6.04
chr1	33806577	33815505	H3K27ac-4858	ENSG00000160094.10	ZNF362	6	5.89
chr1	33815642	33816731	H3K27ac-4859	ENSG00000160094.10	ZNF362	6	5.89
chr1	33796064	33806469	H3K27ac-4857	ENSG00000184389.8	A3GALT2	25	11.7
chr1	33806577	33815505	H3K27ac-4858	ENSG00000184389.8	A3GALT2	13	10.23
chr1	33815642	33816731	H3K27ac-4859	ENSG00000184389.8	A3GALT2	13	10.23
chr1	33826572	33827198	H3K27ac-4860	ENSG00000266239.1	MIR3605	10	5.33
chr1	33827378	33828610	H3K27ac-4861	ENSG00000266239.1	MIR3605	12	7.86
chr1	33829726	33831674	H3K27ac-4863	ENSG00000266239.1	MIR3605	12	7.86
chr1	33762669	33763186	H3K27ac-4843	ENSG00000266239.1	MIR3605	5	5.53
chr1	33790697	33792386	H3K27ac-4853	ENSG00000266239.1	MIR3605	11	6.26
chr1	33792581	33794070	H3K27ac-4854	ENSG00000266239.1	MIR3605	13	5.58
chr1	33796064	33806469	H3K27ac-4857	ENSG00000266239.1	MIR3605	13	6.4
chr1	33796064	33806469	H3K27ac-4857	ENSG00000266239.1	MIR3605	1641	143.24
chr1	33806577	33815505	H3K27ac-4858	ENSG00000266239.1	MIR3605	7	5.48
chr1	33815642	33816731	H3K27ac-4859	ENSG00000266239.1	MIR3605	7	5.48
chr1	33796064	33806469	H3K27ac-4857	ENSG00000134686.12	PHC2	7	5.03
chr1	33806577	33815505	H3K27ac-4858	ENSG00000134686.12	PHC2	79	16.23
chr1	33720606	33725054	H3K27ac-4838	ENSG00000134686.12	PHC2	7	5.55
chr1	33827378	33828610	H3K27ac-4861	ENSG00000134686.12	PHC2	23	6.8
chr1	33829726	33831674	H3K27ac-4863	ENSG00000134686.12	PHC2	23	6.8
chr1	33832161	33833200	H3K27ac-4864	ENSG00000134686.12	PHC2	18	5.68
chr1	33832161	33833200	H3K27ac-4864	ENSG00000134686.12	PHC2	18	6.55
chr1	33720606	33725054	H3K27ac-4838	ENSG00000233246.1	RP11-415J8.5	7	5.55
chr1	33827378	33828610	H3K27ac-4861	ENSG00000233246.1	RP11-415J8.5	23	6.8
chr1	33829726	33831674	H3K27ac-4863	ENSG00000233246.1	RP11-415J8.5	23	6.8
chr1	33832161	33833200	H3K27ac-4864	ENSG00000233246.1	RP11-415J8.5	18	5.68
chr1	33832161	33833200	H3K27ac-4864	ENSG00000233246.1	RP11-415J8.5	18	6.55
chr1	33937287	33938001	H3K27ac-4885	ENSG00000134686.12	PHC2	6	5.8
chr1	33938228	33938732	H3K27ac-4886	ENSG00000134686.12	PHC2	6	5.8
chr1	33832161	33833200	H3K27ac-4864	ENSG00000121903.10	ZSCAN20	7	5.09
chr1	33937287	33938001	H3K27ac-4885	ENSG00000121903.10	ZSCAN20	181	18.38
chr1	35246525	35247380	H3K27ac-4899	ENSG00000189280.3	GJB5	17	5.37
chr1	35323653	35326540	H3K27ac-4919	ENSG00000188910.7	GJB3	6	7.78
chr1	35246525	35247380	H3K27ac-4899	ENSG00000187513.8	GJA4	15	5.5
chr1	35323653	35326540	H3K27ac-4919	ENSG00000163866.8	SMIM12	438	33.24
chr1	35323653	35326540	H3K27ac-4919	ENSG00000163866.8	SMIM12	620	33.13
chr1	35323653	35326540	H3K27ac-4919	ENSG00000163866.8	SMIM12	52	6.29
chr1	35323653	35326540	H3K27ac-4919	ENSG00000163866.8	SMIM12	620	32.84
chr1	35449140	35451667	H3K27ac-4922	ENSG00000241014.1	RP11-244H3.1	144	12.95
chr1	35496292	35497815	H3K27ac-4924	ENSG00000197056.5	ZMYM1	7	6.1
chr1	35656270	35659675	H3K27ac-4939	ENSG00000116560.6	SFPQ	102	17.08
chr1	35656270	35659675	H3K27ac-4939	ENSG00000116560.6	SFPQ	184	29.07
chr1	35643786	35645843	H3K27ac-4937	ENSG00000116560.6	SFPQ	8	5.3
chr1	36183659	36185140	H3K27ac-4997	ENSG00000142687.13	KIAA0319L	5	5.24
chr1	36185329	36185856	H3K27ac-4998	ENSG00000142687.13	KIAA0319L	5	5.24
chr1	36183659	36185140	H3K27ac-4997	ENSG00000142686.7	C1orf216	1138	33.05
chr1	36183659	36185140	H3K27ac-4997	ENSG00000142686.7	C1orf216	117	17.16
chr1	36185329	36185856	H3K27ac-4998	ENSG00000142686.7	C1orf216	1138	33.05
chr1	36105780	36108513	H3K27ac-4994	ENSG00000092853.9	CLSPN	6	6.4
chr1	36348335	36349593	H3K27ac-5011	ENSG00000092847.6	AGO1	54	16.74
chr1	36395311	36398184	H3K27ac-5013	ENSG00000092847.6	AGO1	7	9.52
chr1	36614247	36615225	H3K27ac-5038	ENSG00000116863.10	ADPRHL2	7	8.65
chr1	36615372	36617970	H3K27ac-5039	ENSG00000116863.10	ADPRHL2	7	8.65
chr1	36653224	36653913	H3K27ac-5055	ENSG00000054116.7	TRAPPC3	5	5.54
chr1	36787477	36788213	H3K27ac-5129	ENSG00000054116.7	TRAPPC3	4	6.71
chr1	36688299	36691291	H3K27ac-5075	ENSG00000054116.7	TRAPPC3	8	6.33
chr1	36746011	36746586	H3K27ac-5113	ENSG00000054116.7	TRAPPC3	5	5.26
chr1	36747002	36747234	H3K27ac-5114	ENSG00000054116.7	TRAPPC3	5	5.27
chr1	36747565	36747931	H3K27ac-5115	ENSG00000054116.7	TRAPPC3	5	5.27
chr1	36762710	36763104	H3K27ac-5121	ENSG00000054116.7	TRAPPC3	5	5.57
chr1	36763654	36763830	H3K27ac-5122	ENSG00000054116.7	TRAPPC3	5	5.57
chr1	36765821	36767137	H3K27ac-5124	ENSG00000054116.7	TRAPPC3	5	5.61
chr1	36771120	36773386	H3K27ac-5125	ENSG00000054116.7	TRAPPC3	8	9.11
chr1	36730734	36731124	H3K27ac-5102	ENSG00000116871.11	MAP7D1	7	7.42
chr1	36731708	36732223	H3K27ac-5103	ENSG00000116871.11	MAP7D1	7	7.42
chr1	36762710	36763104	H3K27ac-5121	ENSG00000116871.11	MAP7D1	5	5.26
chr1	36763654	36763830	H3K27ac-5122	ENSG00000116871.11	MAP7D1	5	5.26
chr1	36765821	36767137	H3K27ac-5124	ENSG00000116871.11	MAP7D1	6	6.82
chr1	36771120	36773386	H3K27ac-5125	ENSG00000116871.11	MAP7D1	7	7.15
chr1	36614247	36615225	H3K27ac-5038	ENSG00000054118.9	THRAP3	8	9.44
chr1	36615372	36617970	H3K27ac-5039	ENSG00000054118.9	THRAP3	8	9.44
chr1	36620432	36622992	H3K27ac-5041	ENSG00000054118.9	THRAP3	6	6.12
chr1	36688299	36691291	H3K27ac-5075	ENSG00000054118.9	THRAP3	71	15.95
chr1	36614247	36615225	H3K27ac-5038	ENSG00000214193.5	SH3D21	8	12.97
chr1	36615372	36617970	H3K27ac-5039	ENSG00000214193.5	SH3D21	8	12.97
chr1	36620432	36622992	H3K27ac-5041	ENSG00000214193.5	SH3D21	7	10.79
chr1	36787477	36788213	H3K27ac-5129	ENSG00000214193.5	SH3D21	10	5.78
chr1	36787477	36788213	H3K27ac-5129	ENSG00000214193.5	SH3D21	14	9.29
chr1	36788539	36789186	H3K27ac-5130	ENSG00000214193.5	SH3D21	14	9.29
chr1	36789361	36789836	H3K27ac-5131	ENSG00000214193.5	SH3D21	14	9.29
chr1	36614247	36615225	H3K27ac-5038	ENSG00000214193.5	SH3D21	8	12.97
chr1	36615372	36617970	H3K27ac-5039	ENSG00000214193.5	SH3D21	8	12.97
chr1	36620432	36622992	H3K27ac-5041	ENSG00000214193.5	SH3D21	7	10.79
chr1	36787477	36788213	H3K27ac-5129	ENSG00000214193.5	SH3D21	10	5.78
chr1	36787477	36788213	H3K27ac-5129	ENSG00000214193.5	SH3D21	14	9.29
chr1	36788539	36789186	H3K27ac-5130	ENSG00000214193.5	SH3D21	14	9.29
chr1	36789361	36789836	H3K27ac-5131	ENSG00000214193.5	SH3D21	14	9.29
chr1	36771120	36773386	H3K27ac-5125	ENSG00000142694.6	EVA1B	14	6.77
chr1	36789361	36789836	H3K27ac-5131	ENSG00000142694.6	EVA1B	748	32.8
chr1	36788539	36789186	H3K27ac-5130	ENSG00000142694.6	EVA1B	748	32.77
chr1	36789361	36789836	H3K27ac-5131	ENSG00000142694.6	EVA1B	748	32.77
chr1	36830512	36830677	H3K27ac-5140	ENSG00000142694.6	EVA1B	5	5.24
chr1	36831105	36832655	H3K27ac-5141	ENSG00000142694.6	EVA1B	5	5.24
chr1	36851666	36855077	H3K27ac-5152	ENSG00000196182.6	STK40	45	5.14
chr1	36861795	36864634	H3K27ac-5157	ENSG00000196182.6	STK40	11	5.37
chr1	36620432	36622992	H3K27ac-5041	ENSG00000181817.5	LSM10	3	5.41
chr1	36851666	36855077	H3K27ac-5152	ENSG00000181817.5	LSM10	7	5.71
chr1	36861795	36864634	H3K27ac-5157	ENSG00000181817.5	LSM10	267	34.1
chr1	36915412	36916875	H3K27ac-5164	ENSG00000116885.14	OSCP1	800	32.55
chr1	36928955	36931359	H3K27ac-5169	ENSG00000116898.7	MRPS15	638	33.65
chr1	37938674	37947582	H3K27ac-5185	ENSG00000163874.8	ZC3H12A	166	32.69
chr1	37920554	37921177	H3K27ac-5179	ENSG00000163874.8	ZC3H12A	17	5.78
chr1	37978899	37981542	H3K27ac-5194	ENSG00000163875.11	MEAF6	107	20.76
chr1	38022073	38023603	H3K27ac-5202	ENSG00000163875.11	MEAF6	4	5.16
chr1	38155233	38156274	H3K27ac-5208	ENSG00000163877.9	SNIP1	4	5.59
chr1	38156441	38157968	H3K27ac-5209	ENSG00000163877.9	SNIP1	4	5.59
chr1	38022073	38023603	H3K27ac-5202	ENSG00000163879.9	DNALI1	109	14.01
chr1	38155233	38156274	H3K27ac-5208	ENSG00000134697.8	GNL2	9	6.83
chr1	38156441	38157968	H3K27ac-5209	ENSG00000134697.8	GNL2	9	6.83
chr1	38259547	38260254	H3K27ac-5213	ENSG00000134697.8	GNL2	6	6.09
chr1	37920554	37921177	H3K27ac-5179	ENSG00000169218.9	RSPO1	3	5.32
chr1	38155233	38156274	H3K27ac-5208	ENSG00000169218.9	RSPO1	5	6.53
chr1	38156441	38157968	H3K27ac-5209	ENSG00000169218.9	RSPO1	5	6.53
chr1	38259547	38260254	H3K27ac-5213	ENSG00000116922.10	C1orf109	11	7.54
chr1	38272588	38275486	H3K27ac-5214	ENSG00000116922.10	C1orf109	10	6.33
chr1	38259547	38260254	H3K27ac-5213	ENSG00000116922.10	C1orf109	11	7.54
chr1	38272588	38275486	H3K27ac-5214	ENSG00000116922.10	C1orf109	10	6.33
chr1	38155233	38156274	H3K27ac-5208	ENSG00000183317.12	EPHA10	10	6.68
chr1	38156441	38157968	H3K27ac-5209	ENSG00000183317.12	EPHA10	10	6.68
chr1	38060538	38062235	H3K27ac-5205	ENSG00000185090.10	MANEAL	6	5.79
chr1	38155233	38156274	H3K27ac-5208	ENSG00000185090.10	MANEAL	11	9.53
chr1	38156441	38157968	H3K27ac-5209	ENSG00000185090.10	MANEAL	11	9.53
chr1	38469803	38471167	H3K27ac-5254	ENSG00000185090.10	MANEAL	6	5.73
chr1	38472288	38472702	H3K27ac-5256	ENSG00000185090.10	MANEAL	6	5.73
chr1	38060538	38062235	H3K27ac-5205	ENSG00000185090.10	MANEAL	6	5.79
chr1	38155233	38156274	H3K27ac-5208	ENSG00000185090.10	MANEAL	11	9.53
chr1	38156441	38157968	H3K27ac-5209	ENSG00000185090.10	MANEAL	11	9.53
chr1	38469803	38471167	H3K27ac-5254	ENSG00000185090.10	MANEAL	6	5.73
chr1	38472288	38472702	H3K27ac-5256	ENSG00000185090.10	MANEAL	6	5.73
chr1	38022073	38023603	H3K27ac-5202	ENSG00000197982.12	C1orf122	5	5.31
chr1	38060538	38062235	H3K27ac-5205	ENSG00000197982.12	C1orf122	5	5.13
chr1	38155233	38156274	H3K27ac-5208	ENSG00000197982.12	C1orf122	10	9.92
chr1	38156441	38157968	H3K27ac-5209	ENSG00000197982.12	C1orf122	10	9.92
chr1	38259547	38260254	H3K27ac-5213	ENSG00000197982.12	C1orf122	20	6.48
chr1	38410721	38413415	H3K27ac-5242	ENSG00000197982.12	C1orf122	6	5.24
chr1	38469803	38471167	H3K27ac-5254	ENSG00000197982.12	C1orf122	6	6.18
chr1	38472288	38472702	H3K27ac-5256	ENSG00000197982.12	C1orf122	6	6.18
chr1	38155233	38156274	H3K27ac-5208	ENSG00000188786.9	MTF1	5	6
chr1	38156441	38157968	H3K27ac-5209	ENSG00000188786.9	MTF1	5	6
chr1	38410721	38413415	H3K27ac-5242	ENSG00000188786.9	MTF1	6	5.81
chr1	38410721	38413415	H3K27ac-5242	ENSG00000204084.8	INPP5B	583	32.04
chr1	38420182	38420595	H3K27ac-5243	ENSG00000204084.8	INPP5B	11	5.23
chr1	38410721	38413415	H3K27ac-5242	ENSG00000183431.7	SF3A3	8	7.1
chr1	38454640	38456764	H3K27ac-5246	ENSG00000183431.7	SF3A3	599	33.34
chr1	38469803	38471167	H3K27ac-5254	ENSG00000183431.7	SF3A3	7	7.36
chr1	38477359	38479331	H3K27ac-5257	ENSG00000183520.7	UTP11L	438	37.09
chr1	38477359	38479331	H3K27ac-5257	ENSG00000183520.7	UTP11L	69	7.57
chr1	38469803	38471167	H3K27ac-5254	ENSG00000183520.7	UTP11L	18	7.87
chr1	38472288	38472702	H3K27ac-5256	ENSG00000183520.7	UTP11L	18	7.87
chr1	38477359	38479331	H3K27ac-5257	ENSG00000183520.7	UTP11L	90	19.53
chr1	39325584	39326656	H3K27ac-5291	ENSG00000116954.7	RRAGC	423	33.13
chr1	39512280	39513189	H3K27ac-5311	ENSG00000214114.4	MYCBP	4	5.11
chr1	39552257	39552901	H3K27ac-5331	ENSG00000214114.4	MYCBP	6	5.4
chr1	39455747	39456688	H3K27ac-5298	ENSG00000174574.11	AKIRIN1	59	9.45
chr1	39455747	39456688	H3K27ac-5298	ENSG00000174574.11	AKIRIN1	740	32.43
chr1	39491260	39493228	H3K27ac-5307	ENSG00000168653.6	NDUFS5	222	30.37
chr1	39546024	39546633	H3K27ac-5327	ENSG00000255103.1	KIAA0754	5	6.25
chr1	39547116	39547685	H3K27ac-5328	ENSG00000255103.1	KIAA0754	5	6.25
chr1	39569247	39574442	H3K27ac-5339	ENSG00000255103.1	KIAA0754	5	6.11
chr1	39872339	39874308	H3K27ac-5450	ENSG00000255103.1	KIAA0754	217	34.66
chr1	40024778	40025233	H3K27ac-5484	ENSG00000243970.1	PPIEL	655	32.75
chr1	40024778	40025233	H3K27ac-5484	ENSG00000090621.9	PABPC4	13	5.13
chr1	40039672	40042496	H3K27ac-5486	ENSG00000201457.1	SNORA55	34	5.09
chr1	39872339	39874308	H3K27ac-5450	ENSG00000090621.9	PABPC4	5	5.05
chr1	39874678	39876220	H3K27ac-5451	ENSG00000090621.9	PABPC4	5	5.05
chr1	40204566	40205443	H3K27ac-5503	ENSG00000084072.12	PPIE	126	22.85
chr1	40839344	40841688	H3K27ac-5588	ENSG00000117000.8	RLF	4	6.43
chr1	40626358	40628703	H3K27ac-5561	ENSG00000117000.8	RLF	160	32.27
chr1	40722519	40724580	H3K27ac-5567	ENSG00000117000.8	RLF	3	5.12
chr1	40722519	40724580	H3K27ac-5567	ENSG00000188800.5	TMCO2	9	6.05
chr1	40781239	40782730	H3K27ac-5582	ENSG00000259943.1	RP1-39G22.7	11	8.38
chr1	40839344	40841688	H3K27ac-5588	ENSG00000259943.1	RP1-39G22.7	8	5.74
chr1	40865339	40866079	H3K27ac-5603	ENSG00000259943.1	RP1-39G22.7	4	5.75
chr1	40722519	40724580	H3K27ac-5567	ENSG00000049089.9	COL9A2	4	6.23
chr1	40722519	40724580	H3K27ac-5567	ENSG00000084070.7	SMAP2	4	5.19
chr1	40839344	40841688	H3K27ac-5588	ENSG00000084070.7	SMAP2	51	8.43
chr1	40839344	40841688	H3K27ac-5588	ENSG00000084070.7	SMAP2	18	8.33
chr1	40839344	40841688	H3K27ac-5588	ENSG00000187801.10	ZFP69B	8	6.94
chr1	40915071	40916846	H3K27ac-5617	ENSG00000187801.10	ZFP69B	508	72.49
chr1	40942505	40943751	H3K27ac-5618	ENSG00000187801.10	ZFP69B	10	5.43
chr1	40996505	41000001	H3K27ac-5620	ENSG00000187801.10	ZFP69B	7	6.32
chr1	40996505	41000001	H3K27ac-5620	ENSG00000238287.1	RP11-656D10.3	6	6.78
chr1	40996505	41000001	H3K27ac-5620	ENSG00000117010.11	ZNF684	1050	134.12
chr1	41156599	41159609	H3K27ac-5631	ENSG00000066136.15	NFYC	303	32.75
chr1	41156599	41159609	H3K27ac-5631	ENSG00000066136.15	NFYC	71	9.36
chr1	41173083	41173599	H3K27ac-5640	ENSG00000066136.15	NFYC	10	9.13
chr1	41173721	41174033	H3K27ac-5641	ENSG00000066136.15	NFYC	10	9.13
chr1	41174182	41178406	H3K27ac-5642	ENSG00000066136.15	NFYC	10	9.13
chr1	41219917	41225448	H3K27ac-5669	ENSG00000066136.15	NFYC	21	13.3
chr1	41156599	41159609	H3K27ac-5631	ENSG00000066136.15	NFYC	10	6.96
chr1	41204009	41206686	H3K27ac-5661	ENSG00000066136.15	NFYC	451	33.15
chr1	41219917	41225448	H3K27ac-5669	ENSG00000066136.15	NFYC	9	6.4
chr1	41181681	41182929	H3K27ac-5646	ENSG00000066136.15	NFYC	16	7.61
chr1	41156599	41159609	H3K27ac-5631	ENSG00000066136.15	NFYC	11	6.87
chr1	41181681	41182929	H3K27ac-5646	ENSG00000066136.15	NFYC	16	8.48
chr1	41174182	41178406	H3K27ac-5642	ENSG00000066136.15	NFYC	7	7.22
chr1	41194959	41195947	H3K27ac-5653	ENSG00000066136.15	NFYC	7	5.39
chr1	41204009	41206686	H3K27ac-5661	ENSG00000066136.15	NFYC	9	5.22
chr1	41204009	41206686	H3K27ac-5661	ENSG00000066136.15	NFYC	9	5.61
chr1	41208398	41209328	H3K27ac-5664	ENSG00000066136.15	NFYC	10	5.56
chr1	41219917	41225448	H3K27ac-5669	ENSG00000066136.15	NFYC	24	5.09
chr1	41173083	41173599	H3K27ac-5640	ENSG00000207962.1	MIR30C1	8	5.99
chr1	41173721	41174033	H3K27ac-5641	ENSG00000207962.1	MIR30C1	8	5.99
chr1	41174182	41178406	H3K27ac-5642	ENSG00000207962.1	MIR30C1	8	5.99
chr1	41181681	41182929	H3K27ac-5646	ENSG00000207962.1	MIR30C1	7	6.1
chr1	41204009	41206686	H3K27ac-5661	ENSG00000207962.1	MIR30C1	14	6.96
chr1	41219917	41225448	H3K27ac-5669	ENSG00000207962.1	MIR30C1	118	9.16
chr1	41219917	41225448	H3K27ac-5669	ENSG00000207962.1	MIR30C1	599	32.66
chr1	41156599	41159609	H3K27ac-5631	ENSG00000117013.10	KCNQ4	5	5.01
chr1	41219917	41225448	H3K27ac-5669	ENSG00000117013.10	KCNQ4	10	6.4
chr1	41326037	41328095	H3K27ac-5687	ENSG00000179862.5	CITED4	138	44.13
chr1	41486386	41487081	H3K27ac-5731	ENSG00000171793.9	CTPS1	5	5.69
chr1	41487284	41487943	H3K27ac-5732	ENSG00000171793.9	CTPS1	5	5.69
chr1	41444587	41447379	H3K27ac-5725	ENSG00000171793.9	CTPS1	38	9.45
chr1	41450879	41455832	H3K27ac-5727	ENSG00000171793.9	CTPS1	45	15.37
chr1	41456224	41456834	H3K27ac-5728	ENSG00000171793.9	CTPS1	45	15.37
chr1	41703704	41707808	H3K27ac-5763	ENSG00000171790.11	SLFNL1	5	5.37
chr1	41707946	41708636	H3K27ac-5764	ENSG00000171790.11	SLFNL1	5	5.37
chr1	41703704	41707808	H3K27ac-5763	ENSG00000010803.12	SCMH1	8	5.09
chr1	41707946	41708636	H3K27ac-5764	ENSG00000010803.12	SCMH1	8	5.09
chr1	41486386	41487081	H3K27ac-5731	ENSG00000010803.12	SCMH1	4	5.62
chr1	41487284	41487943	H3K27ac-5732	ENSG00000010803.12	SCMH1	4	5.62
chr1	41703704	41707808	H3K27ac-5763	ENSG00000010803.12	SCMH1	43	7.13
chr1	41941733	41943522	H3K27ac-5778	ENSG00000127129.5	EDN2	35	7.14
chr1	42383160	42384590	H3K27ac-5819	ENSG00000127124.9	HIVEP3	1808	34.66
chr1	42383160	42384590	H3K27ac-5819	ENSG00000127124.9	HIVEP3	1808	135.15
chr1	42383160	42384590	H3K27ac-5819	ENSG00000127124.9	HIVEP3	71	8.83
chr1	42364125	42364655	H3K27ac-5814	ENSG00000127124.9	HIVEP3	13	5.19
chr1	42367133	42367887	H3K27ac-5816	ENSG00000127124.9	HIVEP3	17	6.74
chr1	42368024	42368590	H3K27ac-5817	ENSG00000127124.9	HIVEP3	17	6.74
chr1	42617695	42618891	H3K27ac-5827	ENSG00000197273.3	GUCA2A	18	6.08
chr1	42920808	42923313	H3K27ac-5850	ENSG00000127125.7	PPCS	189	15.62
chr1	42920808	42923313	H3K27ac-5850	ENSG00000127125.7	PPCS	61	5.76
chr1	42920808	42923313	H3K27ac-5850	ENSG00000127125.7	PPCS	366	33.34
chr1	43122985	43124882	H3K27ac-5856	ENSG00000065978.13	YBX1	8	5.53
chr1	43281606	43282659	H3K27ac-5873	ENSG00000177868.7	CCDC23	359	33.69
chr1	43283182	43285485	H3K27ac-5875	ENSG00000177868.7	CCDC23	54	8.59
chr1	43637112	43638178	H3K27ac-5907	ENSG00000186973.6	FAM183A	8	5.86
chr1	43637112	43638178	H3K27ac-5907	ENSG00000243710.3	WDR65	730	7.14
chr1	43637112	43638178	H3K27ac-5907	ENSG00000243710.3	WDR65	730	7.14
chr1	43699814	43705007	H3K27ac-5921	ENSG00000179178.6	TMEM125	6	5.29
chr1	43832326	43834869	H3K27ac-5968	ENSG00000253313.1	C1orf210	8	5.79
chr1	43716261	43717138	H3K27ac-5929	ENSG00000066056.9	TIE1	9	5.95
chr1	43854077	43856507	H3K27ac-5974	ENSG00000066056.9	TIE1	4	5.25
chr1	43750648	43752047	H3K27ac-5948	ENSG00000117400.10	MPL	5	5.21
chr1	43767083	43767572	H3K27ac-5953	ENSG00000117400.10	MPL	6	5.57
chr1	43822957	43823335	H3K27ac-5965	ENSG00000117400.10	MPL	8	5.6
chr1	43823645	43824362	H3K27ac-5966	ENSG00000117400.10	MPL	8	5.6
chr1	43699814	43705007	H3K27ac-5921	ENSG00000234694.1	RP1-92O14.3	6	6.13
chr1	43699814	43705007	H3K27ac-5921	ENSG00000234694.1	RP1-92O14.3	8	9.06
chr1	43716261	43717138	H3K27ac-5929	ENSG00000234694.1	RP1-92O14.3	6	5.8
chr1	43823645	43824362	H3K27ac-5966	ENSG00000234694.1	RP1-92O14.3	918	160.97
chr1	43699814	43705007	H3K27ac-5921	ENSG00000234694.1	RP1-92O14.3	7	6.62
chr1	43823645	43824362	H3K27ac-5966	ENSG00000234694.1	RP1-92O14.3	918	138.64
chr1	43699814	43705007	H3K27ac-5921	ENSG00000066322.8	ELOVL1	6	7.12
chr1	43750648	43752047	H3K27ac-5948	ENSG00000066322.8	ELOVL1	8	9.22
chr1	43823645	43824362	H3K27ac-5966	ENSG00000066322.8	ELOVL1	24	6.54
chr1	43854077	43856507	H3K27ac-5974	ENSG00000066322.8	ELOVL1	11	6.39
chr1	43832326	43834869	H3K27ac-5968	ENSG00000066322.8	ELOVL1	47	8.27
chr1	43699814	43705007	H3K27ac-5921	ENSG00000159479.12	MED8	6	6.87
chr1	43699814	43705007	H3K27ac-5921	ENSG00000159479.12	MED8	7	8.57
chr1	43716261	43717138	H3K27ac-5929	ENSG00000159479.12	MED8	5	5.13
chr1	43854077	43856507	H3K27ac-5974	ENSG00000159479.12	MED8	629	32.8
chr1	43912964	43915640	H3K27ac-5978	ENSG00000229372.1	SZT2-AS1	86	6.31
chr1	44016097	44018494	H3K27ac-5997	ENSG00000142949.12	PTPRF	12	5.76
chr1	44018795	44020589	H3K27ac-5998	ENSG00000142949.12	PTPRF	12	5.76
chr1	43995468	43997010	H3K27ac-5989	ENSG00000142949.12	PTPRF	202	29.95
chr1	44114457	44117446	H3K27ac-6015	ENSG00000066135.8	KDM4A	56	8.58
chr1	44117969	44118415	H3K27ac-6016	ENSG00000066135.8	KDM4A	56	8.58
chr1	44411362	44413738	H3K27ac-6039	ENSG00000066135.8	KDM4A	3	5.91
chr1	44171821	44174463	H3K27ac-6018	ENSG00000236200.1	KDM4A-AS1	99	12.67
chr1	44252143	44252771	H3K27ac-6031	ENSG00000229444.1	RP11-184I16.4	7	5.26
chr1	44228140	44228344	H3K27ac-6030	ENSG00000117407.12	ARTN	4	5.43
chr1	44411362	44413738	H3K27ac-6039	ENSG00000237950.1	RP11-7O11.3	40	5.73
chr1	44411362	44413738	H3K27ac-6039	ENSG00000237950.1	RP11-7O11.3	73	7.54
chr1	44228140	44228344	H3K27ac-6030	ENSG00000237950.1	RP11-7O11.3	9	10.51
chr1	44439614	44441841	H3K27ac-6042	ENSG00000237950.1	RP11-7O11.3	19	7.46
chr1	44411362	44413738	H3K27ac-6039	ENSG00000132768.9	DPH2	10	6.2
chr1	44435745	44436433	H3K27ac-6041	ENSG00000132768.9	DPH2	832	33.24
chr1	44411362	44413738	H3K27ac-6039	ENSG00000117410.9	ATP6V0B	19	11.6
chr1	44411362	44413738	H3K27ac-6039	ENSG00000117411.12	B4GALT2	13	5.56
chr1	44411362	44413738	H3K27ac-6039	ENSG00000117411.12	B4GALT2	13	5.56
chr1	44443571	44446403	H3K27ac-6043	ENSG00000159214.8	CCDC24	23	7.63
chr1	44456480	44458593	H3K27ac-6045	ENSG00000159214.8	CCDC24	547	33.18
chr1	44820159	44821008	H3K27ac-6086	ENSG00000178028.9	DMAP1	6	8.96
chr1	44678531	44680127	H3K27ac-6071	ENSG00000117419.10	ERI3	7	6.85
chr1	44758651	44760854	H3K27ac-6076	ENSG00000117419.10	ERI3	8	5.16
chr1	45137631	45149629	H3K27ac-6108	ENSG00000126106.9	TMEM53	1276	33.34
chr1	45137631	45149629	H3K27ac-6108	ENSG00000126106.9	TMEM53	170	17.19
chr1	45137631	45149629	H3K27ac-6108	ENSG00000198520.6	C1orf228	1276	244.89
chr1	45204733	45206503	H3K27ac-6127	ENSG00000142945.8	KIF2C	100	8.43
chr1	45204733	45206503	H3K27ac-6127	ENSG00000142937.7	RPS8	6	7.92
chr1	45204733	45206503	H3K27ac-6127	ENSG00000202031.1	SNORD38A	12	7
chr1	45270721	45281400	H3K27ac-6139	ENSG00000202031.1	SNORD38A	14	7.39
chr1	45475710	45479534	H3K27ac-6163	ENSG00000202031.1	SNORD38A	5	5.36
chr1	45204733	45206503	H3K27ac-6127	ENSG00000207421.1	SNORD38B	12	7
chr1	45270721	45281400	H3K27ac-6139	ENSG00000207421.1	SNORD38B	14	7.39
chr1	45475710	45479534	H3K27ac-6163	ENSG00000207421.1	SNORD38B	5	5.36
chr1	45204733	45206503	H3K27ac-6127	ENSG00000142959.4	BEST4	4	5
chr1	45475710	45479534	H3K27ac-6163	ENSG00000142959.4	BEST4	4	7.69
chr1	45270721	45281400	H3K27ac-6139	ENSG00000142959.4	BEST4	14	6.63
chr1	45270721	45281400	H3K27ac-6139	ENSG00000173846.8	PLK3	7	6.53
chr1	45475710	45479534	H3K27ac-6163	ENSG00000173846.8	PLK3	3	6.21
chr1	45804548	45807352	H3K27ac-6184	ENSG00000173846.8	PLK3	3	7.11
chr1	45270721	45281400	H3K27ac-6139	ENSG00000188396.2	TCTEX1D4	131	7.03
chr1	45270721	45281400	H3K27ac-6139	ENSG00000188396.2	TCTEX1D4	96	8.56
chr1	45270721	45281400	H3K27ac-6139	ENSG00000222009.4	BTBD19	131	5.03
chr1	45475710	45479534	H3K27ac-6163	ENSG00000222009.4	BTBD19	5	7.24
chr1	45804548	45807352	H3K27ac-6184	ENSG00000222009.4	BTBD19	5	9.1
chr1	45475710	45479534	H3K27ac-6163	ENSG00000070785.12	EIF2B3	16	9.84
chr1	45264498	45266970	H3K27ac-6136	ENSG00000126107.10	HECTD3	6	5.48
chr1	45270721	45281400	H3K27ac-6139	ENSG00000126107.10	HECTD3	9	7.36
chr1	45308651	45309354	H3K27ac-6149	ENSG00000126107.10	HECTD3	7	5.33
chr1	45768454	45769269	H3K27ac-6175	ENSG00000126107.10	HECTD3	7	6.9
chr1	45769513	45770771	H3K27ac-6176	ENSG00000126107.10	HECTD3	7	6.9
chr1	45774227	45774484	H3K27ac-6177	ENSG00000126107.10	HECTD3	5	5.01
chr1	45792207	45793219	H3K27ac-6180	ENSG00000126107.10	HECTD3	7	6.8
chr1	45801053	45802122	H3K27ac-6181	ENSG00000126107.10	HECTD3	8	9.83
chr1	45802418	45802872	H3K27ac-6182	ENSG00000126107.10	HECTD3	5	5.05
chr1	45804548	45807352	H3K27ac-6184	ENSG00000126107.10	HECTD3	11	11.83
chr1	45804548	45807352	H3K27ac-6184	ENSG00000126107.10	HECTD3	5	5.05
chr1	45964862	45965725	H3K27ac-6214	ENSG00000126107.10	HECTD3	7	7.82
chr1	45965853	45968466	H3K27ac-6215	ENSG00000126107.10	HECTD3	7	7.82
chr1	45475710	45479534	H3K27ac-6163	ENSG00000126107.10	HECTD3	117	11.56
chr1	45475710	45479534	H3K27ac-6163	ENSG00000126107.10	HECTD3	81	7.77
chr1	45769513	45770771	H3K27ac-6176	ENSG00000126107.10	HECTD3	5	7.84
chr1	45768454	45769269	H3K27ac-6175	ENSG00000126088.8	UROD	7	11.48
chr1	45769513	45770771	H3K27ac-6176	ENSG00000126088.8	UROD	4	5.5
chr1	45769513	45770771	H3K27ac-6176	ENSG00000126088.8	UROD	7	11.48
chr1	45792207	45793219	H3K27ac-6180	ENSG00000126088.8	UROD	4	5.39
chr1	45475710	45479534	H3K27ac-6163	ENSG00000126088.8	UROD	797	32.55
chr1	45475710	45479534	H3K27ac-6163	ENSG00000126088.8	UROD	81	14.67
chr1	45804548	45807352	H3K27ac-6184	ENSG00000126088.8	UROD	4	7.64
chr1	45475710	45479534	H3K27ac-6163	ENSG00000162415.6	ZSWIM5	4	6.95
chr1	45804548	45807352	H3K27ac-6184	ENSG00000162415.6	ZSWIM5	4	5.94
chr1	45671164	45672283	H3K27ac-6170	ENSG00000162415.6	ZSWIM5	84	16.95
chr1	45475710	45479534	H3K27ac-6163	ENSG00000162415.6	ZSWIM5	5	10.14
chr1	45475710	45479534	H3K27ac-6163	ENSG00000186603.4	HPDL	4	5.17
chr1	45475710	45479534	H3K27ac-6163	ENSG00000186603.4	HPDL	7	10.48
chr1	45804548	45807352	H3K27ac-6184	ENSG00000186603.4	HPDL	26	9.22
chr1	45964862	45965725	H3K27ac-6214	ENSG00000186603.4	HPDL	5	5.43
chr1	45965853	45968466	H3K27ac-6215	ENSG00000186603.4	HPDL	5	5.43
chr1	45475710	45479534	H3K27ac-6163	ENSG00000132773.7	TOE1	4	6.83
chr1	45804548	45807352	H3K27ac-6184	ENSG00000132781.13	MUTYH	156	27.51
chr1	45964862	45965725	H3K27ac-6214	ENSG00000132781.13	MUTYH	5	7.69
chr1	45965853	45968466	H3K27ac-6215	ENSG00000132781.13	MUTYH	5	7.69
chr1	45475710	45479534	H3K27ac-6163	ENSG00000236624.4	CCDC163P	7	10.8
chr1	45965853	45968466	H3K27ac-6215	ENSG00000236624.4	CCDC163P	270	17.43
chr1	45804548	45807352	H3K27ac-6184	ENSG00000236624.4	CCDC163P	5	8.3
chr1	45985667	45988960	H3K27ac-6230	ENSG00000117450.9	PRDX1	207	34.79
chr1	46015642	46017945	H3K27ac-6240	ENSG00000117450.9	PRDX1	15	7.29
chr1	46015642	46017945	H3K27ac-6240	ENSG00000117450.9	PRDX1	15	7.29
chr1	45985667	45988960	H3K27ac-6230	ENSG00000117450.9	PRDX1	207	16.05
chr1	45804548	45807352	H3K27ac-6184	ENSG00000117448.9	AKR1A1	6	7.7
chr1	45973193	45973823	H3K27ac-6220	ENSG00000117448.9	AKR1A1	7	5.79
chr1	45985667	45988960	H3K27ac-6230	ENSG00000117448.9	AKR1A1	5	5.45
chr1	45985667	45988960	H3K27ac-6230	ENSG00000117448.9	AKR1A1	5	6
chr1	46015642	46017945	H3K27ac-6240	ENSG00000117448.9	AKR1A1	71	5.48
chr1	45804548	45807352	H3K27ac-6184	ENSG00000132780.12	NASP	3	5.29
chr1	45985667	45988960	H3K27ac-6230	ENSG00000132780.12	NASP	4	5.27
chr1	46050503	46051568	H3K27ac-6255	ENSG00000132780.12	NASP	153	34.1
chr1	46086772	46087417	H3K27ac-6260	ENSG00000225447.1	RPS15AP10	11	5.3
chr1	46150648	46154666	H3K27ac-6280	ENSG00000159592.6	GPBP1L1	582	33.56
chr1	46150648	46154666	H3K27ac-6280	ENSG00000159592.6	GPBP1L1	582	33.15
chr1	46150648	46154666	H3K27ac-6280	ENSG00000086015.16	MAST2	3	5.07
chr1	46267848	46269439	H3K27ac-6286	ENSG00000086015.16	MAST2	58	12.42
chr1	46535142	46535566	H3K27ac-6319	ENSG00000117461.10	PIK3R3	5	6.13
chr1	46644925	46645322	H3K27ac-6329	ENSG00000117461.10	PIK3R3	11	7.09
chr1	46150648	46154666	H3K27ac-6280	ENSG00000117461.10	PIK3R3	5	7.36
chr1	46514811	46515205	H3K27ac-6315	ENSG00000117461.10	PIK3R3	6	6.47
chr1	46662415	46665160	H3K27ac-6336	ENSG00000117461.10	PIK3R3	7	5.42
chr1	46632149	46632870	H3K27ac-6326	ENSG00000117472.5	TSPAN1	10	5.2
chr1	46471002	46471424	H3K27ac-6311	ENSG00000117472.5	TSPAN1	7	7.82
chr1	46498885	46499095	H3K27ac-6312	ENSG00000117472.5	TSPAN1	6	5.98
chr1	46597441	46599899	H3K27ac-6321	ENSG00000117472.5	TSPAN1	11	5.22
chr1	46597441	46599899	H3K27ac-6321	ENSG00000117472.5	TSPAN1	12	5.58
chr1	46471002	46471424	H3K27ac-6311	ENSG00000250719.1	RP11-322N21.2	6	5.7
chr1	46498885	46499095	H3K27ac-6312	ENSG00000250719.1	RP11-322N21.2	7	6.71
chr1	46520332	46520595	H3K27ac-6316	ENSG00000250719.1	RP11-322N21.2	7	6.07
chr1	46514811	46515205	H3K27ac-6315	ENSG00000250719.1	RP11-322N21.2	4	5.62
chr1	46520332	46520595	H3K27ac-6316	ENSG00000250719.1	RP11-322N21.2	5	7.34
chr1	46527878	46529350	H3K27ac-6317	ENSG00000250719.1	RP11-322N21.2	4	5.42
chr1	46535142	46535566	H3K27ac-6319	ENSG00000250719.1	RP11-322N21.2	4	5.31
chr1	46597441	46599899	H3K27ac-6321	ENSG00000250719.1	RP11-322N21.2	7	7.29
chr1	46647937	46651316	H3K27ac-6330	ENSG00000085998.9	POMGNT1	6	5.17
chr1	46662415	46665160	H3K27ac-6336	ENSG00000085998.9	POMGNT1	590	34.34
chr1	46653978	46654581	H3K27ac-6333	ENSG00000085998.9	POMGNT1	7	5.44
chr1	46668610	46669403	H3K27ac-6337	ENSG00000085998.9	POMGNT1	11	5.38
chr1	46514811	46515205	H3K27ac-6315	ENSG00000085998.9	POMGNT1	5	6.09
chr1	46647937	46651316	H3K27ac-6330	ENSG00000085998.9	POMGNT1	8	5.03
chr1	46651842	46652380	H3K27ac-6331	ENSG00000085998.9	POMGNT1	8	5.03
chr1	46668610	46669403	H3K27ac-6337	ENSG00000085998.9	POMGNT1	13	5.26
chr1	46597441	46599899	H3K27ac-6321	ENSG00000085998.9	POMGNT1	4	5.14
chr1	46662415	46665160	H3K27ac-6336	ENSG00000085998.9	POMGNT1	6	5.02
chr1	46668610	46669403	H3K27ac-6337	ENSG00000085998.9	POMGNT1	11	9.83
chr1	46712415	46712969	H3K27ac-6340	ENSG00000132128.12	LRRC41	7	7.64
chr1	46766273	46770714	H3K27ac-6342	ENSG00000132128.12	LRRC41	419	35.35
chr1	46766273	46770714	H3K27ac-6342	ENSG00000132128.12	LRRC41	63	17.15
chr1	46805281	46808286	H3K27ac-6345	ENSG00000132128.12	LRRC41	6	8.99
chr1	46766273	46770714	H3K27ac-6342	ENSG00000132128.12	LRRC41	394	32.71
chr1	46766273	46770714	H3K27ac-6342	ENSG00000132128.12	LRRC41	419	53.23
chr1	46766273	46770714	H3K27ac-6342	ENSG00000117481.6	NSUN4	6	5.63
chr1	47081046	47083564	H3K27ac-6367	ENSG00000079277.15	MKNK1	7	5.91
chr1	47081046	47083564	H3K27ac-6367	ENSG00000142961.10	MOB3C	202	33.65
chr1	47081046	47083564	H3K27ac-6367	ENSG00000123472.8	ATPAF1	9	7.42
chr1	47183348	47185607	H3K27ac-6371	ENSG00000123472.8	ATPAF1	5	5.81
chr1	47185808	47186081	H3K27ac-6372	ENSG00000123472.8	ATPAF1	5	5.81
chr1	47183348	47185607	H3K27ac-6371	ENSG00000186118.7	TEX38	8	5.47
chr1	47185808	47186081	H3K27ac-6372	ENSG00000186118.7	TEX38	8	5.47
chr1	47081046	47083564	H3K27ac-6367	ENSG00000123472.8	ATPAF1	9	5.06
chr1	47132950	47135014	H3K27ac-6368	ENSG00000123472.8	ATPAF1	13	5.52
chr1	47183348	47185607	H3K27ac-6371	ENSG00000123472.8	ATPAF1	5	5.46
chr1	47220578	47220945	H3K27ac-6373	ENSG00000142973.8	CYP4B1	11	5.25
chr1	47496203	47496837	H3K27ac-6392	ENSG00000186377.6	CYP4X1	9	5.4
chr1	47698555	47698709	H3K27ac-6407	ENSG00000162366.3	PDZK1IP1	9	5.26
chr1	47644913	47645509	H3K27ac-6399	ENSG00000162367.7	TAL1	4	5.15
chr1	47798261	47801712	H3K27ac-6418	ENSG00000123473.11	STIL	12	5.99
chr1	47779167	47780680	H3K27ac-6412	ENSG00000162368.9	CMPK1	12	7.71
chr1	47798261	47801712	H3K27ac-6418	ENSG00000162368.9	CMPK1	168	27.42
chr1	47902108	47904493	H3K27ac-6430	ENSG00000225762.1	RP11-511I2.2	8	5.84
chr1	47902108	47904493	H3K27ac-6430	ENSG00000186790.4	FOXE3	6	7.06
chr1	47902108	47904493	H3K27ac-6430	ENSG00000186564.5	FOXD2	61	6.33
chr1	47987932	47988641	H3K27ac-6440	ENSG00000227947.1	RP11-543D5.1	7	5.6
chr1	47988938	47989940	H3K27ac-6441	ENSG00000227947.1	RP11-543D5.1	7	5.6
chr1	47902108	47904493	H3K27ac-6430	ENSG00000227947.1	RP11-543D5.1	4	5.2
chr1	48331824	48333264	H3K27ac-6457	ENSG00000273395.1	FLJ00388	7	7.47
chr1	48383274	48385196	H3K27ac-6471	ENSG00000273395.1	FLJ00388	5	5.58
chr1	48403855	48404493	H3K27ac-6476	ENSG00000273395.1	FLJ00388	6	7.61
chr1	48405367	48409010	H3K27ac-6478	ENSG00000273395.1	FLJ00388	6	7.61
chr1	48383274	48385196	H3K27ac-6471	ENSG00000225028.1	RP11-330M19.1	7	6.84
chr1	48400407	48401073	H3K27ac-6474	ENSG00000225028.1	RP11-330M19.1	6	6.03
chr1	48405367	48409010	H3K27ac-6478	ENSG00000225028.1	RP11-330M19.1	7	7.6
chr1	48548764	48549024	H3K27ac-6507	ENSG00000231413.1	RP11-193P11.3	265	16.96
chr1	48687754	48689684	H3K27ac-6509	ENSG00000117834.8	SLC5A9	159	25.39
chr1	51442178	51445900	H3K27ac-6557	ENSG00000185104.15	FAF1	10	5.2
chr1	51432354	51436688	H3K27ac-6556	ENSG00000123080.6	CDKN2C	148	13.98
chr1	51442178	51445900	H3K27ac-6557	ENSG00000123080.6	CDKN2C	13	6.68
chr1	51442178	51445900	H3K27ac-6557	ENSG00000123080.6	CDKN2C	24	10.39
chr1	51762382	51763510	H3K27ac-6574	ENSG00000123080.6	CDKN2C	3	5.28
chr1	51432354	51436688	H3K27ac-6556	ENSG00000123080.6	CDKN2C	457	33.56
chr1	51432354	51436688	H3K27ac-6556	ENSG00000123080.6	CDKN2C	954	78.47
chr1	51442178	51445900	H3K27ac-6557	ENSG00000123080.6	CDKN2C	8	5.04
chr1	51432354	51436688	H3K27ac-6556	ENSG00000123080.6	CDKN2C	148	6.02
chr1	51442178	51445900	H3K27ac-6557	ENSG00000123080.6	CDKN2C	21	6.65
chr1	51762382	51763510	H3K27ac-6574	ENSG00000085831.11	TTC39A	106	18.51
chr1	51794878	51796811	H3K27ac-6581	ENSG00000085831.11	TTC39A	21	13.71
chr1	51794878	51796811	H3K27ac-6581	ENSG00000085831.11	TTC39A	28	7.65
chr1	51794878	51796811	H3K27ac-6581	ENSG00000261664.1	RP11-275F13.1	155	33.27
chr1	51794878	51796811	H3K27ac-6581	ENSG00000085831.11	TTC39A	155	32.45
chr1	51762382	51763510	H3K27ac-6574	ENSG00000085831.11	TTC39A	13	6.93
chr1	51794878	51796811	H3K27ac-6581	ENSG00000085831.11	TTC39A	35	10.72
chr1	51794878	51796811	H3K27ac-6581	ENSG00000085832.12	EPS15	5	6.22
chr1	51982943	51984943	H3K27ac-6608	ENSG00000085832.12	EPS15	81	35.13
chr1	52194153	52195343	H3K27ac-6665	ENSG00000117859.14	OSBPL9	5	6.51
chr1	52195526	52196831	H3K27ac-6666	ENSG00000117859.14	OSBPL9	5	6.51
chr1	52152485	52153678	H3K27ac-6654	ENSG00000117859.14	OSBPL9	8	5.29
chr1	52342791	52345696	H3K27ac-6689	ENSG00000078618.15	NRD1	274	15.2
chr1	52342791	52345696	H3K27ac-6689	ENSG00000078618.15	NRD1	123	18.04
chr1	52342791	52345696	H3K27ac-6689	ENSG00000078618.15	NRD1	37	5.85
chr1	52498067	52500082	H3K27ac-6701	ENSG00000134717.13	BTF3L4	11	6.87
chr1	52830380	52832662	H3K27ac-6721	ENSG00000157077.10	ZFYVE9	6	7.58
chr1	52833509	52833764	H3K27ac-6722	ENSG00000157077.10	ZFYVE9	6	7.58
chr1	52606840	52609104	H3K27ac-6709	ENSG00000154222.10	CC2D1B	6	6.08
chr1	52833509	52833764	H3K27ac-6722	ENSG00000154222.10	CC2D1B	143	31.29
chr1	52869137	52871362	H3K27ac-6725	ENSG00000085840.8	ORC1	169	29.25
chr1	52869137	52871362	H3K27ac-6725	ENSG00000085840.8	ORC1	285	32.47
chr1	53017185	53019780	H3K27ac-6736	ENSG00000134744.9	ZCCHC11	184	32.69
chr1	53192121	53194266	H3K27ac-6763	ENSG00000162378.8	ZYG11B	622	31.88
chr1	53656255	53657504	H3K27ac-6842	ENSG00000121310.12	ECHDC2	4	5.49
chr1	53392971	53395315	H3K27ac-6795	ENSG00000264834.1	MIR1273F	944	32.82
chr1	53659635	53665140	H3K27ac-6845	ENSG00000264834.1	MIR1273F	5	6.35
chr1	53480026	53481622	H3K27ac-6814	ENSG00000116171.12	SCP2	208	34.54
chr1	53641563	53643122	H3K27ac-6837	ENSG00000116171.12	SCP2	4	6.77
chr1	53479100	53479750	H3K27ac-6813	ENSG00000162383.7	SLC1A7	4	5.12
chr1	53480026	53481622	H3K27ac-6814	ENSG00000162383.7	SLC1A7	4	5.12
chr1	53703265	53705050	H3K27ac-6848	ENSG00000162383.7	SLC1A7	5	5.6
chr1	53647465	53651594	H3K27ac-6838	ENSG00000157184.5	CPT2	10	5.37
chr1	53659635	53665140	H3K27ac-6845	ENSG00000157184.5	CPT2	829	87.16
chr1	53659635	53665140	H3K27ac-6845	ENSG00000157184.5	CPT2	883	65.65
chr1	53369112	53370017	H3K27ac-6788	ENSG00000157184.5	CPT2	5	5.05
chr1	53370176	53375041	H3K27ac-6789	ENSG00000157184.5	CPT2	5	5.05
chr1	53703265	53705050	H3K27ac-6848	ENSG00000157184.5	CPT2	14	5.42
chr1	53659635	53665140	H3K27ac-6845	ENSG00000162384.9	C1orf123	9	7.02
chr1	53703265	53705050	H3K27ac-6848	ENSG00000162384.9	C1orf123	12	8.93
chr1	53703265	53705050	H3K27ac-6848	ENSG00000162385.6	MAGOH	118	10.61
chr1	53703265	53705050	H3K27ac-6848	ENSG00000162385.6	MAGOH	1436	161.74
chr1	53703265	53705050	H3K27ac-6848	ENSG00000226938.1	RP11-117D22.1	5	5.92
chr1	53703265	53705050	H3K27ac-6848	ENSG00000230138.1	RP11-117D22.2	8	5.02
chr1	53768350	53768566	H3K27ac-6849	ENSG00000230138.1	RP11-117D22.2	9	5.3
chr1	54354029	54356545	H3K27ac-6866	ENSG00000058799.9	YIPF1	177	19.56
chr1	54358263	54359677	H3K27ac-6867	ENSG00000058799.9	YIPF1	13	6.54
chr1	54359783	54366734	H3K27ac-6868	ENSG00000058799.9	YIPF1	13	6.54
chr1	54358263	54359677	H3K27ac-6867	ENSG00000081870.7	HSPB11	4	5.83
chr1	54359783	54366734	H3K27ac-6868	ENSG00000081870.7	HSPB11	4	5.83
chr1	54517475	54520191	H3K27ac-6897	ENSG00000203985.6	LDLRAD1	16	6.27
chr1	54952513	54955648	H3K27ac-7005	ENSG00000157216.11	SSBP3	7	6.18
chr1	54957293	54957695	H3K27ac-7006	ENSG00000157216.11	SSBP3	7	6.18
chr1	54774245	54774643	H3K27ac-6942	ENSG00000235741.1	RP5-866L20.1	6	5.91
chr1	54775225	54775748	H3K27ac-6943	ENSG00000235741.1	RP5-866L20.1	6	5.91
chr1	54776934	54779476	H3K27ac-6944	ENSG00000235741.1	RP5-866L20.1	6	5.91
chr1	54774245	54774643	H3K27ac-6942	ENSG00000235741.1	RP5-866L20.1	6	5.91
chr1	54775225	54775748	H3K27ac-6943	ENSG00000235741.1	RP5-866L20.1	6	5.91
chr1	54776934	54779476	H3K27ac-6944	ENSG00000235741.1	RP5-866L20.1	6	5.91
chr1	55268706	55271714	H3K27ac-7037	ENSG00000271723.1	MROH7-TTC4	6	5
chr1	55273474	55274188	H3K27ac-7040	ENSG00000271723.1	MROH7-TTC4	6	5
chr1	55275274	55276100	H3K27ac-7042	ENSG00000271723.1	MROH7-TTC4	6	5
chr1	55229216	55230300	H3K27ac-7030	ENSG00000243725.2	TTC4	11	6.2
chr1	55230516	55230937	H3K27ac-7031	ENSG00000243725.2	TTC4	11	6.2
chr1	55268706	55271714	H3K27ac-7037	ENSG00000243725.2	TTC4	8	6.03
chr1	55273474	55274188	H3K27ac-7040	ENSG00000243725.2	TTC4	8	6.03
chr1	55275274	55276100	H3K27ac-7042	ENSG00000243725.2	TTC4	8	6.03
chr1	55268706	55271714	H3K27ac-7037	ENSG00000162396.5	PARS2	13	5.78
chr1	55273474	55274188	H3K27ac-7040	ENSG00000162396.5	PARS2	13	5.78
chr1	55275274	55276100	H3K27ac-7042	ENSG00000162396.5	PARS2	13	5.78
chr1	55268706	55271714	H3K27ac-7037	ENSG00000006555.6	TTC22	13	6.75
chr1	55273474	55274188	H3K27ac-7040	ENSG00000006555.6	TTC22	13	6.75
chr1	55275274	55276100	H3K27ac-7042	ENSG00000006555.6	TTC22	13	6.75
chr1	55264920	55267867	H3K27ac-7035	ENSG00000162398.7	C1orf177	14	5.48
chr1	55268706	55271714	H3K27ac-7037	ENSG00000162398.7	C1orf177	522	77.92
chr1	55268706	55271714	H3K27ac-7037	ENSG00000233203.2	RP11-67L3.4	7	6.24
chr1	55273474	55274188	H3K27ac-7040	ENSG00000233203.2	RP11-67L3.4	7	6.24
chr1	55275274	55276100	H3K27ac-7042	ENSG00000233203.2	RP11-67L3.4	7	6.24
chr1	55268706	55271714	H3K27ac-7037	ENSG00000162399.6	BSND	5	5.56
chr1	55273474	55274188	H3K27ac-7040	ENSG00000162399.6	BSND	5	5.56
chr1	55275274	55276100	H3K27ac-7042	ENSG00000162399.6	BSND	5	5.56
chr1	55516492	55520484	H3K27ac-7095	ENSG00000169174.9	PCSK9	21	5.52
chr1	55520615	55521477	H3K27ac-7096	ENSG00000169174.9	PCSK9	21	5.52
chr1	55503340	55507688	H3K27ac-7089	ENSG00000169174.9	PCSK9	98	6.4
chr1	55503340	55507688	H3K27ac-7089	ENSG00000169174.9	PCSK9	136	5.57
chr1	57008638	57016285	H3K27ac-7234	ENSG00000162402.8	USP24	6	6.19
chr1	57017112	57017686	H3K27ac-7236	ENSG00000162402.8	USP24	6	6.19
chr1	57017819	57019772	H3K27ac-7237	ENSG00000162402.8	USP24	6	6.19
chr1	57008638	57016285	H3K27ac-7234	ENSG00000231090.1	RP11-101C11.1	6	6.19
chr1	57017112	57017686	H3K27ac-7236	ENSG00000231090.1	RP11-101C11.1	6	6.19
chr1	57017819	57019772	H3K27ac-7237	ENSG00000231090.1	RP11-101C11.1	6	6.19
chr1	55679082	55682268	H3K27ac-7124	ENSG00000231090.1	RP11-101C11.1	30	6.72
chr1	55679082	55682268	H3K27ac-7124	ENSG00000265822.1	MIR4422	9	7.67
chr1	57033347	57046763	H3K27ac-7246	ENSG00000235612.1	RP1-158P9.1	5	5.04
chr1	56795361	56798956	H3K27ac-7168	ENSG00000223956.1	RP4-710M16.2	11	5.26
chr1	56934936	56936711	H3K27ac-7196	ENSG00000223956.1	RP4-710M16.2	16	7.2
chr1	56936871	56937603	H3K27ac-7197	ENSG00000223956.1	RP4-710M16.2	16	7.2
chr1	56940607	56946166	H3K27ac-7200	ENSG00000223956.1	RP4-710M16.2	12	5.07
chr1	56960693	56964665	H3K27ac-7207	ENSG00000223956.1	RP4-710M16.2	11	5.32
chr1	56966627	56967809	H3K27ac-7209	ENSG00000223956.1	RP4-710M16.2	12	6.38
chr1	56967927	56969055	H3K27ac-7210	ENSG00000223956.1	RP4-710M16.2	12	6.38
chr1	56970729	56979381	H3K27ac-7212	ENSG00000223956.1	RP4-710M16.2	13	7.55
chr1	56986549	56987362	H3K27ac-7215	ENSG00000223956.1	RP4-710M16.2	11	6.39
chr1	57004589	57004884	H3K27ac-7231	ENSG00000223956.1	RP4-710M16.2	9	5.1
chr1	57008638	57016285	H3K27ac-7234	ENSG00000223956.1	RP4-710M16.2	11	7.43
chr1	57017112	57017686	H3K27ac-7236	ENSG00000223956.1	RP4-710M16.2	11	7.43
chr1	57017819	57019772	H3K27ac-7237	ENSG00000223956.1	RP4-710M16.2	11	7.43
chr1	57033347	57046763	H3K27ac-7246	ENSG00000223956.1	RP4-710M16.2	11	7.14
chr1	57033347	57046763	H3K27ac-7246	ENSG00000223956.1	RP4-710M16.2	8	5.03
chr1	57033347	57046763	H3K27ac-7246	ENSG00000223956.1	RP4-710M16.2	8	5.24
chr1	57033347	57046763	H3K27ac-7246	ENSG00000223956.1	RP4-710M16.2	9	6.04
chr1	56795361	56798956	H3K27ac-7168	ENSG00000223956.1	RP4-710M16.2	11	5.26
chr1	56934936	56936711	H3K27ac-7196	ENSG00000223956.1	RP4-710M16.2	16	7.2
chr1	56936871	56937603	H3K27ac-7197	ENSG00000223956.1	RP4-710M16.2	16	7.2
chr1	56940607	56946166	H3K27ac-7200	ENSG00000223956.1	RP4-710M16.2	12	5.07
chr1	56960693	56964665	H3K27ac-7207	ENSG00000223956.1	RP4-710M16.2	11	5.32
chr1	56966627	56967809	H3K27ac-7209	ENSG00000223956.1	RP4-710M16.2	12	6.38
chr1	56967927	56969055	H3K27ac-7210	ENSG00000223956.1	RP4-710M16.2	12	6.38
chr1	56970729	56979381	H3K27ac-7212	ENSG00000223956.1	RP4-710M16.2	13	7.55
chr1	56986549	56987362	H3K27ac-7215	ENSG00000223956.1	RP4-710M16.2	11	6.39
chr1	57004589	57004884	H3K27ac-7231	ENSG00000223956.1	RP4-710M16.2	9	5.1
chr1	57008638	57016285	H3K27ac-7234	ENSG00000223956.1	RP4-710M16.2	11	7.43
chr1	57017112	57017686	H3K27ac-7236	ENSG00000223956.1	RP4-710M16.2	11	7.43
chr1	57017819	57019772	H3K27ac-7237	ENSG00000223956.1	RP4-710M16.2	11	7.43
chr1	57033347	57046763	H3K27ac-7246	ENSG00000223956.1	RP4-710M16.2	11	7.14
chr1	57033347	57046763	H3K27ac-7246	ENSG00000223956.1	RP4-710M16.2	8	5.03
chr1	57033347	57046763	H3K27ac-7246	ENSG00000223956.1	RP4-710M16.2	8	5.24
chr1	57033347	57046763	H3K27ac-7246	ENSG00000223956.1	RP4-710M16.2	9	6.04
chr1	56874485	56882919	H3K27ac-7174	ENSG00000223956.1	RP4-710M16.2	440	33.18
chr1	56904424	56905820	H3K27ac-7184	ENSG00000223956.1	RP4-710M16.2	7	5.44
chr1	56874485	56882919	H3K27ac-7174	ENSG00000162407.8	PPAP2B	11	9.33
chr1	57110911	57111682	H3K27ac-7250	ENSG00000187889.8	C1orf168	6	5.38
chr1	57429354	57435469	H3K27ac-7303	ENSG00000229913.1	RP11-378I13.1	11	7.81
chr1	57429354	57435469	H3K27ac-7303	ENSG00000157131.10	C8A	11	7.57
chr1	57318700	57324012	H3K27ac-7268	ENSG00000157131.10	C8A	207	14.47
chr1	57300310	57302568	H3K27ac-7266	ENSG00000021852.8	C8B	7	5.88
chr1	57318700	57324012	H3K27ac-7268	ENSG00000021852.8	C8B	11	8.31
chr1	57300310	57302568	H3K27ac-7266	ENSG00000021852.8	C8B	4	5.41
chr1	59345947	59352374	H3K27ac-7404	ENSG00000177606.5	JUN	6	5.01
chr1	59353675	59353869	H3K27ac-7405	ENSG00000177606.5	JUN	6	5.01
chr1	59612172	59613363	H3K27ac-7455	ENSG00000177606.5	JUN	7	8.3
chr1	59345947	59352374	H3K27ac-7404	ENSG00000234807.4	RP4-794H19.2	6	5.01
chr1	59353675	59353869	H3K27ac-7405	ENSG00000234807.4	RP4-794H19.2	6	5.01
chr1	59612172	59613363	H3K27ac-7455	ENSG00000234807.4	RP4-794H19.2	7	8.3
chr1	59760451	59765237	H3K27ac-7480	ENSG00000234807.4	RP4-794H19.2	3	5.15
chr1	60224329	60225247	H3K27ac-7630	ENSG00000230812.1	RP4-794H19.4	5	5.05
chr1	59485217	59486765	H3K27ac-7428	ENSG00000230812.1	RP4-794H19.4	304	23.87
chr1	59314878	59315776	H3K27ac-7402	ENSG00000224609.2	RP11-470E16.1	6	5.49
chr1	59612172	59613363	H3K27ac-7455	ENSG00000172456.12	FGGY	9	8.09
chr1	60162143	60162724	H3K27ac-7608	ENSG00000172456.12	FGGY	4	5.04
chr1	60162998	60163881	H3K27ac-7609	ENSG00000172456.12	FGGY	4	5.04
chr1	60164331	60164975	H3K27ac-7610	ENSG00000172456.12	FGGY	4	5.04
chr1	60224329	60225247	H3K27ac-7630	ENSG00000172456.12	FGGY	5	7.2
chr1	59755478	59760207	H3K27ac-7479	ENSG00000172456.12	FGGY	81	6.51
chr1	59760451	59765237	H3K27ac-7480	ENSG00000172456.12	FGGY	406	25.63
chr1	59760451	59765237	H3K27ac-7480	ENSG00000172456.12	FGGY	81	6.51
chr1	59247382	59252762	H3K27ac-7389	ENSG00000172456.12	FGGY	5	5.46
chr1	60172016	60172877	H3K27ac-7613	ENSG00000172456.12	FGGY	5	5.96
chr1	59760451	59765237	H3K27ac-7480	ENSG00000172456.12	FGGY	406	21.04
chr1	60162143	60162724	H3K27ac-7608	ENSG00000172456.12	FGGY	4	6.09
chr1	60162998	60163881	H3K27ac-7609	ENSG00000172456.12	FGGY	4	6.09
chr1	59774364	59776946	H3K27ac-7484	ENSG00000172456.12	FGGY	1036	151.96
chr1	60196237	60198240	H3K27ac-7617	ENSG00000266150.1	MIR4711	100	9.11
chr1	59217797	59222237	H3K27ac-7382	ENSG00000266150.1	MIR4711	5	6.35
chr1	59755478	59760207	H3K27ac-7479	ENSG00000266150.1	MIR4711	5	5.25
chr1	59314878	59315776	H3K27ac-7402	ENSG00000231816.1	RP4-782L23.1	6	6.14
chr1	61923851	61924390	H3K27ac-7837	ENSG00000237928.1	RP4-668G5.1	6	5.82
chr1	62104526	62105323	H3K27ac-7847	ENSG00000237928.1	RP4-668G5.1	6	6.4
chr1	62105783	62106792	H3K27ac-7848	ENSG00000237928.1	RP4-668G5.1	6	6.4
chr1	62107048	62107531	H3K27ac-7849	ENSG00000237928.1	RP4-668G5.1	6	6.4
chr1	62108507	62108887	H3K27ac-7850	ENSG00000237928.1	RP4-668G5.1	6	6.4
chr1	61647220	61651399	H3K27ac-7745	ENSG00000162599.11	NFIA	7	5.45
chr1	61651668	61653950	H3K27ac-7746	ENSG00000162599.11	NFIA	7	5.45
chr1	61718576	61721269	H3K27ac-7780	ENSG00000162599.11	NFIA	7	5.6
chr1	61541655	61543632	H3K27ac-7686	ENSG00000162599.11	NFIA	16	5.1
chr1	61802614	61805196	H3K27ac-7813	ENSG00000162599.11	NFIA	4	6.44
chr1	61541655	61543632	H3K27ac-7686	ENSG00000237853.2	RP5-833A20.1	7	6.09
chr1	62189791	62191574	H3K27ac-7860	ENSG00000271200.1	RP11-430G17.3	8	5.54
chr1	62207205	62209505	H3K27ac-7861	ENSG00000271200.1	RP11-430G17.3	122	33.56
chr1	63063122	63066780	H3K27ac-7908	ENSG00000132855.4	ANGPTL3	89	5.56
chr1	63063122	63066780	H3K27ac-7908	ENSG00000132855.4	ANGPTL3	34	6.37
chr1	63248662	63250625	H3K27ac-7931	ENSG00000125703.10	ATG4C	188	25.42
chr1	63988208	63990143	H3K27ac-7943	ENSG00000142856.12	ITGB3BP	102	11.95
chr1	63988208	63990143	H3K27ac-7943	ENSG00000203965.8	EFCAB7	212	30.67
chr1	64710907	64711632	H3K27ac-7979	ENSG00000079739.11	PGM1	5	5.48
chr1	64935241	64936939	H3K27ac-7985	ENSG00000158966.9	CACHD1	19	5.24
chr1	65356982	65357630	H3K27ac-8012	ENSG00000162434.7	JAK1	8	5.93
chr1	65356982	65357630	H3K27ac-8012	ENSG00000162434.7	JAK1	9	6.93
chr1	65358054	65359373	H3K27ac-8013	ENSG00000162434.7	JAK1	9	6.93
chr1	65359527	65361072	H3K27ac-8014	ENSG00000162434.7	JAK1	8	5.67
chr1	65359527	65361072	H3K27ac-8014	ENSG00000162434.7	JAK1	9	6.93
chr1	65361932	65363084	H3K27ac-8016	ENSG00000162434.7	JAK1	8	5.67
chr1	65363290	65365563	H3K27ac-8017	ENSG00000162434.7	JAK1	8	5.52
chr1	65466716	65470201	H3K27ac-8063	ENSG00000226891.2	RP11-182I10.3	54	6.6
chr1	65466716	65470201	H3K27ac-8063	ENSG00000226891.2	RP11-182I10.3	60	6.61
chr1	65522586	65522981	H3K27ac-8069	ENSG00000265996.1	MIR3671	450	29.88
chr1	65530419	65534961	H3K27ac-8072	ENSG00000162433.10	AK4	6	5.52
chr1	65612646	65613982	H3K27ac-8082	ENSG00000162433.10	AK4	931	115.19
chr1	65530419	65534961	H3K27ac-8072	ENSG00000162433.10	AK4	6	5.52
chr1	66796861	66803400	H3K27ac-8169	ENSG00000184588.13	PDE4B	19	5.78
chr1	66796861	66803400	H3K27ac-8169	ENSG00000184588.13	PDE4B	15	5.11
chr1	67518004	67520893	H3K27ac-8225	ENSG00000198160.10	MIER1	5	5.6
chr1	67394963	67397737	H3K27ac-8210	ENSG00000198160.10	MIER1	89	27.17
chr1	67894356	67897640	H3K27ac-8237	ENSG00000142864.10	SERBP1	39	5.64
chr1	67894356	67897640	H3K27ac-8237	ENSG00000235200.1	RP4-763G1.2	6	6.23
chr1	68148644	68150644	H3K27ac-8285	ENSG00000116717.7	GADD45A	191	34.03
chr1	67894356	67897640	H3K27ac-8237	ENSG00000116717.7	GADD45A	6	7.56
chr1	67999072	68003973	H3K27ac-8257	ENSG00000116717.7	GADD45A	5	6.14
chr1	68697612	68698219	H3K27ac-8359	ENSG00000221203.1	MIR1262	5	5.65
chr1	68696045	68697165	H3K27ac-8357	ENSG00000116729.9	WLS	43	9.79
chr1	70686215	70689332	H3K27ac-8393	ENSG00000066557.5	LRRC40	15	9.57
chr1	71511936	71512216	H3K27ac-8418	ENSG00000050628.16	PTGER3	94	5.66
chr1	75195114	75199942	H3K27ac-8448	ENSG00000116791.9	CRYZ	420	5.14
chr1	75195114	75199942	H3K27ac-8448	ENSG00000116791.9	CRYZ	357	55.88
chr1	75195114	75199942	H3K27ac-8448	ENSG00000116791.9	CRYZ	176	15.87
chr1	75195114	75199942	H3K27ac-8448	ENSG00000116791.9	CRYZ	312	33.56
chr1	76256334	76256901	H3K27ac-8455	ENSG00000178193.5	RP4-682C21.5	14	8.11
chr1	76256334	76256901	H3K27ac-8455	ENSG00000117054.9	ACADM	14	8.11
chr1	76250955	76254364	H3K27ac-8453	ENSG00000117054.9	ACADM	4	5.17
chr1	76250955	76254364	H3K27ac-8453	ENSG00000137955.11	RABGGTB	115	18.98
chr1	76250955	76254364	H3K27ac-8453	ENSG00000201487.1	SNORD45B	23	5.94
chr1	76256334	76256901	H3K27ac-8455	ENSG00000201487.1	SNORD45B	57	6.16
chr1	76189057	76192534	H3K27ac-8450	ENSG00000201487.1	SNORD45B	14	11.5
chr1	76250955	76254364	H3K27ac-8453	ENSG00000057468.6	MSH4	11	5.39
chr1	77684305	77685740	H3K27ac-8470	ENSG00000154027.14	AK5	13	5.15
chr1	78223005	78225962	H3K27ac-8493	ENSG00000036549.8	ZZZ3	9	7.98
chr1	78353781	78355082	H3K27ac-8505	ENSG00000036549.8	ZZZ3	5	5.76
chr1	78358191	78358375	H3K27ac-8506	ENSG00000036549.8	ZZZ3	5	5.76
chr1	78510420	78513132	H3K27ac-8519	ENSG00000036549.8	ZZZ3	4	5.13
chr1	78223005	78225962	H3K27ac-8493	ENSG00000036549.8	ZZZ3	11	9.19
chr1	78244702	78246396	H3K27ac-8495	ENSG00000036549.8	ZZZ3	7	6.1
chr1	78247494	78247726	H3K27ac-8496	ENSG00000036549.8	ZZZ3	7	6.1
chr1	78147506	78148687	H3K27ac-8487	ENSG00000077254.10	USP33	11	5.87
chr1	78148841	78150049	H3K27ac-8488	ENSG00000077254.10	USP33	11	5.87
chr1	78353781	78355082	H3K27ac-8505	ENSG00000077254.10	USP33	9	6.12
chr1	78358191	78358375	H3K27ac-8506	ENSG00000077254.10	USP33	9	6.12
chr1	78223005	78225962	H3K27ac-8493	ENSG00000077254.10	USP33	438	49.79
chr1	78244702	78246396	H3K27ac-8495	ENSG00000077254.10	USP33	9	5.74
chr1	78223005	78225962	H3K27ac-8493	ENSG00000180488.10	FAM73A	9	10.27
chr1	78147506	78148687	H3K27ac-8487	ENSG00000180488.10	FAM73A	7	7.86
chr1	78148841	78150049	H3K27ac-8488	ENSG00000180488.10	FAM73A	7	7.86
chr1	78223005	78225962	H3K27ac-8493	ENSG00000235927.2	NEXN-AS1	4	5.66
chr1	78353781	78355082	H3K27ac-8505	ENSG00000235927.2	NEXN-AS1	159	32.82
chr1	78223005	78225962	H3K27ac-8493	ENSG00000235927.2	NEXN-AS1	4	5.64
chr1	78353781	78355082	H3K27ac-8505	ENSG00000235927.2	NEXN-AS1	159	32.95
chr1	78223005	78225962	H3K27ac-8493	ENSG00000162613.12	FUBP1	5	5.45
chr1	78469630	78472628	H3K27ac-8517	ENSG00000162613.12	FUBP1	15	7.67
chr1	78510420	78513132	H3K27ac-8519	ENSG00000162613.12	FUBP1	7	5.01
chr1	78443072	78446130	H3K27ac-8511	ENSG00000162616.8	DNAJB4	15	9.13
chr1	78510420	78513132	H3K27ac-8519	ENSG00000162616.8	DNAJB4	12	9.18
chr1	78566613	78567111	H3K27ac-8530	ENSG00000162616.8	DNAJB4	5	5.27
chr1	78469630	78472628	H3K27ac-8517	ENSG00000162616.8	DNAJB4	399	28.26
chr1	78469630	78472628	H3K27ac-8517	ENSG00000213561.4	RP11-386I14.2	12	6.83
chr1	78534680	78535234	H3K27ac-8524	ENSG00000213561.4	RP11-386I14.2	12	6.63
chr1	79085087	79086621	H3K27ac-8548	ENSG00000137959.11	IFI44L	44	5.11
chr1	84325883	84327311	H3K27ac-8666	ENSG00000233008.1	RP11-475O6.1	335	66.26
chr1	84325883	84327311	H3K27ac-8666	ENSG00000233008.1	RP11-475O6.1	50	6.19
chr1	84609586	84610278	H3K27ac-8678	ENSG00000142875.15	PRKACB	1032	129.28
chr1	84609586	84610278	H3K27ac-8678	ENSG00000142875.15	PRKACB	21	7.71
chr1	84609586	84610278	H3K27ac-8678	ENSG00000142875.15	PRKACB	23	7.42
chr1	84763768	84765356	H3K27ac-8682	ENSG00000203943.4	SAMD13	129	14.47
chr1	84609586	84610278	H3K27ac-8678	ENSG00000240520.1	UOX	6	5.48
chr1	84609586	84610278	H3K27ac-8678	ENSG00000137976.7	DNASE2B	7	5.27
chr1	85038050	85040146	H3K27ac-8705	ENSG00000117133.6	RPF1	5	5.07
chr1	85040286	85040956	H3K27ac-8706	ENSG00000117133.6	RPF1	5	5.07
chr1	84944606	84945998	H3K27ac-8696	ENSG00000117151.8	CTBS	5	6.19
chr1	85038050	85040146	H3K27ac-8705	ENSG00000117151.8	CTBS	240	32.69
chr1	85040286	85040956	H3K27ac-8706	ENSG00000117151.8	CTBS	173	13.72
chr1	85156388	85157315	H3K27ac-8718	ENSG00000117155.12	SSX2IP	80	7.14
chr1	85600349	85601661	H3K27ac-8740	ENSG00000266110.1	MIR4423	164	33.05
chr1	85664902	85668372	H3K27ac-8748	ENSG00000097096.8	SYDE2	45	16.71
chr1	85155070	85156241	H3K27ac-8717	ENSG00000162642.9	C1orf52	3	5.56
chr1	85156388	85157315	H3K27ac-8718	ENSG00000162642.9	C1orf52	3	5.56
chr1	85740105	85743362	H3K27ac-8756	ENSG00000162642.9	C1orf52	12	8.94
chr1	85740105	85743362	H3K27ac-8756	ENSG00000223653.1	RP11-131L23.1	182	20.41
chr1	86122885	86123144	H3K27ac-8847	ENSG00000223653.1	RP11-131L23.1	5	5.37
chr1	86122885	86123144	H3K27ac-8847	ENSG00000223653.1	RP11-131L23.1	5	5.37
chr1	85740105	85743362	H3K27ac-8756	ENSG00000223653.1	RP11-131L23.1	173	22.91
chr1	85743507	85743921	H3K27ac-8757	ENSG00000223653.1	RP11-131L23.1	173	22.91
chr1	85840784	85842447	H3K27ac-8790	ENSG00000153904.14	DDAH1	5	6.43
chr1	85928204	85931876	H3K27ac-8826	ENSG00000153904.14	DDAH1	456	33.13
chr1	86041741	86044281	H3K27ac-8836	ENSG00000153904.14	DDAH1	640	34.43
chr1	85928204	85931876	H3K27ac-8826	ENSG00000153904.14	DDAH1	7	6.29
chr1	86045740	86048357	H3K27ac-8839	ENSG00000142871.11	CYR61	169	32.59
chr1	85740105	85743362	H3K27ac-8756	ENSG00000142871.11	CYR61	5	5.37
chr1	85791241	85791867	H3K27ac-8767	ENSG00000142871.11	CYR61	5	5.94
chr1	85794140	85794722	H3K27ac-8768	ENSG00000142871.11	CYR61	5	5.91
chr1	85795639	85796656	H3K27ac-8770	ENSG00000142871.11	CYR61	5	5.91
chr1	86045740	86048357	H3K27ac-8839	ENSG00000230285.1	RP11-290M5.2	13	5.04
chr1	87169170	87172401	H3K27ac-8866	ENSG00000261737.1	RP4-612B15.3	198	33.1
chr1	89148573	89151310	H3K27ac-8957	ENSG00000065243.14	PKN2	402	42.93
chr1	89355792	89358648	H3K27ac-8974	ENSG00000065243.14	PKN2	5	6.45
chr1	89148096	89148265	H3K27ac-8956	ENSG00000237505.2	RP11-76N22.2	402	26.72
chr1	89148573	89151310	H3K27ac-8957	ENSG00000237505.2	RP11-76N22.2	402	26.72
chr1	89148573	89151310	H3K27ac-8957	ENSG00000237505.2	RP11-76N22.2	466	51.43
chr1	89148096	89148265	H3K27ac-8956	ENSG00000137947.7	GTF2B	5	6.01
chr1	89148573	89151310	H3K27ac-8957	ENSG00000137947.7	GTF2B	5	6.01
chr1	89486922	89489581	H3K27ac-8993	ENSG00000117226.7	GBP3	396	32.64
chr1	89486922	89489581	H3K27ac-8993	ENSG00000117226.7	GBP3	576	56.93
chr1	89589982	89593298	H3K27ac-9006	ENSG00000162645.8	GBP2	2165	31.82
chr1	89775733	89777887	H3K27ac-9026	ENSG00000162645.8	GBP2	6	5.59
chr1	89778199	89778786	H3K27ac-9027	ENSG00000162645.8	GBP2	6	5.59
chr1	89639545	89643158	H3K27ac-9012	ENSG00000213512.1	GBP7	725	52.55
chr1	89663226	89665281	H3K27ac-9014	ENSG00000162654.8	GBP4	187	18.8
chr1	89665430	89666021	H3K27ac-9015	ENSG00000162654.8	GBP4	187	18.8
chr1	89589982	89593298	H3K27ac-9006	ENSG00000183347.13	GBP6	4	6.58
chr1	89593397	89597088	H3K27ac-9007	ENSG00000183347.13	GBP6	4	6.58
chr1	89737927	89738507	H3K27ac-9021	ENSG00000183347.13	GBP6	5	6.55
chr1	89739407	89741043	H3K27ac-9022	ENSG00000183347.13	GBP6	5	6.55
chr1	90222922	90224192	H3K27ac-9059	ENSG00000231999.2	RP5-1007M22.2	7	5.71
chr1	90228048	90229379	H3K27ac-9060	ENSG00000231999.2	RP5-1007M22.2	13	13.54
chr1	90230050	90230262	H3K27ac-9061	ENSG00000231999.2	RP5-1007M22.2	13	13.54
chr1	90097648	90100056	H3K27ac-9044	ENSG00000231999.2	RP5-1007M22.2	75	13.83
chr1	90097648	90100056	H3K27ac-9044	ENSG00000171488.10	LRRC8C	13	9.75
chr1	90408354	90409510	H3K27ac-9097	ENSG00000272931.1	RP5-943J3.2	9	9.29
chr1	91486395	91488721	H3K27ac-9120	ENSG00000122482.16	ZNF644	203	23.48
chr1	91486395	91488721	H3K27ac-9120	ENSG00000122482.16	ZNF644	216	7.16
chr1	91486395	91488721	H3K27ac-9120	ENSG00000122482.16	ZNF644	247	32.26
chr1	91965640	91967486	H3K27ac-9141	ENSG00000097046.8	CDC7	50	6.41
chr1	91965640	91967486	H3K27ac-9141	ENSG00000097046.8	CDC7	441	24.11
chr1	92195181	92198566	H3K27ac-9179	ENSG00000069702.6	TGFBR3	3	5.51
chr1	92147724	92148004	H3K27ac-9160	ENSG00000069702.6	TGFBR3	5	6
chr1	92163661	92163848	H3K27ac-9170	ENSG00000069702.6	TGFBR3	6	7.5
chr1	92163985	92164142	H3K27ac-9171	ENSG00000069702.6	TGFBR3	6	7.5
chr1	92164618	92165065	H3K27ac-9172	ENSG00000069702.6	TGFBR3	6	7.5
chr1	92544820	92545101	H3K27ac-9264	ENSG00000172031.6	EPHX4	5	5.6
chr1	92545417	92547001	H3K27ac-9265	ENSG00000172031.6	EPHX4	5	5.6
[truncated: 49,803 more rows]

## Sheet: Table S4A
Table S4A. Meta analysis of cis-eQTL mapping results. Allele1- the first allele for this marker in the first file, Allele2- the second allele for this marker in the first file, Weight - the sum of the individual study weights (typically, N) for this marker, Z-score - the combined z-statistic for this marker, P-value - meta-analysis p-value, Direction - summary of effect direction for each study, …
[truncated: 2,626 more rows]

[truncated: 11 more sheets: Table S4B, Table S5, Table S6, Table S7A, Table S7B, Table S8, Table S9, Table S10A, Table S10B, Table S11, Table S12]
